# Supplementary material for: Fruit and Soil Quality of Organic and Conventional Strawberry Agroecosystems
Source: PLoS One. 2010 Sep 1;5(9):e12346. doi: 10.1371/journal.pone.0012346 (PMC2931688; doi:10.1371/journal.pone.0012346)
Supplement: Data S1 — Raw data for all slides. (2.98 MB CSV) [file pone.0012346.s006.csv]

					13087647 JDC a		13087647 JDC a			13309434 JDC b			13339533 JDC c					13087644 KBO a			13309433 KBO b			13309414 KBO c					13087772 SCC a			13087781 SCC b			13309415 SCC c					13087768 EHO a			13309421 EHO b			13338687 EHO c
Count	Assigned Id's	function			Gene ID	Flag	SNR	Signal Mean	Flag	SNR	Signal Mean	Flag	SNR	Signal Mean	Average SNR	Average SM	Flag	SNR	Signal Mean	Flag	SNR	Signal Mean	Flag	SNR	Signal Mean	Average SNR	Average SM	Flag	SNR	Signal Mean	Flag	SNR	Signal Mean	Flag	SNR	Signal Mean	Average SNR	Average SM	Flag	SNR	Signal Mean	Flag	SNR	Signal Mean	Flag	SNR	Signal Mean	Average SM	Average SM
4	A1	rbcL	Ribulose bisphosphate carboxylase large chain 2 (RuBisCO large subunit).	Rhodospirillum rubrum	1:132036_279	2	1.388356229	3989.6931	2	0.474804011	2593.2028	2	0.972687532	3150.4167	0.945282591	3244.437533	0	2.804430017	8310.9013	2	0.14601445	2614.9265	2	0.143045249	1999.9301	1.031163239	4308.585967	2	0.299317234	2485.7165	2	0.442802663	2559.0651	2	0.322400385	2321.0227	0.354840094	2455.2681	2	1.16937825	4226.5219	0	2.066632301	4744.7529	2	0.529289661	2861.2646	1.255100071	3944.1798
34	A2	hao	hydroxylamine oxidoreductase [Nitrosomonas europaea ATCC 19718].	Nitrosomonas europaea ATCC 19718	1:30249984_9	0	3.485127208	8812.6425	0	4.093040426	6919.3178	2	1.815404261	6329.3999	3.131190631	7353.786733	0	3.429675543	8610.4814	0	2.468885726	5066.6914	3	2.054633824	5063.4375	2.651065031	6246.8701	0	4.059703926	9891.3857	0	2.28934685	5796.4384	0	4.021907202	7136	3.456985993	7607.941367	0	3.154950156	6616.9873	0	3.370064845	6748.9155	0	4.502904273	8319.5	3.675973091	7228.4676
6	A3	pmoA	particulate methane monooxygenase [uncultured bacterium].	uncultured bacterium	1:37813047_95	2	1.142855692	4075.2841	2	1.32191048	3493.3864	2	0.795168691	3312.2619	1.086644954	3626.977467	2	1.028306212	5298.8549	2	1.419149377	3412.125	2	0.865520468	3306.6499	1.104325352	4005.8766	2	1.745030218	4855.2963	2	0.540643516	2683.1667	2	0.825067957	3813.4252	1.036913897	3783.962733	2	0.952383039	4921.7832	2	1.782695887	4601.7612	0	2.306621589	6196.6113	1.680566838	5240.0519
5	A4	cytochrome	putative cytochrome c synthesis protein [Geobacter metallireducens].	Geobacter metallireducens	1:5881235_56	2	0.435369504	2960.625	2	1.56928315	4547.3334	2	0.35785608	3252.8408	0.787502911	3586.933067	2	0.221375888	2612.0488	2	1.246958951	3614.8666	2	0.985542184	2750.5463	0.817959008	2992.487233	2	1.012016226	3643.4575	2	0.151637874	2533.9267	2	0.894348453	3336	0.686000851	3171.128067	2	0.517673859	2755.8332	2	0.929658426	3773.8549	3	2.541838454	5080.7124	1.329723579	3870.1335
4	A5	rbcS	ribulose-bisphosphate carboxylase (EC 4.1.1.39) small chain - Xanthobacter flavus.	Xanthobacter flavus	1:68048_232	2	1.468654985	5944.3041	3	2.136569291	4958.7827	2	1.106333279	4955.2646	1.570519185	5286.117133	3	6.057071385	14540.3662	2	0.694621175	2917.8666	2	0.834925943	3776.2792	2.528872834	7078.170667	2	0.994611763	4303.7841	2	0.680105776	3092.2463	2	1.28026126	3651.125	0.984992933	3682.385133	2	1.061224089	4540.0288	2	0.921129945	3602.8645	0	2.416058736	5156.5512	1.46613759	4433.148167
16	A6	cellulase	endoglucanase B precursor - Pseudomonas fluorescens.	Pseudomonas fluorescens	1:94841_38	0	3.377571292	9052.8095	0	3.378978871	6268.4404	2	1.873073617	6101.602	2.87654126	7140.950633	0	2.786704976	7380.7304	2	1.00734606	3876.3623	2	1.602225349	4892.4316	1.798758795	5383.174767	0	4.020477432	8158.5053	2	1.329664017	4027.3068	0	3.176500565	5627.1035	2.842214004	5937.638533	0	2.868982357	6703.5249	2	1.818459045	4988.0131	0	3.492030297	6813.4067	2.726490567	6168.3149
20	A7	narB	nitrate reductase [Nostoc sp. PCC 7120].	Nostoc sp. PCC 7120	10:17129958_279	0	5.913375524	13496.9863	0	2.376698055	5377.3115	1	2.171562023	6599.2622	3.487211867	8491.186667	0	4.652502755	12772.6767	2	1.514730003	4668.4658	2	0.093291458	2630.9113	2.086841406	6690.6846	0	4.319801867	10681.2988	0	3.175105136	7243.5581	0	2.887161069	5413.7885	3.460689358	7779.548467	0	5.088992134	12292.457	2	1.537232733	4345.1015	2	1.910164746	4965.5454	2.845463205	7201.034633
11	A8	cellulase	PROBABLE CELLULASE CELA2B (ENDO-1,4-BETA-GLUCANASE) (ENDOGLUCANASE) (CARBOXYMETHYL CELLULASE) [Mycobacterium bovis AF2122/97].	Mycobacterium bovis AF2122/97	10:31792283_330	0	2.438956715	6560.6523	2	0.538851724	3181.9167	2	0.936162316	4841.0498	1.304656918	4861.206267	2	1.926273158	8186.9453	2	0.641391296	3124.0568	2	0.730986533	2858.05	1.099550329	4723.017367	2	0.46155248	2805.4431	2	1.471474601	4220.1591	2	1.155865876	3700.5832	1.029630985	3575.395133	2	1.978614666	5919.8203	2	1.892267968	4893.1357	0	3.519780999	6709.4028	2.463554544	5840.786267
8	A9	catechol	putative catechol 2,3-dioxygenase [Rhodopseudomonas palustris CGA009].	Rhodopseudomonas palustris CGA009	10:39650679_363	2	0.843620805	4731.3066	2	0.344259018	2408.2272	2	0.326597587	2721.6999	0.504825803	3287.0779	2	1.071525894	4419.4399	2	0.127902258	1980.6936	2	0.135800524	2068.3479	0.445076226	2822.827133	2	0.37793233	2826.8833	2	0.270963036	2725.75	2	0.466718879	2347.4167	0.371871415	2633.35	2	1.671154413	4897.4482	0	6.231353878	10150.5419	0	4.202258217	7558.5605	4.034922169	7535.516867
47	A10	carbazole	subunit of meta cleavage enzyme [Sphingomonas sp. KA1].	Sphingomonas sp. KA1	100:28201227_731	0	4.948046892	9882.6699	0	8.137214842	15525.3222	0	4.396945663	12827.4335	5.827402466	12745.14187	0	4.785217127	13008.707	0	5.762763804	11614.0986	0	4.815902424	8629.4179	5.121294452	11084.0745	0	5.055465125	13131.9775	0	2.628698611	5660.3974	3	10.9050172	24583.6289	6.196393644	14458.66793	0	3.460256306	7329.6518	0	7.404274435	16888.0996	0	11.9974794	20694.7382	7.620670048	14970.82987
8	A11	urease	urease accessory protein UreE [Prochlorococcus marinus str. MIT 9313].	Prochlorococcus marinus str. MIT 9313	100:33864496_172	2	1.020060098	3808.5908	2	0.484504161	2884.3166	2	0.245031158	3134.4091	0.583198473	3275.772167	2	0.67652511	4511.56	2	1.905151961	4075.1791	2	0.141313052	2864.8	0.907663375	3817.1797	2	0.829542955	3869.9885	2	0.286324375	3555.0178	2	1.680236283	4518.6333	0.932034538	3981.2132	2	0.224667332	2396.5666	2	1.363914397	4097.9853	0	2.071282931	4737.727	1.219954886	3744.092967
42	A12	mcr	methyl coenzyme M reductase II, D protein - Methanobacterium thermoautotrophicum (strain Delta H).	Methanothermobacter thermautotrophicus	100:7447501_57	0	4.634922978	9255.2265	0	4.698099301	8423.5605	0	3.376777473	9037.0888	4.236599917	8905.291933	0	5.410869059	10671.5957	0	4.264198516	7937.3251	0	5.013950447	8314.5117	4.896339341	8974.4775	0	6.69483106	12620.0117	0	2.371221458	5505.5356	0	13.3077586	24355.5839	7.457937038	14160.37707	0	4.083972938	8148.3076	0	6.615593467	13449.6279	0	12.56059269	18954.4296	7.753386364	13517.45503
11	A13	zinc	transcriptional repressor; SmtB [Synechocystis sp. PCC 6803].	Synechocystis sp. PCC 6803	1001825_308	2	1.309619385	4991.1157	0	3.162651765	6836.4926	2	1.033537441	3754.5568	1.83526953	5194.055033	2	0.506789414	4280.8549	0	2.561590351	5921.1142	2	1.2893035	3735.75	1.452561089	4645.906367	2	1.052284463	4064.6364	2	0.476449015	3205.375	0	3.236823082	6019.2539	1.588518853	4429.7551	2	0.815621457	3440.1833	0	3.214917104	7255.1015	0	2.404881704	5441.8046	2.145140088	5379.0298
5	A14	copper	CopC protein [Ralstonia metallidurans].	Wautersia metallidurans	10047065_116	2	1.007595128	3902.4318	2	0.927567414	3578.7287	2	0.618433129	3278.7666	0.851198557	3586.642367	2	0.682703102	3541.9655	2	0.677127903	2716.1525	2	0.477522229	2382.926	0.612451078	2880.348	2	0.617915804	3235.1137	2	1.961898267	4774.3505	2	1.69370339	4620.0395	1.42450582	4209.834567	0	2.696695644	5722.9418	0	2.077930793	5539.2197	2	0.760888624	4136.5229	1.845171687	5132.8948
36	A15	copper	CopF Cu-ATPase [Ralstonia metallidurans].	Wautersia metallidurans	10047068_97	0	2.793224765	8937.7929	0	2.603647324	6017.125	0	2.061146063	6166.2363	2.486006051	7040.384733	0	2.163081217	9551.7412	0	2.086303966	4432.957	0	2.447527205	4923.0146	2.232304129	6302.570933	0	5.015205738	9469.289	0	2.678575596	5761.6713	0	3.116192644	7059.6079	3.603324659	7430.1894	0	3.7307523	7347.3085	0	2.754283613	5622.7998	0	2.918563249	6367.811	3.134533054	6445.9731
45	A16	biphenyl	2-hydroxy-6-oxo-6-phenylhexa-2,4-dienoate hydrolase [Rhodococcus sp. M5].	Rhodococcus sp. M5	104:1177721_445	0	2.210261982	14375.7246	0	5.733180702	10784.3261	0	2.467446402	7694.7158	3.470296362	10951.58883	0	4.243014331	8552.1816	0	4.540591862	8487.8369	0	2.996102002	5950.3334	3.926569398	7663.450633	0	6.739435775	21363.9765	0	4.734575213	9200.9746	0	7.266821613	11833.9453	6.2469442	14132.96547	0	5.265435813	8179.2558	0	4.698595333	11408.4775	0	4.819303705	13865.207	4.927778284	11150.9801
37	A17	biphenyl	2-hydroxy-6-oxo-6-phenylhexa-2,4-dienoate hydrolase [Rhodococcus erythropolis].	Rhodococcus erythropolis	104:3868877_457	0	3.579055567	9350.9882	0	5.330610899	10271.1865	2	1.486997476	8036.1875	3.465554647	9219.454067	0	4.235718552	10142.8779	0	3.633647555	7498.3334	0	3.379234961	5615.0541	3.749533689	7752.088467	0	6.389110557	15589.8671	0	3.402978388	6479.9565	0	6.470177747	12192.872	5.420755564	11420.89853	0	2.415528613	5238.7368	0	3.499515811	12239.3457	0	7.187249041	13988.3027	4.367431155	10488.79507
30	A18	pmoA	particulate methane monooxygenase protein A [uncultured methanotroph 'type 2'].	uncultured methanotroph 'type 2'	10441044_85	0	3.791504917	10233.3154	3	3.851789482	8097.6088	0	2.001791482	5626.1972	3.215028627	7985.707133	0	2.694728101	8434.8681	0	2.751123186	6341.0141	0	2.338780206	5045.4375	2.594877164	6607.106567	0	3.661697723	9907.75	3	2.583664938	5051.6435	0	2.618751584	8572.038	2.954704748	7843.8105	0	3.740318198	7937.2465	0	5.638882249	14065.0126	0	9.305537092	16726.9492	6.228245846	12909.7361
49	A19	protocatechuate	protocatechuate 3,4 dioxygenase alpha subunit [Pseudomonas sp. IMT40].	Pseudomonas indica	10442739_544	0	5.866242987	19016	0	6.316449958	10949.9892	0	4.020664342	10319.9375	5.401119096	13428.64223	0	6.763299965	17908.2363	0	3.933768022	8178.3881	0	3.805850185	8268.0244	4.834306057	11451.5496	0	6.643773496	17766.3476	0	5.06220996	9837.1337	0	8.0966482	11919.5957	6.600877219	13174.359	0	6.539069863	14640.7001	0	5.653878036	11031.7275	0	8.46630762	15291.8046	6.886418506	13654.74407
47	A20	copper	putative heavy metal transcriptional repressor [Salmonella typhimurium LT2].	Salmonella typhimurium LT2	106:16763879_122	0	3.196277271	9524.165	0	4.197823367	11848	0	4.616787366	16754.707	4.003629335	12708.95733	0	5.745346601	11956.5468	0	5.697863209	10754.7138	0	4.786420562	13206.3378	5.409876791	11972.5328	0	5.579579505	12117.1171	0	2.722380224	6687.746	0	11.44598363	21039.6074	6.582647786	13281.49017	0	3.784366983	9079.3164	0	5.949781775	12619.2597	0	11.28111546	18338.3476	7.005088072	13345.64123
48	A21	chloroacrylic acid	malonate semialdehyde decarboxylase [Pseudomonas pavonaceae].	Pseudomonas pavonaceae	10637971_222	0	5.743915903	14336.3701	0	6.554775927	15597.3007	0	4.114760802	11375.5693	5.471150877	13769.7467	0	7.311816711	15917.3623	0	5.926742757	15194.375	0	6.107884023	13553.0253	6.448814497	14888.2542	0	5.698641319	16677.4316	0	3.960077192	7811.4116	0	15.39869729	30317.33	8.352471932	18268.7244	0	4.223217342	13960.2802	0	9.424663039	21443.9003	0	13.52445865	28484.5253	9.057446344	21296.23527
48	A22	chloroacrylic acid	putative alcohol dehydrogenase [Pseudomonas pavonaceae].	Pseudomonas pavonaceae	10637972_231	0	6.499793399	20784.6503	0	5.261775425	8749.4296	0	3.533384245	9484.4902	5.098317689	13006.19003	0	4.431263205	18598.8906	0	3.360426845	8550.9609	0	2.988925541	6123.518	3.59353853	11091.12317	0	5.90662879	17843.75	0	3.827628543	8644.372	0	7.353795119	12501.3154	5.696017484	12996.47913	0	6.064902409	13764.6992	0	5.505878595	11005.4531	0	7.263642035	13693.4169	6.278141013	12821.18973
48	A23	CO-dehydrogenase	carbon monoxide dehydrogenase [Carboxydothermus hydrogenoformans].	Carboxydothermus hydrogenoformans	10802692_386	0	3.913000666	10961.6054	0	9.539531829	28210.3652	0	7.785057293	30786.8457	7.079196596	23319.60543	0	5.6952607	14609.0917	0	8.81370501	24998.2148	0	8.347130331	25434	7.61869868	21680.4355	0	7.331270474	15362.8496	0	2.85818648	7047.3544	0	28.85627111	48580.539	13.01524269	23663.581	0	4.888633362	9203.2841	0	13.50589819	32303.291	0	11.53726074	49380.3359	9.977264095	30295.637
12	A24	benzonitrile	aliphatic nitrilase.	Comamonas testosteroni	1082009_206	0	2.64757674	6066.3588	2	1.854148122	7101.9433	2	1.057353131	3825.2873	1.853025998	5664.5298	2	1.804997308	6491	0	2.325567137	7209.4687	0	2.465069808	4706.6362	2.198544751	6135.701633	2	1.531202688	4827.102	2	0.930872526	3402.25	0	4.634230672	7817.9218	2.365435295	5349.091267	3	2.061047366	4908.9501	2	1.477137135	5030.7221	2	1.78082163	4789.0288	1.773002044	4909.567
48	A25	nifH	dinitrogenase reductase NifH [Desulfosporosinus orientis].	Desulfosporosinus orientis (Desulfotomaculum orientis)	10863109_170	0	6.149419253	16203.6308	0	6.975781224	10339.8369	0	3.607850211	7736.458	5.577683563	11426.6419	0	6.54333514	18330.4941	0	4.06581784	8784.7802	0	3.250073175	6112.4472	4.619742052	11075.90717	0	7.154021231	19038.6894	0	4.403454647	9368.0126	0	8.219965854	13174.1552	6.592480577	13860.28573	0	5.884407568	13618.1113	0	5.297039534	12802.9882	0	8.481482804	16991.0234	6.554309969	14470.70763
30	A26	nifH	dinitrogenase reductase NifH [marine stromatolite eubacterium HB(0898) Z07].	marine stromatolite eubacterium HB(0898) Z07	10863135_193	0	4.187582553	10189.8681	0	2.692911233	4856.0273	0	2.032806474	5955.8959	2.971100087	7000.5971	0	4.2425675	9387.375	0	2.336942799	4891.8647	2	1.626230591	4162.2172	2.735246963	6147.1523	0	5.133059813	11804.6972	0	2.925095374	5959.0986	0	3.02986475	6639.8183	3.696006646	8134.538033	0	3.475199677	8690.082	0	2.794070755	6200.3334	0	3.991709981	6926.5712	3.420326804	7272.328867
50	A27	isopropylbenzene	dihydrodiol dehydrogenase [Pseudomonas fluorescens].	Pseudomonas fluorescens	109:1256708_517	0	8.747489588	25775.3476	0	8.294930692	15034.5429	0	6.010975855	13397.8496	7.684465378	18069.2467	0	6.923780001	24802.9238	0	6.342692377	12866.8476	0	4.686882841	9044.6347	5.984451739	15571.4687	0	10.59539938	22189.5	0	3.935709792	9633.956	0	5.557082087	15029.6601	6.696063752	15617.70537	0	7.923554897	16729.0429	0	6.581801834	15454.915	0	8.951101964	16646.3476	7.818819565	16276.7685
32	A28	biphenyl	regulator aromatic degradative pathways [Novosphingobium aromaticivorans].	Novosphingobium aromaticivorans	10956963_614	0	6.516582755	11895.8046	0	3.656389539	6499.8642	0	3.15947394	6716.3076	4.444148745	8370.6588	0	3.453604995	10048.1582	0	2.792895645	6468.4204	0	2.731469995	6504.9238	2.992656879	7673.834133	0	4.417703566	12234.2607	0	2.810836528	5803.5683	0	3.433927156	7859.2133	3.55415575	8632.347433	0	3.342930914	7679.1953	0	3.309630104	6750.9208	0	4.535335163	8016.125	3.729298727	7482.080367
13	A29	cresol	cytochrome subunit p-cresol methylhydroxylase [Novosphingobium aromaticivorans].	Novosphingobium aromaticivorans	10957005_5	2	1.074211293	3775.5	2	1.465726439	4461.478	2	0.575733699	3806.1667	1.038557144	4014.381567	2	0.419971442	2740.382	2	0.473768073	3063.9167	2	0.747332233	2804.8666	0.547023916	2869.721767	2	0.141094139	2369.1591	2	0.140607813	2392.5676	2	1.032266991	3398.8977	0.437989648	2720.208133	2	1.25018535	3775.8222	0	2.845264812	6588.2841	0	4.81312894	9260.6533	2.969526367	6541.586533
6	A30	biphenyl	2-hydroxy-6-oxo-6-phenylhexa-2,4-dienoate hydrolase [Novosphingobium aromaticivorans].	Novosphingobium aromaticivorans	10957011_12	0	2.380900751	5991.0771	2	1.280473691	3782.2666	2	1.165247974	5146.2529	1.608874139	4973.198867	2	1.634080752	6891.0297	2	0.627372327	3169.5085	2	0.855146455	2882.1311	1.038866512	4314.2231	0	2.744464232	6298.7919	2	1.395866101	3744.4167	2	1.650552072	4566.8066	1.930294135	4870.005067	0	2.022478815	4970.5659	2	0.70620266	3763.7333	2	1.67019779	5252.0795	1.466293088	4662.126233
2	A31	catechol-meta derivative	2-oxopent-4-enoate hydratase [Novosphingobium aromaticivorans].	Novosphingobium aromaticivorans	10957012_752	2	0.971729635	4329.5556	2	1.630679083	4165	2	0.383605626	3811.9243	0.995338114	4102.159967	2	0.694341251	3576.3188	2	1.444450975	4348.8295	2	0.524558246	2474.0183	0.887783491	3466.388867	2	0.769660941	3895.5	2	0.117317751	2865.8549	2	1.355025294	4493.102	0.747334662	3751.485633	1	2.612903251	7886.2221	2	1.123922525	4399.4414	2	1.216054137	3910.3088	1.650959971	5398.657433
3	A32	salicylate	salicylate monooxygenase-related protein [Deinococcus radiodurans R1].	Deinococcus radiodurans R1	10957461_214	2	0.238875574	4278	2	0.801460704	2597.5334	2	0.534597766	2285.4384	0.524978014	3053.657267	2	1.130865542	5638.8803	2	0.78841325	2630.2165	2	0.522811847	2004.4508	0.814030213	3424.515867	2	0.898206654	3516.6667	0	2.293960426	4926.375	2	1.224630518	4142.7646	1.472265866	4195.268767	2	0.729439109	2309.0568	2	0.866682474	5606.4501	2	0.669031194	3725.3793	0.755050926	3880.2954
9	A33	laccase	laccase 1 [Pleurotus sajor-caju].	Pleurotus sajor-caju	11036956_179	0	2.700540495	9309.0498	2	0.539515002	2484.1911	2	0.621470463	3591.3381	1.28717532	5128.193	2	1.054512896	4699.6333	2	0.699903357	2860.9831	2	0.569864374	2832.0568	0.774760209	3464.2244	2	1.519001598	4640	2	0.473095668	3027.3666	2	0.591227024	2566.5585	0.861108096	3411.308367	2	1.476226767	5004.6088	2	1.667424491	4222.312	0	2.636089753	5631.5268	1.926580337	4952.815867
20	A34	protocatechuate	protocatechuate 3,4-dioxygenase type II beta subunit PcaH-II [Agrobacterium tumefaciens].	Agrobacterium tumefaciens (Rhizobium radiobacter)	11037226_687	0	3.249192794	7806.0288	2	1.734274861	3975.7385	0	2.134810649	5675.7597	2.372759435	5819.175667	0	2.846763349	8116.3378	2	1.754631724	3884.4938	2	1.440039126	3436.2666	2.0138114	5145.6994	0	2.534243075	7731.5278	0	2.386846363	5135.6494	0	2.63271275	6058.7636	2.517934062	6308.646933	0	3.481773367	7520.7026	0	2.260102898	5092.0908	0	2.582611224	5701.2656	2.774829163	6104.686333
36	A35	mercury	merT protein [Pseudomonas sp. BW13].	Pseudomonas sp. BW13	11071872_153	0	3.24623734	8040.2875	0	6.780276825	12882.7792	0	2.443895467	6827.3764	4.156803211	9250.1477	0	2.766081986	7420.2255	0	3.20670327	6347.4223	2	1.950872707	4104.3193	2.641219321	5957.322367	0	3.553396294	7327.2158	0	2.115238698	5216.3378	0	5.303073796	10144	3.657236263	7562.517867	3	2.077497454	5133.8227	0	11.63070258	18999.7832	0	11.68037936	21278.955	8.462859799	15137.5203
28	A36	homogentisate-derivative	Probable maleylacetoacetate isomerase (MAAI).	Vibrio cholerae	11133560_218	0	4.566926112	10384.3632	2	0.623742796	3266.6948	2	1.515091781	4651.8979	2.235253563	6100.9853	0	4.315536807	9934.2001	2	0.988302034	3487.5932	2	0.495582687	2525.1667	1.933140509	5315.653333	2	1.388434863	4041.7272	2	1.9956872	5183.3295	0	2.22134509	4720.5292	1.868489051	4648.528633	0	6.536049609	11902.5048	0	4.719609874	10178	0	3.244625699	7681.8359	4.833428394	9920.780233
11	A37	cobalt	unknown [Saccharomyces cerevisiae].	Saccharomyces cerevisiae (baker's yeast)	1122333_237	2	0.138604034	3456.1818	2	0.562104186	3077.4492	2	0.215259424	2405.8806	0.305322548	2979.8372	2	0.172139098	2813.2187	2	0.490842791	2763.1723	2	0.271506023	1988.1612	0.311495971	2521.5174	2	0.20430868	2640.0551	2	0.251795136	2532.9833	2	1.113652045	3619.9274	0.523251953	2930.9886	2	0.306463627	2575.6206	2	1.865902168	5349.0844	0	2.437773098	4959.1459	1.536712964	4294.616967
2	A38	urease	urease beta subunit [Pseudomonas aeruginosa PA01].	Pseudomonas aeruginosa PAO1	114:15600060_232	2	1.460389068	4649.0625	2	1.072610918	3132.0588	2	0.575884063	3178.9919	1.036294683	3653.371067	2	0.735194372	4817.7827	2	0.256997229	2091.4833	2	0.300821004	2236.3	0.431004202	3048.522	2	0.260580391	3464.0434	2	1.338472555	3490.0227	2	0.596968446	2871.2941	0.732007131	3275.120067	2	0.714969405	3606.6059	2	0.653741637	2775	2	0.496252291	2701.9592	0.621654444	3027.855033
19	A39	chitinase	chitinase [Candida albicans].	Candida albicans	11496139_626	2	0.626610072	2808.6135	0	4.599442718	8301.4472	2	1.242377324	4383.353	2.156143371	5164.471233	2	0.599707046	2872.9199	0	2.808931489	6208.8974	2	1.758997885	3439.9167	1.722545473	4173.911333	2	0.008671669	2127.3408	2	0	1662.9586	0	3.811455899	7796.3291	1.273375856	3862.2095	2	0.362837488	2646.9816	0	7.557922157	12267.5058	0	7.458763831	13679.5419	5.126507825	9531.3431
42	A40	copper	copper-transporting ATPase, P-type (copB) [Archaeoglobus fulgidus DSM 4304].	Archaeoglobus fulgidus DSM 4304	11497769_326	0	3.946865594	9010.6376	0	9.23163543	23208.0957	0	4.580617843	14922.0703	5.919706289	15713.6012	0	2.084432725	8890.4482	0	5.012683853	20038.3476	0	11.32100072	20917.6093	6.139372433	16615.46837	0	3.643792934	9560.8574	2	1.638755658	4777.0795	0	18.68620506	34246.8515	7.989584552	16194.92947	0	2.556431841	7123.936	0	9.262698026	29643.0097	0	16.65545211	47999.5742	9.491527324	28255.50663
49	A41	arsenic	arsenical resistance operon repressor, putative [Archaeoglobus fulgidus DSM 4304].	Archaeoglobus fulgidus DSM 4304	11497785_227	0	8.714192329	19619.4394	0	5.792322015	16945.5722	0	4.975962525	12159.8457	6.494158956	16241.6191	0	7.990075115	19862.5292	0	5.84440177	16727.6914	0	4.974033409	9406.0136	6.269503431	15332.07807	0	9.42481508	21698.7402	0	6.379943035	10839.2685	0	12.06554695	20744.0742	9.29010169	17760.6943	0	6.220471301	17268.0625	0	7.328394475	16718.0742	0	9.200508089	17585.123	7.583124622	17190.4199
17	A42	atrazine	N-ethylammeline chlorohydrolase (trzA-1) [Archaeoglobus fulgidus DSM 4304].	Archaeoglobus fulgidus DSM 4304	11498160_510	2	1.903047425	7337.7333	0	2.869590483	5645.6889	2	0.730878408	5387.7358	1.834505439	6123.719333	2	0.990839681	6258.2954	0	2.455249056	5314.4863	2	1.78210395	4495.2529	1.742730896	5356.011533	2	0.951131565	3986	2	0.574279851	2641.2661	0	3.122473036	6689.6	1.549294817	4438.955367	2	0.949840323	4800.1	0	2.991592631	6830.3076	0	4.433793093	9685.5878	2.791742016	7105.3318
28	A43	benzoate-anaerobic	glutaryl-CoA dehydrogenase (gcdH) [Archaeoglobus fulgidus DSM 4304].	Archaeoglobus fulgidus DSM 4304	11498596_766	0	3.562903576	9005.2109	0	4.609172817	9095.4863	0	2.880706858	9053.6376	3.684261083	9051.444933	0	2.471233181	8032.1069	0	3.586476368	7034.0131	0	3.497305652	7356.1264	3.185005067	7474.082133	0	4.992728026	9478.3085	2	1.73216936	4355.1015	0	6.417390945	11822.1611	4.380762777	8551.857033	3	2.594023861	8714.9785	0	3.050590736	7248.9243	0	5.594644536	11191.3613	3.746419711	9051.7547
13	A44	rbcL	ribulose bisphosphate carboxylase, large subunit (rbcL-1) [Archaeoglobus fulgidus DSM 4304].	Archaeoglobus fulgidus DSM 4304	11499182_111	0	2.456996814	6354.8408	2	1.393568042	3604.7614	2	1.196180617	4099.1113	1.682248491	4686.237833	2	0.757244474	6882.6552	2	1.029044917	3443.9091	2	1.374764766	3488.2646	1.053684719	4604.942967	0	2.701657738	7193.6528	2	1.417101275	3922.7272	0	2.241385192	5896.4858	2.120048068	5670.955267	3	2.224148623	5616.767	2	1.682906339	4337.7246	0	2.460873148	5295.5712	2.122642704	5083.354267
50	A45	rbcL	ribulose bisphosphate carboxylase, large subunit (rbcL-2) [Archaeoglobus fulgidus DSM 4304].	Archaeoglobus fulgidus DSM 4304	11499228_259	0	13.27485276	55556.375	0	12.88783172	32538.3339	0	6.73383238	26869.4453	10.96550562	38321.38473	0	19.13150233	50329.9765	0	9.492659841	27189.9296	0	10.06624303	20189.8593	12.89680174	32569.9218	0	18.83168488	59554.6132	0	13.13240203	30472.664	0	13.27962543	24650.4335	15.08123745	38225.90357	0	12.1751724	36070.3164	0	13.63558254	26414.0332	0	15.44767947	22779.5214	13.75281147	28421.29033
23	A46	atrazine	atrazine chlorohydrolase, putative [Archaeoglobus fulgidus DSM 4304].	Archaeoglobus fulgidus DSM 4304	11499364_943	0	2.150980921	6179.1611	0	2.717327937	7326.5205	0	2.491591182	5607.3623	2.453300013	6371.014633	0	3.344648785	7543.1137	2	1.964646061	7293.9589	0	2.624926135	5062.4624	2.644740327	6633.178333	2	1.249270819	4561.0092	2	1.400599149	3917.7966	0	3.487235968	7149.25	2.045701978	5209.351933	0	2.336526251	5686.4863	0	2.828568509	6494.143	0	3.126103607	6974.4697	2.763732789	6385.033
8	A47	laccase	laccase [Thanatephorus cucumeris].	Thanatephorus cucumeris (anamorph: Rhizoctonia solani)	1150564_787	0	2.087087076	4800.0229	2	1.380785442	4688.5683	2	1.391659897	4084.6931	1.619844138	4524.4281	2	1.643390611	5235.7612	2	1.454862677	4710.913	2	0.839035928	3676.3977	1.312429739	4541.023967	2	1.222792146	4134.9433	2	0.904151872	2979.3833	0	2.731105148	5634.2949	1.619349722	4249.5405	1	2.158350416	5256.7333	2	1.013247605	4010.7045	2	1.86432866	5000.9331	1.678642227	4756.123633
21	A48	amoA	ammonia monooxygenase [Nitrosococcus halophilus].	Nitrosococcus halophilus	11640747_106	0	2.133796243	7439.27	0	3.253728482	7695.769	1	2.259938728	6664.5834	2.549154484	7266.5408	2	1.946566196	8869.0361	0	3.467683427	8114.9614	0	2.96145162	5570.643	2.791900414	7518.2135	0	2.684132737	6631.8535	2	0.68294465	3123.5322	0	3.622447708	7251.0136	2.329841699	5668.799767	2	1.672384828	4883.6103	0	4.383919837	7770.2924	0	4.295862628	7834.8657	3.450722431	6829.589467
4	A49	cytochrome	Cytochrome c-type biogenesis protein ccdA.	Bacillus subtilis	1168824_252	2	0.590888809	3559.6875	2	1.768063855	4294.1586	2	0.307543057	3153.4853	0.888831907	3669.110467	2	0.682778845	4328.9355	2	1.065144659	3729.029	2	0.289173691	2366.3833	0.679032398	3474.7826	2	0.137570782	2389.6333	2	0.403259461	2380.8	2	1.072943744	3257.8332	0.537924662	2676.088833	2	0.011542459	2584.7617	0	2.393451744	5507.4658	0	2.240118144	4721.1665	1.548370783	4271.131333
5	A50	cytochrome	Cytochrome c-type biogenesis protein ccdA.	Bacillus subtilis	1168824_480	2	0.4592321	3252.2792	0	2.936761433	5595.5332	2	0.565072766	3771.0334	1.320355433	4206.281933	2	1.494141282	6059.9199	2	1.771178347	3995.1333	2	0.674949009	3358.7102	1.313422879	4471.254467	2	1.489819879	4162.9433	2	0.519736763	2632.7165	2	1.319078859	4170.1015	1.109545167	3655.253767	2	0.276034121	3832.1818	2	1.394264961	4456.413	2	1.756804567	4804.1137	1.142367883	4364.236167
16	A51	arsenic	arsenite efflux pump [Pseudomonas putida].	Pseudomonas putida	11691634_906	2	1.786218396	4833.4833	0	2.031218748	5501.7421	2	1.736379482	5527.2607	1.851272209	5287.495367	2	1.399055715	5422.5498	2	1.711684178	3851.1818	2	1.493542959	3804.25	1.534760951	4359.3272	0	2.944801003	6457.9731	2	0.476789867	2941.6477	0	2.707469632	7899.4868	2.043020167	5766.3692	2	1.090917181	5310.478	0	3.577442125	6681.1875	0	4.333669569	8996.5458	3.000676292	6996.070433
28	A52	arsenic	arsenate reductase [Pseudomonas putida].	Pseudomonas putida	11691635_296	0	3.859543972	11168.2128	0	2.70920199	6376.9453	2	1.181537212	5823.8637	2.583427725	7789.673933	0	4.893738109	11693.4628	2	1.331766234	4299.7333	0	2.76447089	5250.3837	2.996658411	7081.193267	0	3.569498512	9806.9765	0	2.747879736	5227.0366	0	2.405537764	5871.6752	2.907638671	6968.562767	0	3.532391125	7536.976	0	2.277901132	5183.9511	0	3.206263274	7149.7089	3.00551851	6623.545333
14	A53	amoA	ammonia monooxygenase [unidentified bacterium tk24rpt].	unidentified bacterium tk24rpt	11692513_162	0	4.048128055	9726.8398	2	0.435548173	2441.0886	2	0.735710913	4443.9204	1.739795714	5537.282933	2	1.116963275	4298.1875	2	0.443461568	2480.2727	2	0.476800214	2139.3332	0.679075019	2972.5978	2	1.094252214	4056.8	2	0.903961458	3336.1	2	0.999008296	3258.2385	0.999073989	3550.3795	0	2.57554688	6479.4887	0	2.671123536	6190.5556	0	4.384015453	7981.7646	3.210228623	6883.9363
51	A54	urease	urease beta subunit [Thermosynechococcus elongatus BP-1].	Thermosynechococcus elongatus BP-1	117:22297873_253	0	24.28777692	40000.5898	0	13.0007357	26115.8691	0	6.743967019	20003.3535	14.67749322	28706.60413	0	9.737868078	41647.3945	0	8.604447425	19547.4765	0	6.91075016	11774.6308	8.417688554	24323.16727	0	17.47231457	42929.3671	0	8.097724395	21221.2324	0	14.24639082	24313.2187	13.27214326	29487.9394	0	11.13115344	30969.4453	0	10.36373036	24041.3085	0	12.14043134	22051.041	11.21177172	25687.26493
5	A55	copper	HelC.	Pseudomonas fluorescens	1174235_81	2	1.11442355	4475.6166	2	1.081974783	3700.5229	2	1.678751202	4539.7285	1.291716512	4238.622667	2	0.744426437	4533.5424	2	0.972936672	3797.9885	2	0.429758073	2644.7827	0.715707061	3658.7712	2	0.292208364	2711.393	2	0.101133538	2694.8386	2	0.97465989	3963.2727	0.456000597	3123.1681	2	0.621677032	3774.2753	2	1.688046816	5192.25	3	2.014293127	5189.2998	1.441338992	4718.608367
41	A56	urease	Urease beta subunit [Prochlorococcus marinus str. MIT 9313].	Prochlorococcus marinus str. MIT 9313	118:33641279_157	0	4.062549782	10416.5468	0	3.106000216	5896.3066	0	2.195667855	7293.9228	3.121405951	7868.9254	0	5.335949591	18327.3652	0	2.437933124	5156.3828	0	2.636139211	6247.0122	3.470007309	9910.2534	0	4.957815403	11866.6542	0	2.983449892	6217.7617	0	3.67139915	8733.6386	3.870888148	8939.3515	0	2.605342084	10065.1181	0	4.112659003	8607.9531	0	5.938527393	10091.6152	4.218842827	9588.2288
49	A57	copper	copper resistance protein [Serratia marcescens].	Serratia marcescens	118:38347977_658	0	5.605486898	17177.6035	0	9.952331792	43086.164	0	5.660707862	17926.8144	7.072842184	26063.5273	0	7.694323863	23319.5371	0	10.34429863	31594.2363	0	8.650418563	16463.3828	8.896347019	23792.3854	0	6.698651204	18459.7382	0	6.665505237	13707.9667	0	24.91323774	50493.8281	12.75913139	27553.84433	0	6.543183724	14598.247	0	11.08347429	46712.5156	0	36.31481899	54054.5195	17.98049234	38455.09403
29	A58	copper	pcoD [Escherichia coli].	Escherichia coli	118:619131_680	0	4.785473802	9371.7255	0	4.458822233	9940.0722	0	2.170326454	7630.1816	3.804874163	8980.659767	0	5.142673958	12218.1972	2	1.749099111	7242.3691	0	3.104919967	7278	3.332231012	8912.855433	0	3.693448771	8331.1923	0	3.762769455	7007.5976	0	2.989004362	7232.2031	3.481740863	7523.664333	0	3.486155348	6965.1191	0	3.200589162	6967.8081	0	4.732808285	8576.0654	3.806517598	7502.997533
14	A59	nifH	dinitrogenase reductase [Serratia marcescens].	Serratia marcescens	11875063_38	0	2.643890618	8033.4028	3	2.244527644	4667.4716	2	0.946092528	4983.1323	1.94483693	5894.6689	0	2.936551699	7397.6577	2	1.15122492	3741.8332	2	1.834929701	4133.8261	1.97423544	5091.105667	0	2.911994808	7295.3999	2	1.239377536	3605.5341	2	1.970769202	4875.2612	2.040713849	5258.731733	3	2.621483998	5953.7998	0	2.333200942	5147.0307	0	3.050622233	5729.3291	2.668435724	5610.0532
43	A60	chitinase	chitinase [Ajellomyces capsulatus].	Ajellomyces capsulatus	11935134_67	0	5.55049312	13658.165	0	5.367700911	13046.6289	0	4.809291852	9295.5683	5.242495294	12000.12073	0	6.610561437	16320.4375	0	5.243513443	11363.1142	0	4.1081241	7098.8315	5.320732993	11594.12773	0	8.207196898	14860.791	0	4.554148352	8203.6396	0	7.010879084	11044.1376	6.590741445	11369.52273	0	4.070746893	10767.9345	0	5.388290989	14562.7792	0	9.23250547	14722.1289	6.230514451	13350.94753
31	A61	amoA	ammonia monooxygenase subunit A [Nitrosococcus oceani].	Nitrosococcus oceani	12:2104720_58	2	0.929936333	3766.0434	0	2.218711865	5963.478	2	1.981572638	5454.4028	1.710073612	5061.308067	2	0.893358627	4995.2998	0	3.400352493	8041.2856	2	0.73409349	3627.8549	1.67593487	5554.813433	2	0.469407135	3192.9274	2	0.615615109	2994.8332	0	5.215335678	8473.0966	2.100119307	4886.9524	2	1.717064418	5033.7167	0	5.613163975	13109.7636	0	9.591691265	18482.7089	5.640639886	12208.72973
19	A62	amoA	ammonia monooxygenase subunit A [Nitrosococcus oceani].	Nitrosococcus oceani	12:3282845_49	2	1.075889496	4404.0668	0	3.751493227	10975.6171	2	0.919792551	3527.2841	1.915725092	6302.322667	2	1.675582613	5816.4936	2	1.95345406	6748.8842	2	0.817195497	3334.5832	1.48207739	5299.987	2	1.792889833	4717	2	0.84634009	3278.2272	0	3.683281331	6790.229	2.107503751	4928.4854	2	0.904484743	3762.2753	0	6.067108996	18947.2929	0	10.12417387	16805.0136	5.698589204	13171.52727
28	A63	nirK	Methane Hydrate nirK lab clone	lab clone	12:GCd1-E04_105	0	2.286830004	6187.3183	0	3.198695579	6895.9296	0	2.637414603	7146.1577	2.707646728	6743.1352	0	2.892709258	7169.5537	0	3.3209176	6206.8305	0	2.796168509	5220.1069	3.003265122	6198.830367	0	3.116921898	7806.8613	2	1.950044566	4968.6499	0	5.420653718	9090.3798	3.495873394	7288.630333	0	2.219281333	5339.8549	0	3.174118674	6790.0136	0	5.092759256	9890.4931	3.495386421	7340.120533
13	A64	cytochrome	0	Geobacter metallireducens GS-15	12:gmet_48846539:c61502-60753	2	0.871024489	3608.2045	0	2.140730745	5891.6376	2	0.517626735	2794.9545	1.176460656	4098.265533	2	0.47392704	4650.0722	3	2.008805275	4852.1611	2	0.622481664	2698.2292	1.035071326	4066.820833	2	1.231622573	3733.1166	2	0.556699462	2598.6481	2	1.608777807	4315.3666	1.132366614	3549.043767	2	0.396367281	3217.5253	0	4.782305668	9186.9541	0	4.805929915	8040.582	3.328200955	6815.020467
51	A65	nifH	dinitrogenase reductase; Fe protein; component II of nitrogenase [uncultured bacterium NR1630].	uncultured bacterium NR1630	12001892_270	0	13.59799045	54283.125	0	7.991599401	16276.7089	0	5.218239246	16668.791	8.935943032	29076.2083	0	9.688709678	50602.746	0	5.755590931	14729.1972	0	5.580203947	9939.2861	7.008168185	25090.40977	0	14.47477214	54074.1406	0	10.90166092	27203.5449	0	13.10174986	18968.4316	12.82606097	33415.37237	0	8.081800818	40598.4921	0	7.301094701	15951.1328	0	10.14947562	22302.5937	8.51079038	26284.07287
14	A66	arsenic	repressor protein [IncN plasmid R46].	IncN plasmid R46	12002187_10	2	0.836096666	4083.25	0	2.676478937	6247.1772	2	0.52495014	3568.6833	1.345841914	4633.036833	2	1.053893343	4300.9091	0	2.098570016	5951.1289	2	0.97907008	3185.0832	1.377177813	4479.0404	2	1.461668093	4416.9433	2	0.56828346	2928.4128	0	3.239929827	6416.3676	1.756627126	4587.241233	2	1.559921245	4386.0683	0	3.728345244	7161.2197	0	3.366666495	7506.518	2.884977662	6351.268667
6	A67	cellulase	cellulase Cel5-N [Clostridium cellulolyticum].	Clostridium cellulolyticum	12007370_840	2	1.442685676	4658.0166	2	1.871004988	4429.29	2	0.780966627	4639.7832	1.364885764	4575.6966	2	1.088981764	4286.6591	2	1.841585563	4059.2836	2	0.990259222	3421.3833	1.306942183	3922.442	0	2.151253455	5167.0317	2	1.081641537	3669.7666	0	2.242045673	5053.1865	1.824980222	4629.994933	2	1.43116364	4889.8833	2	1.02636976	3573.5651	2	1.71695283	4658.1831	1.39149541	4373.877167
7	A68	limonene	carveol dehydrogenase [Rhodococcus erythropolis].	Rhodococcus erythropolis	12054951_696	0	3.050712811	7610.1884	2	0.953449631	3567.1833	2	1.093119242	3215.0114	1.699093895	4797.461033	0	2.320071221	5710.4653	2	0.376220603	2702.8666	2	0.719859012	2549.3999	1.138716945	3654.243933	2	0.259629423	2711.6166	2	0.818287942	3018.1499	2	0.872232609	3550.8166	0.650049991	3093.5277	2	1.547233564	3924.6704	2	0.947406907	5113.625	0	2.041372433	4860.8872	1.512004301	4633.060867
16	A69	limonene	putative transcriptional regulator [Rhodococcus erythropolis].	Rhodococcus erythropolis	12054952_1106	2	1.156323977	4149.1611	2	0.562329027	2976.1499	2	0.411778841	3075.2419	0.710143948	3400.1843	2	1.153943774	4770	0	2.123226098	4614.0126	2	1.463038632	3253.0795	1.580069501	4212.364033	2	0.455472095	2861.1835	2	0.302362007	2571.935	2	0.540711305	2669.1833	0.432848469	2700.767267	2	1.341038166	4104.102	2	1.861010658	4527.1137	0	3.213685401	6339.8735	2.138578075	4990.363067
17	A70	benzoate-anaerobic	Ferredoxin, 2Fe-2S.	Pseudomonas aeruginosa	121:12230890_12	0	3.671141469	8012.435	3	2.748009076	5878.5	2	0.756775895	5090.227	2.39197548	6327.054	0	2.962388997	9844.0136	2	1.868165484	4824.5	0	2.510846005	5206.6479	2.447133495	6625.053833	0	2.801144775	7700.7294	3	2.599646154	5190.1044	0	2.25736104	4761.6176	2.552717323	5884.150467	0	2.156466052	7573.2529	0	2.702580757	5682.8647	0	2.659000944	6262.8554	2.506015918	6506.324333
38	A71	cellulase	hypothetical 28k protein (alkaline endoglucanase); GT9_orf321.	Mycoplasma pneumoniae	1215692_669	0	5.645291334	10128.5732	0	4.425266805	8618.2333	0	3.733332262	8845.9082	4.6012968	9197.571567	0	4.741442987	12377.4287	0	4.989008695	8666.2792	0	3.672453619	6556.3295	4.4676351	9200.012467	0	5.644952721	13785.4638	0	2.93704687	6266.7661	0	7.156100509	11328.25	5.246033367	10460.15997	0	3.196212912	8075.7016	0	4.286372512	8367.2734	0	6.078445543	10011.788	4.520343655	8818.254333
7	A72	cellulase	Endoglucanase precursor (Endo-1,4-beta-glucanase) (Spore germination protein 270-6) (Cellulase).	Dictyostelium discoideum	121799_1007	2	0.919696015	4311.7202	2	0.557021308	3028.6591	2	0.453343233	3132.8771	0.643353519	3491.085467	2	0.383168039	4570.3833	2	0.464834889	3367.8256	2	0.21386253	2322.4333	0.353955153	3420.214067	2	0.23512763	2523.8405	2	0.230781394	2431.0903	2	0.469887395	2247.361	0.31193214	2400.763933	2	0.917468081	4224.0834	0	4.061285573	8457.4091	0	6.034507436	10012.8574	3.67108703	7564.7833
49	A73	cellulase	Endoglucanase precursor (Endo-1,4-beta-glucanase) (Cellulase) (Endo-K).	Bacillus sp. KSM-330	121839_516	0	6.131553772	41180.0234	0	11.74125713	32318.8222	0	7.761821014	25330.6328	8.544877304	32943.15947	0	11.93333961	41607.0507	0	10.12902587	30924.3476	0	8.468564886	14571.1875	10.17697679	29034.19527	0	8.988041655	42685.1132	0	9.140333466	16306.7089	0	13.77828	39163.9101	10.63555171	32718.5774	0	5.225245153	24244.0566	0	9.344124914	35099.582	0	18.43344002	35378.2343	11.0009367	31573.95763
10	A74	benzonitrile	PROBABLE AMIDASE AMIB2 (AMINOHYDROLASE) [Mycobacterium bovis AF2122/97].	Mycobacterium bovis AF2122/97	123:31792455_889	2	1.171289974	4169.1933	2	0.439799232	2706	2	0.327670908	3065.0146	0.646253371	3313.402633	2	0.722868744	6106.6	2	0.923074142	4811.85	2	0.262167248	2379.9321	0.636036711	4432.794033	2	0.591726771	2863.5	2	0.992048552	3172.2827	2	1.221021493	3280.0227	0.934932272	3105.268467	0	2.220184246	6666.2714	0	3.835536989	8478.7626	0	2.704639628	5693.4667	2.920120288	6946.1669
21	A75	urease	beta subunit of urease [Rhodobacter capsulatus].	Rhodobacter capsulatus	12313640_13	0	3.455693626	9353.5	2	1.524728314	3893.0454	2	0.715039519	5378.5517	1.898487153	6208.3657	0	3.436610301	9929.1328	2	1.107628904	4065	2	0.835079145	3015.0573	1.793106117	5669.730033	0	4.957352676	10222.3222	0	2.603755493	5784.6884	0	2.953334046	6639.0908	3.504814072	7548.700467	0	2.788285986	7004.0541	0	2.193799801	5070.8471	0	2.327739895	5874.1474	2.436608561	5983.0162
8	A76	urease	putative urease [Arabidopsis thaliana].	Arabidopsis thaliana (thale cress)	12324683_1162	0	2.257908097	7291	2	0.915045731	3341.4128	2	1.116472541	4003.9267	1.42980879	4878.779833	2	1.67018248	5479.7011	0	2.145352132	4388.686	2	0.957278074	2747.5795	1.590937562	4205.3222	2	1.983462123	5447.3334	2	0.856769394	3294.5454	0	2.539389998	4904.4594	1.793207172	4548.7794	3	2.693087023	6377.2607	2	1.006328662	3351.1379	3	2.429227956	5482	2.042881214	5070.132867
15	A77	dichloromethane	regulatory protein [Methylobacterium sp. DM4].	Methylobacterium sp.	1240075_380	0	2.958372408	7340.4194	0	3.299241951	6028.4101	2	0.920336569	4716.2158	2.392650309	6028.348433	2	1.776036592	5057.2319	0	2.392020201	4590.2939	2	1.302465916	3400.9421	1.82350757	4349.4893	0	2.595457191	6561.4853	2	0.451754835	2638.8991	0	2.683685971	5901.9404	1.910299332	5034.108267	2	0.440941335	3153.7072	2	1.724320159	5234.1831	0	4.035745882	7862.6162	2.067002459	5416.8355
	A78	0	acetyl-CoA decarbonylase/synthase alpha subunit [Methanosarcina thermophila].	Methanosarcina thermophila	12408704_129/395	0	2.499706664	5734.955	0	3.608408201	7331.1708	0	2.099941407	6865.0532	2.736018757	6643.726333	3	2.357068736	6323.6	3	2.552218696	5368.3041	2	1.879323847	4551.9331	2.262870427	5414.6124	3	2.435631277	5970.4829	2	0.958735521	3357.7971	0	4.722243719	10452.7041	2.705536839	6593.661367	0	2.2843961	5691.1284	0	3.106703313	7094.4414	0	3.821678388	7637.311	3.070925934	6807.626933
27	A79	biphenyl	biphenyl dioxygenase ferredoxin reductase.	Comamonas testosteroni	1245158_909	0	3.932377232	11192.3095	2	1.313659018	4247.9711	2	1.030292506	4068.2873	2.092109585	6502.855967	0	2.910625586	11970.458	2	0.283049209	2860.5166	2	0.387715718	2278.4482	1.193796837	5703.140933	0	2.430510029	6959.3647	2	1.473729797	4470.0434	0	2.914890361	5831.6704	2.273043396	5753.692833	0	5.648268648	12603.2373	0	4.851908906	10088.7412	0	3.48210773	7096.8793	4.660761762	9929.619267
21	A80	arsenic	CztC [Pseudomonas fluorescens].	Pseudomonas fluorescens	12484564_5	0	7.426549768	13112.5976	2	1.078988071	4083.4167	2	1.281023555	5344.7045	3.262187132	7513.572933	0	4.960405215	13302.2802	2	0.749662311	2750.8623	2	0.711985944	2806.3767	2.14068449	6286.5064	0	6.083795038	13466.5996	0	3.513298513	7861.6665	0	2.583725187	5837.2172	4.060272912	9055.1611	0	3.842526245	9523.5664	1	2.171794581	4678.0273	0	3.097519066	6459.6118	3.037279964	6887.0685
	A81	nifH	alpha subunit of dinitrogenase reductase (Fe protein) [unidentified bacterium].	unidentified bacterium	1255456_154/166	0	2.405328854	5974	0	2.449401132	5455.0312	2	1.310280814	4016.5454	2.0550036	5148.525533	0	2.408836234	6777.8085	2	1.219895286	4533.1591	2	1.390105193	3870.3913	1.672945571	5060.452967	0	2.040996155	4983.3857	2	0.886259634	3677.1667	2	1.760192886	4280.7792	1.562482892	4313.7772	1	2.182012399	5318.9511	0	2.762800566	6008.4204	3	2.553306407	5449.3959	2.499373124	5592.2558
4	A82	nifH	alpha subunit of dinitrogenase reductase (Fe protein) [unidentified bacterium].	unidentified bacterium	1255460_30	0	2.055752214	6421.4165	2	0.88946919	2868.6086	2	1.23462037	4529.935	1.393280592	4606.653367	2	1.028197976	4457.2661	2	0.496829339	2726.4318	2	0.638514722	2845.5229	0.721180679	3343.0736	2	1.974277948	5034.0893	2	0.582621482	2579.3305	2	1.71400518	4106.4057	1.42363487	3906.6085	2	0.923871932	4260.3334	2	0.807149825	3430.3728	0	2.035725104	5057.0507	1.255582287	4249.2523
21	A83	nifH	alpha subunit of dinitrogenase reductase (Fe protein) [unidentified bacterium].	unidentified bacterium	1255478_146	0	2.762193954	7878.0151	0	2.663436249	6784.7163	0	2.19352286	6157.9257	2.539717688	6940.219033	0	2.582621574	9328.5146	0	2.289216257	5190.6513	0	2.196078612	6237.6499	2.355972148	6918.9386	0	4.28452043	8928.9775	0	2.497289565	5280.8432	0	3.209083926	6044.7036	3.330297974	6751.5081	0	2.22094525	7004.5615	2	1.983964114	5479.8115	0	4.99248962	8451.7685	3.065799662	6978.713833
39	A84	nifH	alpha subunit of dinitrogenase reductase (Fe protein) [unidentified bacterium].	unidentified bacterium	1255484_158	0	5.142123817	10093.3896	0	3.632064533	6100.2221	0	2.648606589	7170.2124	3.807598313	7787.941367	0	3.748699407	11675.7841	0	2.532901848	5367.06	0	3.115132766	5641.1333	3.132244673	7561.3258	0	4.580986681	11267.9228	0	2.958686157	6914.6831	0	4.161718625	8265.7207	3.900463821	8816.108867	0	3.306710089	8152.269	0	2.687319848	6742.4345	0	4.039216789	8659.0126	3.344415576	7851.2387
10	A85	nirK	dissimilatory nitrite reductase [Alcaligenes sp. STC1].	Alcaligenes sp. STC1	12597209_912	0	2.267832666	5335.6416	2	0.872424005	3165.4772	2	1.193185493	5133.5654	1.444480721	4544.894733	2	1.509631944	4986.0898	2	1.04681873	3201.768	2	1.038959218	3181.6667	1.198469964	3789.8415	0	2.197430258	5623.0361	3	2.485923367	4993.393	0	2.305178568	4631.2163	2.329510731	5082.548467	2	1.120972027	4084.603	2	0.971407233	3254.3408	0	2.010820567	5244.4316	1.367733276	4194.458467
10	A86	amoC	ammonia monooxygenase subunit C [Nitrosomonas cryotolerans].	Nitrosomonas cryotolerans	12620330_35	2	0.716053566	3585.875	2	1.461637687	3930.7614	2	0.577111848	2914.5568	0.918267701	3477.0644	2	0.902421994	4081.2414	2	0.783224876	3917.1	2	0.682110425	2967.7666	0.789252432	3655.369333	2	1.372108691	3861.9885	2	0.677511032	2960.0734	2	1.867753868	4934.8999	1.305791197	3918.987267	1	4.082212414	7578.1079	0	3.303450413	6517.7656	0	2.238955457	5138.6049	3.208206095	6411.4928
4	A87	cymene	HCOMODA decarboxylase [Pseudomonas putida].	Pseudomonas putida	1263185_146	2	0.461271882	2979.8896	2	1.050514656	4144	2	1.052609966	3859.3332	0.854798835	3661.074267	2	1.972064474	12759.3164	2	1.054899454	4004.1166	2	0.594583082	2710.7355	1.207182337	6491.3895	2	1.072277469	4040.4091	2	0.670902289	2606.4138	0	3.098017462	6358.5263	1.613732407	4335.1164	2	0.597146128	3207.8305	2	0.96188216	4306.1704	2	1.180435904	4221.7998	0.913154731	3911.933567
29	A88	nifH	dinitrogenase reductase [Spirochaeta zuelzerae].	Spirochaeta zuelzerae	12659182_60	0	3.623601676	11199.2958	0	3.064369454	6349.4653	2	1.771036053	5947.625	2.819669061	7832.1287	0	3.119332916	9662.5585	0	2.245924814	4967.123	0	2.396571129	5619.7973	2.587276286	6749.826267	0	4.849775319	11582.4765	0	2.311925134	6859.7836	0	2.511319855	4911.5117	3.224340103	7784.5906	0	3.130270177	11226.6914	0	2.975588501	5780.6186	0	2.673727633	6277.6044	2.926528771	7761.638133
48	A89	nifH	dinitrogenase reductase [Treponema sp. ZAS-2].	Treponema primitia	12659196_58	0	4.012892878	10578.1425	0	5.231348469	15806.8642	0	5.350954437	15370.4248	4.865065261	13918.47717	0	6.105147058	16685.0234	0	6.466452527	14015.6191	0	5.097626631	13842.7587	5.889742072	14847.8004	0	6.080484018	15109.3076	0	2.916192995	6264.1933	0	8.734717251	22021.1601	5.910464754	14464.887	0	2.938190027	10390.8037	0	5.464406667	19620.7539	0	14.51301543	23487.2285	7.638537373	17832.9287
47	A90	nifH	dinitrogenase reductase [Treponema sp. ZAS-9].	Treponema azotonutricium	12659198_145	0	6.758361298	18759.2285	0	5.751263602	11236.1728	0	3.215932165	11040.4189	5.241852355	13678.60673	0	4.16682881	15204.0224	0	4.841644085	9329.0771	0	4.013085817	9526.1083	4.340519571	11353.06927	0	5.584189213	21948.4023	0	4.277291871	9239.9541	0	6.586989137	11321.6181	5.482823407	14169.9915	0	4.667642868	12697.0957	0	5.03035026	9081.5898	0	5.927577668	12926.5273	5.208523598	11568.40427
6	A91	nifH	dinitrogenase reductase [Treponema sp. ZAS-9].	Treponema azotonutricium	12659200_2	2	1.725312072	4879.9116	2	0.957534717	4015.6232	2	0.902840215	4342.9707	1.195229001	4412.835167	2	0.553513728	5415.8168	2	0.987519048	3947.7646	2	0.789672321	2679.8864	0.776901699	4014.489267	0	2.179156867	6684.0126	2	0.748781424	3587.375	0	2.024683752	4885.9868	1.650874014	5052.458133	2	1.210242142	4451.3168	2	1.800513833	5462.9858	2	1.963395114	4830.5112	1.658050363	4914.937933
12	A92	dsrA	dissimilatory sulfite reductase subunit A [uncultured sulfate-reducing bacterium UMTRAdsr617-8].	uncultured sulfate-reducing bacterium UMTRAdsr617-8	12667642_67	0	2.694698321	5830.643	2	1.738250715	5067.3432	2	0.811321724	5167.4067	1.748090253	5355.130967	0	2.834402977	6551.75	2	1.38104231	3638.9833	2	0.90016462	3001.3977	1.705203302	4397.377	0	2.298083492	5562.7241	2	0.560988869	3026	0	2.204570978	4882.5483	1.687881113	4490.424133	2	1.828422617	4796.8432	0	2.913630533	5870.1606	0	2.955328579	6113.3881	2.56579391	5593.463967
29	A93	lead	PbrR protein [Ralstonia metallidurans].	Wautersia metallidurans	12718500_370	0	5.634309241	15657.1669	0	2.992015944	5503.1782	0	3.042773302	6119.7387	3.889699495	9093.361267	0	3.520742325	11091.3847	0	2.307172628	4570.1884	2	1.528331185	4746.2001	2.452082046	6802.591067	0	5.173838861	11065.0644	0	3.088951529	6937.8422	0	3.296776385	6595.7392	3.853188925	8199.5486	0	3.297403767	8948.0273	0	2.892690422	5630.7778	0	4.828348502	8789.7441	3.67281423	7789.5164
41	A94	lead	PbrD protein [Ralstonia metallidurans].	Wautersia metallidurans	12718504_242	0	5.028807251	12097.0576	0	4.039076477	8530.6103	2	1.400158424	6303.1362	3.489347384	8976.9347	0	2.713744197	10474.7646	0	3.5632746	7382.0883	0	2.924981261	6592.8789	3.067333353	8149.9106	0	4.773658138	11165.1914	0	2.70117054	6484.3686	0	3.807560187	8312.1894	3.760796288	8653.916467	0	3.981343869	8625.7138	0	3.349371679	7376.0405	0	5.278328447	9868.2001	4.203014665	8623.318133
47	A95	catechol	METAPYROCATECHASE 2 (MPC) (CATO2ASE) (CATECHOL 2,3-DIOXYGENASE II).	Wautersia eutropha	127273_909	0	5.529524036	16482.3339	0	4.08849504	8064.0688	0	2.79579569	8833.2001	4.137938255	11126.53427	0	4.399722491	13987.663	0	4.034154704	6463.1718	0	2.930369457	6648.8784	3.788082217	9033.237733	0	4.808454277	15923.3154	0	3.377660179	8608.7802	0	4.979615485	8883.4394	4.388576647	11138.51167	0	5.726081181	10472.3398	0	4.689190672	9398.8115	0	6.54710166	11142.6455	5.654124504	10337.93227
18	A96	nosZ	nitrous oxide reductase [uncultured temperate forest soil bacterium CZ1439].	uncultured temperate forest soil bacterium CZ1439	12744254_86	0	2.706305079	9611.833	2	1.661095169	3950.7045	2	1.976379559	5615.726	2.114593269	6392.7545	0	3.295063886	7993.6962	2	0.935002735	2850.8635	2	1.145237317	3189.6376	1.791767979	4678.065767	0	3.826289788	8681.1845	0	2.120530917	5065.3881	0	3.315200384	6613.8666	3.087340363	6786.813067	0	3.320292105	6931.0288	0	2.161517337	4623.9296	0	3.025423621	5963.6943	2.835744354	5839.5509
21	A97	nosZ	nitrous oxide reductase [uncultured temperate forest soil bacterium CZ1441].	uncultured temperate forest soil bacterium CZ1441	12744271_214	2	1.75416787	5702.9501	0	3.686207886	7966.2998	2	0.838836637	4422.7558	2.093070798	6030.668567	0	2.765914849	8796.6396	0	2.684801559	6724.5073	0	3.153637015	6851.3334	2.868117808	7457.493433	0	2.928867744	6759.4716	2	1.465356983	4583.8666	0	3.570051043	7089.0268	2.65475859	6144.121667	0	2.839584715	6458.1601	0	2.885811678	6836.5737	0	4.034076037	8309.0136	3.253157477	7201.249133
46	A98	benzoate-anaerobic	4-hydroxybenzoyl-CoA reductase HbaD subunit.	Rhodopseudomonas palustris CGA009	130:1730297_435	0	3.371790259	11115.6894	0	9.747690205	15533.5	0	3.379430571	9769.9443	5.499637012	12139.71123	0	4.979643893	11713.2304	0	7.388544213	11591.0859	0	5.807308601	10340.6992	6.058498902	11215.00517	0	4.603651567	10605.2001	0	2.834464143	6171.6708	0	14.0965586	27796.3886	7.178224769	14857.75317	0	4.515689395	8559.7158	0	7.147266638	24800.289	0	15.88312104	35601.4179	9.18202569	22987.1409
9	A99	nifH	dinitrogenase reductase [uncultured bacterium].	uncultured bacterium	13173303_71	0	3.204936739	6863.1875	2	1.830810154	4054.9855	2	1.454501766	4987.3222	2.16341622	5301.831733	0	2.52010209	7248.978	2	0.827656664	4023.768	0	2.131299748	4068.1818	1.826352834	5113.6426	0	2.258958714	5697.3999	2	1.279434671	3520.7707	0	2.066544526	5338.184	1.868312637	4852.1182	3	2.054077739	5946.164	2	1.229669636	3706.4128	0	2.711654137	5385.6352	1.998467171	5012.737333
4	A100	phthalate	transporter permease 1 [Arthrobacter keyseri].	Arthrobacter keyseri	13242050_503	2	0.819125109	3524.08	2	0.125485002	2186.7834	2	0.010178148	2372.3	0.318262753	2694.3878	2	0.636761433	4009.0625	2	0.131595841	2506.7966	2	0.130806688	2213.9321	0.299721321	2909.9304	2	0.553097242	2808.3479	0	2.101750216	5658.8286	3	2.154764983	4760.3125	1.603204147	4409.163	2	1.380671865	4928.6665	2	0.57704213	3113.4953	0	2.905790775	5585.394	1.621168257	4542.5186
10	A101	phthalate	transporter permease 2 [Arthrobacter keyseri].	Arthrobacter keyseri	13242051_349	2	0.826471727	3490.1342	2	0.980108541	3750.0869	2	0.502676989	3225.9816	0.769752419	3488.734233	2	1.231054903	6017.52	2	0.683657869	2854.1333	2	0.514767728	2166.85	0.809826833	3679.5011	2	0.656920721	2987.0092	2	0.220124152	2983.9167	2	0.792084345	3765.4772	0.556376406	3245.4677	2	1.116609048	3800.2963	2	1.93257644	5151.0708	0	3.653321631	7271.475	2.23416904	5407.614033
49	A102	phthalate	putative phthalate ester hydrolase [Arthrobacter keyseri].	Arthrobacter keyseri	13242052_108	0	5.840308331	16429.5234	0	10.95298858	27159.4609	0	6.803036821	22120.3378	7.865444576	21903.10737	0	8.005110421	24480.5156	0	10.40250244	22087.3652	0	11.49216191	16212.3222	9.966591592	20926.73433	0	12.74832323	20510.5917	0	4.866436979	8317.8681	0	14.88352035	50248.9492	10.83276019	26359.13633	0	6.358216641	13538.2695	0	11.81217377	39055.875	0	27.21218075	47817.2929	15.12752372	33470.47913
45	A103	phthalate	phthalate dioxygenase large subunit [Arthrobacter keyseri].	Arthrobacter keyseri	13242054_353	0	7.654383745	16534.8808	0	2.954962514	7470.4145	0	2.35241483	7206.562	4.32058703	10403.95243	0	7.886611374	16962.5937	0	3.653893194	7439.81	0	2.425435243	5467.3076	4.655313271	9956.570433	0	8.024418714	20303.6796	0	4.651900755	9361.7158	0	5.445735127	9699.5947	6.040684865	13121.66337	0	6.151501676	16295.3056	0	4.598054581	10531.9882	0	7.740691387	12898.1123	6.163415881	13241.80203
28	A104	phthalate	phthalate dioxygenase ferredoxin subunit [Arthrobacter keyseri].	Arthrobacter keyseri	13242056_12	0	2.711495172	7331.6923	0	2.372596253	5796.0424	3	2.40380251	4754.875	2.495964645	5960.8699	0	3.170842418	10899.207	0	2.601287824	6260.4135	0	2.748422683	5330.6552	2.840184308	7496.758567	0	4.066182122	8075.8349	0	2.11153052	5059.8979	0	3.858508684	8416.1347	3.345407109	7183.955833	0	2.514613035	6967.8823	0	2.190961101	6844.3286	0	3.263848509	6974.4931	2.656474215	6928.901333
51	A105	phthalate	3,4-dihydroxyphthalate 2-decarboxylase [Arthrobacter keyseri].	Arthrobacter keyseri	13242058_241	0	8.296110196	38102.4414	0	5.321380458	17080.0234	0	5.004244065	15890.9531	6.207244906	23691.1393	0	6.68594775	33721.9648	0	7.486323527	15057.6669	0	4.958392533	10053.7529	6.376887937	19611.1282	0	12.08222638	30963.8281	0	8.030041427	18025.9472	0	11.45341065	18252.205	10.52189282	22413.99343	0	7.021269717	33757.4296	0	6.977765877	17523.5058	0	16.06333728	24901.1699	10.02079096	25394.0351
47	A106	mannanase	endo-1,4-beta-mannosidase [Bacillus subtilis].	Bacillus subtilis	13249156_1	0	4.278160663	14335.0976	0	25.05484608	59004.9804	0	11.08247565	30681.1562	13.47182746	34673.74473	0	5.986009351	18367.8437	0	6.457057937	64355.9843	0	9.188741807	28201.1503	7.210603032	36974.99277	0	7.783270979	13555.9384	0	4.881348229	10283.2412	0	18.77878406	58038.3867	10.48113442	27292.5221	0	6.944422504	12717.0527	0	28.95212681	56073.375	0	29.69240429	51840.4843	21.86298453	40210.304
23	A107	dsrB	dissimilatory sulfite reductase subunit B [uncultured sulfate-reducing bacterium].	uncultured sulfate-reducing bacterium	13249547_287	2	0.975033881	3742.0227	2	0.146197749	3003.7666	2	0.57872671	4165.4204	0.56665278	3637.0699	2	1.728516649	5782.4912	2	0.271976003	3760.6191	2	0.245514518	2249.6022	0.748669057	3930.904167	2	0.423016052	2666.7165	2	0.658844587	2601.6828	2	1.785769173	4166.8261	0.955876604	3145.075133	2	0.921987362	3791.8964	0	4.875200455	9769.5312	0	3.393620064	6315.4755	3.063602627	6625.634367
16	A108	dsrB	dissimilatory sulfite reductase subunit B [uncultured sulfate-reducing bacterium].	uncultured sulfate-reducing bacterium	13249561_292	2	1.34938445	4713.3066	2	0.234142105	2305.739	2	0.875325134	4319.2333	0.81961723	3779.4263	0	3.519720927	11189.0283	2	1.857662715	4422.205	2	0.569495229	2886.4411	1.982292957	6165.891467	2	0.630781426	3799.3	0	3.189051733	7058.75	2	1.593165362	4066.9565	1.80433284	4975.002167	2	1.929254403	6645.25	0	2.756278768	5751.5825	0	2.042866236	4900.6186	2.242799802	5765.817033
9	A109	cellulase	cellulase [Alicyclobacillus acidocaldarius].	Alicyclobacillus acidocaldarius	13274207_1155	2	1.294788617	3934.4575	2	1.967322164	5042.125	2	1.157275277	4030.7834	1.473128686	4335.788633	2	1.379588851	5476.289	2	1.096041889	6155.5761	2	1.007054922	3896.77	1.160895221	5176.2117	2	0.871502561	3388.0114	2	0.784350457	3038.145	2	1.364557311	4499.9311	1.006803443	3642.029167	2	0.82222661	3347.8889	0	2.822378425	6309.2319	3	2.260724798	5221.0297	1.968443278	4959.3835
18	A110	MTBE	alkane 1-monooxygenase [Pseudomonas fluorescens].	Pseudomonas fluorescens	13445194_108	0	2.909717078	8108.3334	3	3.06188237	5543.3295	2	1.128651049	4624.1015	2.366750166	6091.921467	0	3.445866407	7768.7099	2	1.716088186	4188.5112	0	2.339698565	4330.8408	2.500551053	5429.353967	0	4.059860735	8779.0478	2	0.865225205	4960.6386	0	2.783866854	5344.8764	2.569650931	6361.520933	0	3.076943457	6633.8276	0	2.645521284	4993.0117	0	3.65908553	6625.1743	3.127183423	6084.004533
6	A111	nitrobenzene	putative hydroquinone meta cleavage dioxygenase [Pseudomonas putida].	Pseudomonas putida	13446753_162	2	1.490099345	5085.2753	2	1.53224292	4546.3295	2	1.509411874	3907.4204	1.510584713	4513.0084	3	2.168122833	5947.1166	2	1.623858745	4107.3408	2	1.138788647	3450.652	1.643590075	4501.703133	2	1.509871167	4244.768	2	1.007184	3436.1499	0	2.408510539	5732.1093	1.641855235	4471.009067	2	0.787919588	4675.6704	0	2.066465978	5123.1	0	2.0744698	5389.727	1.642951789	5062.832467
22	A112	nitrobenzene	aminophenol operon repressor [Pseudomonas putida].	Pseudomonas putida	13446759_260	0	2.254183932	5477.1464	0	2.673821883	7027.9609	2	0.301592869	4313.3999	1.743199561	5606.169067	0	3.268687507	7439.7705	2	1.556164154	7204.3901	2	1.180948375	3825.4204	2.001933345	6156.527	0	2.64011081	5925.5932	2	1.859598882	4674.7387	0	3.549898195	7336.2309	2.683202629	5978.854267	2	1.704150009	4979.5229	0	3.512885808	7962.9506	0	4.433227866	8028.1069	3.216754561	6990.193467
17	A113	nitrobenzene	2-aminomuconic semialdehyde dehydrogenase [Pseudomonas putida].	Pseudomonas putida	13446763_1047	0	2.428171073	7452.6142	0	3.546561221	7500.1645	2	1.30632113	4135.9316	2.427017808	6362.903433	0	3.042171365	7607.1953	0	2.260885705	5409.7407	2	1.631535879	4156.5908	2.311530983	5724.508933	0	3.043087267	7421.3256	2	0.962745964	3507.8957	0	2.518909228	5621.7539	2.174914153	5516.991733	3	3.172213193	6105.8803	0	2.133671754	5594.7436	0	3.32370736	6924.0932	2.876530769	6208.239033
16	A114	cellulase	cellulase [Mesorhizobium loti MAFF303099].	Mesorhizobium loti MAFF303099	13471952_76	0	3.075729493	6818.4707	2	0.540099448	2862.7333	2	0.462056997	3948.2841	1.359295313	4543.1627	0	2.283740595	9697.1484	2	1.766100588	5128.643	2	0.340200387	2619.603	1.46334719	5815.131467	2	0.542079819	3264.6667	2	0.265821192	2552.4235	2	0.700563724	3030.8234	0.502821578	2949.304533	3	2.553396965	5715.0966	0	2.500718847	6208.0756	0	2.482902754	5283.7587	2.512339522	5735.643633
51	A115	g-hexachlorocyclohexane	2,5-DICHLORO-2,5-CYCLOHEXADIENE-1,4-DIOL DEHYDROGENASE [Mesorhizobium loti MAFF303099].	Mesorhizobium loti MAFF303099	13488194_203	0	6.659770597	24000.1523	0	7.834462026	13433.4697	0	3.871095091	10995.8408	6.121775905	16143.15427	0	6.989954043	21749.3125	0	4.390483795	9974.8437	0	3.715548266	7891.831	5.031995368	13205.32907	0	10.58996545	19807.666	0	4.745938145	11778.2001	0	6.667191678	11238.7392	7.334365091	14274.86843	0	6.559916967	19240.6191	0	4.356842246	11243.7392	0	8.587353899	14293.2197	6.501371038	14925.85933
10	A116	dibenzothiophene	dibenzothiophene desulfurization enzyme [Mesorhizobium loti MAFF303099].	Mesorhizobium loti MAFF303099	13488245_151	0	2.10120259	5324.9101	2	1.261407137	3604.4057	2	1.054541845	3775.1	1.472383857	4234.805267	0	2.656773728	7917.7031	2	0.924732225	2997.4204	2	0.596551795	2668.4204	1.392685916	4527.847967	0	2.243203726	4722.9814	2	0.575566771	3630.7834	0	2.245769405	5217.6201	1.688179967	4523.794967	2	1.489974749	5978.4204	2	1.346474513	3846.3969	0	3.157579868	5921.1586	1.99800971	5248.658633
51	A117	gdh	Glutamate dehydrogenase [Thermoplasma volcanium GSS1].	Thermoplasma volcanium GSS1	13541591_548	0	8.517692693	29783.0234	0	6.177208045	13202.4531	0	5.020996458	9946.0566	6.571965732	17643.84437	0	7.422489737	25671.9218	0	7.834965631	11389.205	0	3.091910381	7452.2924	6.116455249	14837.8064	0	7.512340565	23710.6523	0	7.815131829	15326.0214	0	5.568934596	8353.4384	6.965468996	15796.70403	0	9.21248261	27028.0898	0	7.092539625	11749.6132	0	5.971695288	11878.9873	7.425572508	16885.56343
51	A118	0	formylmethanofurane dehydrogenase-like protein [Methylococcus capsulatus].	Methylococcus capsulatus	13559969_305	0	24.34797507	56510.3203	0	10.54098353	40952.7773	0	11.43028321	45623.5195	15.43974727	47695.53903	0	13.92316775	55387.5898	0	11.33420466	33033.5429	0	12.1647453	25279.5644	12.47403923	37900.23237	0	20.86771606	54588.3554	0	10.7132896	37566.1875	0	24.04375405	56740.0429	18.54158657	49631.5286	0	13.08228721	41778.3632	0	8.197181235	64505.1875	0	29.26369959	53571.9179	16.84772268	53285.1562
15	A119	dsrA	dissimilatory sulfite reductase alpha subunit [Desulfovibrio desulfuricans].	Desulfovibrio desulfuricans	13560297_965	0	2.057649716	5908.831	2	0.812238754	2814.5832	2	0.540538707	3578.7458	1.136809059	4100.72	0	2.598140344	8110	2	0.479768356	2582.9675	2	0.31370853	2160.5361	1.130539077	4284.5012	2	0.96203436	3553.3913	2	0.715664575	3208.1333	2	1.258278706	3963.8332	0.978659214	3575.119267	0	3.243954415	8031.2705	0	2.533361942	5584.434	3	2.124150679	4967.0937	2.633822345	6194.266067
5	A120	benzoate-anaerobic	Acetyl-CoA acetyltransferase (Acetoacetyl-CoA thiolase).	Wautersia eutropha	135754_1	0	2.419232121	7545.375	2	0.361932836	2371.2165	2	0.269941308	2860.9833	1.017035422	4259.1916	0	2.974503685	7321.3598	2	0.372728966	2727.1186	2	0.520655892	2505.7666	1.289296181	4184.748333	2	0.443471474	2707.6047	2	1.068754657	3887.6364	2	0.409634755	2663.9091	0.640620295	3086.3834	2	1.174036385	4557.3623	2	0.557859959	3261.1166	2	0.475717371	2657.0434	0.735871239	3491.840767
3	A121	octane	alkane hydroxylase-rubredoxin [Nocardioides sp. CF8].	Nocardioides sp. CF8	13591776_5	2	0.212835068	2798.0173	2	1.355107609	3536.9411	2	0.383870831	4151.6816	0.650604503	3495.546667	2	0.251797926	19237.6875	2	0.880622736	3554.6499	2	0.576910732	2581.8522	0.569777131	8458.0632	2	0.096102929	2397.3659	2	0.120345507	2152.6994	2	1.380973168	4000.798	0.532473868	2850.287767	2	0.560321111	2650.7666	2	1.204977109	4052.0229	2	1.75112801	4983.9418	1.172142077	3895.5771
3	A122	urease	Urease gamma subunit (Urea amidohydrolase gamma subunit).	Proteus vulgaris	137088_179	2	1.19198904	4254.6665	2	1.150949409	3355.6022	2	0.626183105	3279.3518	0.989707185	3629.8735	2	1.093771615	5306.6611	2	1.449911226	4462.6831	2	0.770680519	2474.4885	1.104787786	4081.277567	2	1.637824253	4140.4833	2	0.523095084	2395.9558	0	2.289253083	5548.4907	1.483390807	4028.309933	2	0.715107305	2901.9333	3	2.027274405	4659.7709	2	1.942225446	4532.4838	1.561535719	4031.396
36	A123	cellulase	alkali tolerable cellulase [Bacillus subtilis].	Bacillus subtilis	13785984_760	0	4.424151484	12270.8603	0	3.040702044	6300.4252	2	1.842569903	5777.0732	3.102474477	8116.119567	0	2.756377048	12218.165	0	3.168700133	5828.6586	2	1.469556284	3598.2172	2.464877821	7215.0136	0	5.199803088	12055.6699	0	3.253946111	8065.0507	0	3.54122573	8920.0976	3.998324976	9680.272733	0	3.198521489	8890.9345	0	4.150906219	8571.0722	0	4.510836854	9406.9345	3.953421521	8956.313733
23	A124	MTBE	alkane 1-monooxygenase [Prauserella rugosa].	Prauserella rugosa	13872675_60	0	3.406963387	8603.4375	0	4.174296875	6894.1098	0	2.756540136	6585.2333	3.445933466	7360.926867	2	1.784368278	7817.0395	0	3.332552312	5814.0844	0	3.421597717	8472.415	2.846172769	7367.8463	0	5.466529079	10524.8408	2	1.537292665	4329.4204	0	3.575310985	7716.8735	3.526377576	7523.711567	0	2.374802679	7822.1528	0	2.782535149	6336.4863	0	3.963919315	9224.8808	3.040419048	7794.506633
43	A125	dsrA	dissimilatory sulfite reductase alpha subunit [uncultured napthalene mineralizing bacterium].	uncultured napthalene mineralizing bacterium	13898415_614	0	4.344060705	12104.8574	0	3.319049504	7153.4628	0	4.092925432	8717.8457	3.918678547	9325.388633	0	5.896307766	12982.3027	3	2.31199978	5668.1538	0	2.93270086	5909.1914	3.713669469	8186.5493	0	6.751212792	12446.663	0	3.87733721	7951.4604	0	3.861610979	8694.4248	4.830053661	9697.516067	0	5.427331183	10888.75	0	4.137125386	7998.7646	0	6.823568392	10757.4345	5.462674987	9881.6497
50	A126	dsrA	dissimilatory sulfite reductase alpha subunit [uncultured phenanthrene mineralizing bacterium].	uncultured phenanthrene mineralizing bacterium	13898427_321	0	7.810072668	24553.2246	0	7.554541587	23093.0136	0	5.976355037	16701.2558	7.113656431	21449.16467	0	11.22377826	24522.375	0	7.564112299	19130.3652	0	4.767024701	14607.8378	7.851638421	19420.19267	0	10.81837801	20041.3691	0	4.795960011	10861.7949	0	16.11164539	23657.8066	10.5753278	18186.9902	0	6.936050786	19350.7949	0	8.484703438	20921.2128	0	11.3932481	25332.6503	8.938000773	21868.21933
8	A127	cadmium	CadR [Pseudomonas putida].	Pseudomonas putida	13898625_375	0	3.205186322	6247.1445	2	0.95331631	3622.1186	2	1.370271242	3606.7727	1.842924625	4492.011933	0	2.196490211	6550.4028	2	0.86469089	3715.9702	2	1.144393291	3324.3188	1.401858131	4530.2306	2	1.575676299	3580.9633	2	0.962583022	3656.2727	2	1.531039643	4243.2954	1.356432988	3826.8438	0	2.011867094	5041.1606	2	1.050856897	3513.625	0	2.341682276	4964.0141	1.801468756	4506.266567
34	A128	nifH	dinitrogenase reductase [uncultured bacterium].	uncultured bacterium	13936683_173	0	4.514385191	9889.6806	0	5.113827665	11786.3613	0	2.290335417	6768.247	3.972849424	9481.429633	0	4.323160131	11056.7158	0	4.626861175	9696.4228	0	3.900581896	9186.9228	4.283534401	9980.020467	0	4.664790042	16116.1533	0	3.791351757	7264.3056	0	5.088361572	8416.7773	4.514834457	10599.07873	0	3.615903617	11421.9619	0	6.856420935	12032.2705	0	8.345176055	13567.8779	6.272500202	12340.70343
44	A129	nasA	assimilatory nitrate reductase [Pseudoalteromonas sp. AEA-2001/4].	Pseudoalteromonas sp. AEA-2001/4	14:16506239_529	0	5.262777829	13327.0898	0	8.690588732	19341.9882	0	3.726727555	12187.75	5.893364705	14952.276	0	4.009570228	13324.7861	0	7.425161792	13423.956	0	7.032963119	15851.2646	6.15589838	14200.00223	0	6.31559908	13718.3408	0	2.644487618	5878.5126	0	8.465891592	18779.58	5.80865943	12792.14447	0	2.222871309	7337.913	0	7.639359942	16605.1855	0	9.53417632	20313.7246	6.46546919	14752.27437
11	A130	arsenic	arsenate reductase [Mesorhizobium loti].	Mesorhizobium loti	14024133_63	0	2.039294954	6638.5151	2	1.511906715	4104.0869	2	0.818808988	4349.8999	1.456670219	5030.833967	2	1.904497793	6737.75	2	1.292426674	3474.1999	2	1.124327265	3851.6135	1.440417244	4687.854467	0	3.009755824	6796.3837	2	1.257723835	4084.6789	2	1.75411043	4314.6166	2.007196696	5065.2264	2	1.672071821	6043.3383	2	1.157475854	4186.5566	0	2.773407516	5488.7661	1.86765173	5239.553667
38	A131	benzonitrile	nitrile hydratase regulator1 [Rhodococcus rhodochrous].	Rhodococcus rhodochrous	1402517_768	0	3.776787177	13124.1269	0	5.855212788	16312.0546	0	3.427228295	7819.9438	4.353076087	12418.70843	0	5.480348963	11921.4941	0	6.042570424	13452.6875	0	4.778414384	10104.5898	5.433777923	11826.25713	0	4.936318914	12927.1757	0	3.275591499	6558.9667	0	12.70123356	18962.4082	6.971047992	12816.18353	0	3.159612296	7108.3706	0	5.47922109	10329.0917	0	8.283787043	15117.5273	5.640873476	10851.6632
	A132	toluene-aerobic	benzyl alcohol dehydrogenase [Acinetobacter calcoaceticus].	Acinetobacter calcoaceticus	1408294_384/910	0	2.078516645	6962.2612	0	4.045211052	8631.8457	2	1.510173341	5660.0229	2.544633679	7084.709933	0	3.363965008	7003.0815	0	3.495455673	6983.8691	0	2.908283402	7100.3637	3.255901361	7029.104767	0	2.12320973	6217.3105	2	1.046047836	3716.8408	0	3.894018384	6807.684	2.354425316	5580.611767	3	2.265948483	7526.9848	0	3.709785278	8016.8588	0	6.899595763	11264.3544	4.291776508	8936.066
50	A133	dibenzothiophene	putative cytochrome c [Thiobacillus sp. KCT001].	Thiobacillus sp. KCT001	14149089_19	0	8.800898795	48607.289	0	17.69409638	54471.4179	0	10.58137022	30505.1523	12.35878847	44527.95307	0	11.42640074	51980.1953	0	11.06017634	46124.7578	0	10.4433774	24434.8066	10.97665149	40846.58657	0	16.00611654	45532.7578	0	10.05873893	24261.3945	0	28.22444879	50177.0937	18.09643475	39990.41533	0	11.48309525	35644.914	0	25.2243684	58192.0742	0	24.33171279	56687.5742	20.34639215	50174.85413
6	A134	protocatechuate	protocatechuate 3,4-dioxygenase alpha subunit [Acinetobacter sp. ADP1].	Acinetobacter sp. ADP1	141783_149	2	1.43653609	4260.8798	2	1.55761495	3569.2954	2	0.930698798	4693.1499	1.308283279	4174.4417	2	1.580798662	5639.1601	2	0.570299416	2551.4204	2	0.933311929	2876.4333	1.028136669	3689.0046	2	0.361365173	2680.9833	2	0.162329213	2122.3666	2	1.373461288	5019.25	0.632385225	3274.199967	2	0.424970556	3127.6477	1	2.257260848	4300.4174	0	2.371586315	5979.8945	1.684605906	4469.319867
27	A135	2,4-D	2,4-dichlorophenoxyacetate monooxygenase (gtg start codon).	Wautersia eutropha	141977_112	0	4.073118183	11045.2607	0	2.551376828	5361.5	2	1.153994937	4987.75	2.592829983	7131.503567	0	4.582235394	12620.9404	2	1.743384386	5077.2368	2	1.973777723	4199.7836	2.766465834	7299.320267	0	4.206700792	13061.3574	0	3.725533473	6920.8505	0	3.448326845	6546.2294	3.79352037	8842.812433	0	5.027102088	8580.4697	0	3.53396865	6531.7973	0	4.838253382	7927.8681	4.466441373	7680.045033
2	A136	cellulase	cellulase (EC 3.2.1.4).	Bacillus sp.	142660_618	2	1.043824381	4133.6127	2	0.365852149	2237.5161	2	0.659256225	4087.1379	0.689644252	3486.0889	3	2.437357151	9271.4404	2	0.4049231	2808.6999	2	0.355549888	2250.4782	1.06594338	4776.872833	2	0.268305495	2580.5595	2	0.062688545	2355.5812	2	0.614383321	2725.3295	0.315125787	2553.8234	2	1.070662243	4211.1113	2	0.185241343	2551.0827	2	0.901491316	3306.2753	0.719131634	3356.156433
26	A137	cellulase	cellulase (EC 3.2.1.4).	Bacillus sp.	142667_1583	2	0.655003117	3066.6591	3	2.583625316	5478.225	0	2.815409091	6806.85	2.018012508	5117.2447	2	1.754195069	9336.5195	2	0.777351617	4006.4204	2	0.836184989	3005.3635	1.122577225	5449.434467	2	0.354108283	2541.7724	2	0.577285472	2824.6022	0	3.458353144	8374.3203	1.463248966	4580.231633	2	1.306379467	4782.5908	0	4.512751436	12723.2607	0	3.375933595	7395.5	3.065021499	8300.4505
2	A138	cellulase	endoglucanase.	Bacillus sp.	142669_1689	2	0.631300128	3294.7067	2	0.581760235	3911.8381	2	0.307523208	3843.8381	0.50686119	3683.460967	2	0.732926123	5469.0625	2	0.680760676	3090.6127	2	0.687317241	2761.4499	0.70033468	3773.708367	2	0.64787949	3743.6203	2	0.710359465	2994.6667	2	1.332532686	5148.9882	0.89692388	3962.425067	2	0.637372362	3922.7011	2	0.274430854	4744.9541	2	0.689007603	3231.0795	0.533603606	3966.2449
3	A139	phenol-aerobic	phenol hydroxylase large subunit [uncultured microorganism PCRHD10].	uncultured microorganism PCRHD10	14276040_113	2	1.108505273	3974.7272	2	1.095094288	3536.7834	2	0.733961485	4352.0166	0.979187015	3954.509067	2	1.01084284	5732.9277	2	0.69671588	3000.6667	2	1.178886682	3565.4499	0.962148467	4099.681433	2	1.827546856	5053.2875	2	0.784465817	3130.2478	2	2.212842112	4689.9228	1.608284928	4291.1527	2	1.173304942	3658.9565	2	1.102114494	3452.75	2	1.974168468	4576.227	1.416529301	3895.977833
11	A140	dsrA	dissimilatory sulfite reductase alpha subunit [Desulfosarcina variabilis].	Desulfosarcina variabilis	14276188_853	0	2.646816919	6431.6665	3	2.777965821	5407.6513	2	1.268982791	4720.8666	2.231255177	5520.061467	0	2.185909532	6395	2	1.668121593	5227.2753	2	1.0792433	3647.25	1.644424808	5089.841767	2	1.397615636	4403.227	2	0.537099315	2970.1379	0	2.398675626	5732.5673	1.444463526	4368.644067	2	0.752616644	4509.1015	0	3.110575643	6566.1865	3	2.34227652	5554.8383	2.068489603	5543.375433
14	A141	benzoate-aerobic	cis-diol dehydrogenase [Rhodococcus sp. 19070].	Rhodococcus sp. 19070	14289341_93	0	2.453001147	6294.8657	0	3.092554113	7148.3466	2	1.446198327	4810.852	2.330584529	6084.6881	2	1.999396014	7725.9106	3	2.138487217	5056.0463	3	2.327361553	5375	2.155081595	6052.318967	0	2.535162066	6066.7954	3	2.203218766	4716.1616	0	2.617984415	6012.7187	2.452121749	5598.558567	0	2.060794904	7138.6093	0	2.518342241	5784.017	0	3.258631365	6632.2636	2.612589504	6518.296633
11	A142	0	acetyl-CoA synthetase [Staphylococcus aureus subsp. aureus Mu50].	Staphylococcus aureus subsp. aureus Mu50	14324459_622	2	1.100416479	4660.6362	3	4.321501514	7201.1342	2	0.839638238	3302.6911	2.08718541	5054.8205	2	0.865439138	4264.4184	2	0.837238306	4387.25	2	0.318692914	2557.2319	0.67379012	3736.3001	2	1.337438673	4530.3911	2	0.738068059	4165.8408	3	2.75601357	5310.2836	1.610506768	4668.8385	2	1.039354952	4159.0834	0	2.581412876	6346.2387	0	2.273217058	4918.5356	1.964661628	5141.2859
51	A143	cellulase	cellulase [Thermus caldophilus].	Thermus caldophilus	14325794_1057	0	12.86780662	38663.621	0	6.876212317	15432.5859	0	3.687645785	11648.747	7.810554909	21914.98463	0	9.639838722	38954.4453	0	6.228966371	12910.75	0	3.736955605	6797.7226	6.535253566	19554.30597	0	12.99605185	43562.0859	0	7.575124402	23340.9082	0	7.883672705	15123.9648	9.484949652	27342.31963	0	12.29260691	35698.8164	0	7.123469652	14202.6884	0	9.544268699	16732.7246	9.65344842	22211.4098
47	A144	limonene	putative cyclase/dehydrogenase [Rhodococcus erythropolis].	Rhodococcus erythropolis	14331012_20	0	10.15410135	35890.5117	0	4.559638662	8762.3769	0	3.47188576	11978.625	6.061875258	18877.1712	0	6.870457034	30635.9628	0	3.215552163	6844.1445	0	3.80601573	7352.2685	4.630674975	14944.12527	0	7.825838885	29085.9531	0	5.551465482	13036.5195	0	6.592786503	11449.5957	6.656696957	17857.3561	0	5.508310985	23221.7324	0	4.784130145	9595.4443	0	6.20470651	12093.8398	5.499049213	14970.33883
15	A145	copper	CopC protein [Pseudomonas fluorescens].	Pseudomonas fluorescens	14331038_3	0	3.400064645	7858.7207	2	0.351936532	2257.9941	2	0.25982394	2768.5952	1.337275039	4295.103333	2	1.971406383	8194.3281	2	0.090064737	2287.5278	2	0	1788.9583	0.68715704	4090.2714	2	1.146803405	3778.2897	2	1.787345072	4339.477	2	1.112421946	3730.7246	1.348856808	3949.4971	0	2.902009346	6567.9067	0	3.361979189	6664.1708	0	3.019390373	5841.7763	3.094459636	6357.951267
32	A146	2,4,5-T	hydroxyquinol-1, 2-dioxygenase [Ralstonia pickettii].	Ralstonia pickettii	1437475_829	0	4.089530864	8626.4472	0	3.519285486	8542.9199	0	2.211977674	8086.2939	3.273598008	8418.553667	0	3.558609524	10482.9755	0	3.23413305	6240.185	0	3.304839837	7775.5776	3.365860804	8166.246033	0	3.628329519	8453.6376	0	2.273697743	5309.1191	0	3.715483451	7315.1	3.205836904	7025.952233	0	2.986378247	7344.3466	0	3.679957351	7829.9633	0	4.517378185	9912.0126	3.727904594	8362.1075
47	A147	dsrA	dissimilatory (bi-)sulfite reductase alpha subunit [uncultured sulfate-reducing bacterium].	uncultured sulfate-reducing bacterium	14389121_621	0	6.053260292	17794.0253	0	5.188174277	13778.1406	0	5.741162279	10682.6591	5.660865616	14084.94167	0	6.345873538	15222.5058	0	5.149017222	9055.708	0	3.094739656	7349.8715	4.863210138	10542.6951	0	8.677597195	16495.0898	0	5.182590713	10939.4873	0	7.071996383	13322.2841	6.977394763	13585.6204	0	7.709937548	15851.1347	0	4.847697675	10643.8447	0	6.306807091	13706.3154	6.288147438	13400.4316
49	A148	dsrA	dissimilatory (bi-)sulfite reductase alpha subunit [uncultured sulfate-reducing bacterium].	uncultured sulfate-reducing bacterium	14389151_224	0	5.706585655	21348.4218	0	4.87290702	26152.7207	0	4.459150132	17139.4804	5.012880936	21546.8743	0	5.74868954	18113.3515	0	6.301789259	18521.7324	0	8.081815186	15749.6943	6.710764662	17461.59273	0	7.435014384	23385.6093	0	4.251251355	11202.1318	0	15.39875178	22950.9179	9.028339175	19179.553	0	7.369889448	14792.1445	0	6.240622637	20373.1054	0	15.71760425	26111.5	9.776038779	20425.5833
50	A149	dsrA	dissimilatory (bi-)sulfite reductase alpha subunit [uncultured sulfate-reducing bacterium].	uncultured sulfate-reducing bacterium	14389189_306	0	10.20063353	24450.0468	0	7.158978932	16622.7949	0	4.627497147	10804	7.329036536	17292.28057	0	8.121932894	34541.1718	0	8.042290789	15230.8574	0	4.193171197	8045.0737	6.785798294	19272.36763	0	11.3156378	23520.2128	0	8.176930128	22226.2617	0	7.457666522	11407.1425	8.983411482	19051.20567	0	9.903383663	34076.1875	0	7.326021628	14255.3974	0	8.506857523	14280.7558	8.578754271	20870.78023
34	A150	dsrB	dissimilatory (bi-)sulfite reductase beta subunit [uncultured sulfate-reducing bacterium].	uncultured sulfate-reducing bacterium	14389227_6	0	6.020318503	11348.707	0	3.25569801	6838.9731	0	2.515532918	7384.4165	3.930516477	8524.0322	0	3.785781271	10714.6533	0	2.408126589	4920.9414	0	3.11427881	5518.7382	3.10272889	7051.4443	0	5.272386459	10415.2861	0	3.484458445	6450.2773	0	3.933376622	7255	4.230073842	8040.1878	0	4.478333922	9786.2402	0	2.424800493	6005.5947	0	3.728040774	7891.5898	3.543725063	7894.4749
16	A151	dsrB	dissimilatory (bi-)sulfite reductase beta subunit [uncultured sulfate-reducing bacterium].	uncultured sulfate-reducing bacterium	14389259_144	0	3.007312785	6453.5761	2	1.351135968	5103.1723	2	0.940362448	4673	1.7662704	5409.916133	2	1.572813394	7485.2167	2	1.463314659	3709.3833	2	1.18365917	3775.8134	1.406595741	4990.1378	0	2.89763969	7528.6142	2	0.464274616	3995.4914	0	2.407212988	8428.3652	1.923042431	6650.8236	0	2.022255642	5816.0336	0	2.351353915	6526.8544	0	3.221838194	7781.2319	2.531815917	6708.039967
48	A152	dsrB	dissimilatory (bi-)sulfite reductase beta subunit [uncultured sulfate-reducing bacterium].	uncultured sulfate-reducing bacterium	14389261_9	0	8.482080296	20674.7558	0	5.222658425	11894.9355	0	4.70088852	9588.9482	6.13520908	14052.87983	0	6.522748144	24800.5449	0	2.920957681	10625.9755	0	4.893917176	8601.1533	4.779207667	14675.89123	0	6.731049664	16833.4941	0	5.110595101	13545.9619	0	5.67066258	10477.2265	5.837435782	13618.89417	0	6.632690875	18846.8417	0	4.625669402	11655.1972	0	5.31221354	10876.7412	5.523524606	13792.9267
39	A153	aminocyclopropane	1-aminocyclopropane-1-carboxylate deaminase.	Pseudomonas fluorescens	1439548_344	0	4.072271197	10567.3974	0	4.701251554	9444.3935	2	1.760759925	5268.101	3.511427558	8426.630633	0	4.025798035	12888.8798	0	4.113383051	8445.1523	0	3.738159778	6735.7817	3.959113622	9356.6046	0	4.851540672	10327.041	0	3.534147285	8494.1367	0	4.002080506	8046.8354	4.129256154	8956.004367	0	5.90445762	10394.5908	0	4.057982137	8183.7558	0	5.161384811	9031.706	5.041274856	9203.350867
12	A154	cytochrome	cytochrome c-553 precursor.	Desulfovibrio vulgaris	145083_13	2	0.677574542	3644.8405	2	0.3378168	2506.3488	2	0.053325756	2683.1035	0.356239033	2944.764267	2	1.43391733	5733.7333	2	0.380301424	2416.5925	2	0.066823408	1920.768	0.627014054	3357.031267	2	0.712374428	3202.1499	2	0.504885061	2736.4587	2	0.551568639	2556.5	0.589609376	2831.702867	2	0.740398887	3583.9426	0	2.265046095	5222.3447	2	1.726865363	4313.3872	1.577436782	4373.224833
40	A155	aminocyclopropane	putative 1-aminocyclopropane-1-carboxylate deaminase (acc deaminase) [Pyrococcus abyssi GE5].	Pyrococcus abyssi GE5	14520280_580	0	5.461051455	12955.708	0	5.95792497	14746.1708	0	4.574446513	9431.5439	5.331140979	12377.80757	0	3.94019669	13031.2646	0	4.501894289	9085.5292	0	4.425147848	7980.2587	4.289079609	10032.35083	0	6.312900489	13237.5664	0	3.847892133	8571.0976	0	6.761123116	12990.7265	5.640638579	11599.79683	0	4.865956787	10212.5654	0	4.863548098	13205.7011	0	8.193858073	15659.9345	5.974454319	13026.067
50	A156	cellulase	Endoglucanase [Pyrococcus abyssi GE5].	Pyrococcus abyssi GE5	14521148_1198	0	7.640321723	21688.2265	0	5.890756156	12116.9746	0	4.261183491	10466.8652	5.93075379	14757.35543	0	7.94102081	20655.8613	0	4.725591481	10130.7705	0	4.148924448	7289.0415	5.605178913	12691.8911	0	11.31606777	20143.4628	0	5.237682554	10199.1201	0	7.070805009	12912.8437	7.874851779	14418.47553	0	8.269261065	17118.7597	0	5.844822038	11184.4179	0	6.801174551	12206.6357	6.971752552	13503.2711
12	A157	chromium	ChrB1 protein [Ralstonia metallidurans].	Wautersia metallidurans	14530743_132	0	2.491997701	7537.5317	0	2.084662318	4951.3686	2	1.160655476	3875.9885	1.912438498	5454.962933	2	1.058754653	7751.1479	2	1.682741872	4726.852	2	1.825452687	4465.5	1.522316404	5647.8333	0	3.362402433	7049.6328	2	0.702796521	3823.7954	0	3.144949808	6191.6943	2.403382921	5688.374167	0	2.427848463	5544.9521	0	2.984207788	6096.2382	3	3.03298357	5898.5468	2.815013274	5846.579033
11	A158	pmoA	particulate methane monooxygenase [uncultured bacterium].	uncultured bacterium	14575661_99	2	0.229044196	3365.3999	2	0.27686942	3413.1594	2	0.021132791	2525.0654	0.175682136	3101.208233	2	1.074361457	10019.5996	2	1.31750847	3597.0832	2	0.110056393	2594.5412	0.83397544	5403.741333	2	0.140235803	2687.5166	2	0.142302968	2161.1789	2	0.998356145	4317.7963	0.426964972	3055.497267	2	0.48184827	4848.4091	0	2.550902472	5791.5576	3	2.840241822	6471.2075	1.957664188	5703.724733
37	A159	protocatechuate	protocatechuate 3,4-dioxygenase beta subunit [Sulfitobacter sp. GAI-37].	Sulfitobacter sp. GAI-37	14585924_53	0	6.219422643	13376.3076	0	4.420066085	7954.8334	0	2.920630599	5790.0224	4.520039775	9040.3878	0	2.479286751	8980.7666	0	2.944731497	6745.6767	0	2.331565683	4834.4545	2.585194644	6853.6326	0	4.293206949	7819.5	0	2.557947494	4849.3706	0	3.662719452	6730.8022	3.504624631	6466.5576	0	3.616726177	7062.0219	0	3.433715269	8548.9863	0	5.002960999	8169.6103	4.017800815	7926.872833
6	A160	protocatechuate	protocatechuate 3,4-dioxygenase beta subunit [marine bacterium SE96].	marine bacterium SE96	14585964_34	2	1.289441122	4633.1499	2	0.714795926	3018.2829	2	0.411798953	3427.6232	0.805345333	3693.018667	3	2.700353946	11415.2197	2	1.11049568	3491.8166	2	0.662089212	3104.1494	1.490979612	6003.728567	2	1.291793672	4050.2614	2	1.238401821	3705.2614	2	1.279962106	3608.6333	1.270052533	3788.052033	2	1.610195578	5677.6088	3	2.150757083	4859.25	0	2.001776898	4624.9218	1.920909853	5053.926867
12	A161	polygalacturonase	endo-polygalacturonase S63PG1 [Galactomyces geotrichum].	Galactomyces geotrichum	14588589_55	0	3.731401893	7987.4399	2	1.417263231	4318.6054	2	1.430180457	3653.8181	2.192948527	5319.954467	2	0.798506576	3630	2	0.716163261	3364.8115	2	0.442520128	2227.8977	0.652396655	3074.2364	2	0.144612806	2231.2058	2	0.059992895	2293.8	2	1.403151689	3520.5734	0.53591913	2681.859733	2	0.379058197	2893.8305	0	2.87600876	6645.5395	0	2.57336112	5152.519	1.942809359	4897.296333
25	A162	urease	urease beta subunit [Nostoc sp. PCC 7120].	Nostoc sp. PCC 7120	146:17132801_240	0	3.399286524	8344.956	0	6.351252065	8983.2656	0	2.78797202	6763.6713	4.179503536	8030.630967	2	1.028521834	6364.125	0	4.061839432	9498.5839	2	1.855516269	3852.4772	2.315292512	6571.7287	0	2.59180443	6238.5	2	1.283390707	3162.55	0	16.66951978	26551.5	6.848238307	11984.18333	3	3.104752667	5012.8842	0	7.950972724	18870.7675	0	3.214893108	7798.6142	4.756872833	10560.7553
34	A163	urease	urease beta subunit [Nostoc sp. PCC 7120].	Nostoc sp. PCC 7120	146:17231160_228	0	2.807675153	5895.9116	0	6.585277829	11847.7871	0	4.150454686	8740.7099	4.514469223	8828.1362	0	2.080309405	8135.7397	0	4.769278349	9131.8427	0	3.092671356	6650.6098	3.31408637	7972.730733	0	3.19135879	7848.2153	2	0.982149978	3155.0227	0	9.614895064	15046.791	4.59613461	8683.343	3	2.330609281	6347.123	0	5.986061671	14012.8554	0	7.263752118	12978.9248	5.193474357	11112.96773
47	A164	mercury	mercuric reductase [Aeropyrum pernix K1].	Aeropyrum pernix K1	14601420_696	0	8.239601285	23988.0976	0	3.013671051	7138.9311	0	3.554705531	8274.4804	4.935992622	13133.83637	0	3.828430756	31901.0429	3	2.48183429	4841.5366	0	3.128197602	6455.7998	3.146154216	14399.45977	0	5.339590147	22174.0761	0	5.497901754	12330.5458	0	3.950753053	10302.8554	4.929414985	14935.82577	0	7.772701985	19913.8945	0	4.302198213	8527.4453	0	5.68184991	10698.9775	5.918916703	13046.77243
36	A165	polygalacturonase	exo-polygalacturonase PehB [Ralstonia solanacearum].	Ralstonia solanacearum	1469786_1412	0	4.104374504	12451.3603	0	2.707526594	6396.7104	0	2.205527144	6981.1606	3.005809414	8609.743767	0	3.977760076	12328.5595	0	2.024364084	4425.9375	3	2.255331563	4782.3281	2.752485241	7178.9417	0	3.791789683	13433.4707	0	3.823156909	7896.5815	0	3.163484519	7205.9389	3.59281037	9511.997033	0	5.689232308	11337.8027	0	2.695634198	6205.2026	0	4.436527483	8035.4882	4.273797996	8526.1645
7	A166	urease	urease accessory protein UreG [Pseudomonas putida KT2440].	Pseudomonas putida KT2440	147:26989568_554	2	1.302966129	4514.2685	2	1.802929684	3973	2	1.291438799	4940.6665	1.465778204	4475.978333	2	1.423455952	6049.7856	2	1.212859249	3321.1015	2	0.590015715	2597.7248	1.075443639	3989.5373	2	1.995396603	5276.4028	2	0.717804284	2869.5454	0	2.741585066	6345.247	1.818261984	4830.3984	3	2.683974286	8142.5083	2	1.47575102	4222.0166	0	2.111193415	5429.7534	2.09030624	5931.4261
18	A167	benzoate-anaerobic	acetoacetyl-CoA reductase [Azotobacter vinelandii].	Azotobacter vinelandii	14717376_389	0	3.407208889	7156.2182	0	2.35225724	5247.0317	2	1.743975102	5702.6362	2.501147077	6035.295367	0	3.223522753	7635.4838	2	1.558228113	3751.739	2	1.468192552	4119.4345	2.083314473	5168.885767	0	2.309036348	5732.1445	2	1.189370308	3801.4782	0	2.548948576	4953.3974	2.015785077	4829.0067	0	2.614854986	6674.041	0	2.332919012	4850.1757	0	3.208569731	7172.8315	2.718781243	6232.3494
51	A168	0	acetyl-CoA carboxylase [Zea mays].	Zea mays	14717798_1732	0	7.5188272	31672.0468	0	6.532151832	34508.6328	0	8.986290462	39228.8632	7.679089831	35136.51427	0	5.250880085	28458.5273	0	11.01591807	26754.5527	0	6.782028474	19616.0878	7.68294221	24943.05593	0	7.348235327	27236.2636	0	5.041651754	12117.3955	0	25.5152692	39780.1171	12.63505209	26377.9254	0	12.60435133	22054.6035	0	9.917790537	24997.7519	0	20.7220326	35297.7929	14.41472482	27450.04943
38	A169	mannanase	beta-mannosidase Man2 [Thermotoga neapolitana].	Thermotoga neapolitana	14718751_29	0	3.580153054	15531.2197	0	3.078494853	5787.6987	2	1.969426819	6846.7402	2.876024909	9388.552867	0	5.241433538	14913.2607	0	2.377858432	5540.1845	2	1.76596012	4336.2666	3.128417364	8263.237267	0	7.047170584	15931.7812	0	3.241859639	6623.5732	0	3.453363383	7384.5664	4.580797869	9979.9736	0	4.904412305	12776.7041	0	3.259089331	6640.8388	0	4.304307382	7664.5058	4.15593634	9027.349567
46	A170	cyclohexanol	cyclohexanol dehydrogenase [Brevibacterium sp. HCU].	Brevibacterium sp. HCU	14719377_163	0	5.8953779	10912	0	8.591227041	31518.9355	0	5.589078459	14323.4941	6.691894467	18918.1432	0	4.615519802	15459.7617	0	7.540155395	28365.0585	0	8.776765976	17018.5488	6.977480391	20281.123	0	4.757417015	11571.3867	0	3.417991765	7157.7592	0	14.13729869	27407.6171	7.437569157	15378.921	0	5.667587221	9397.8945	0	9.783420507	22229.2382	0	10.73694698	20019.5429	8.729318235	17215.55853
49	A171	cyclohexanol	6-hydroxyhexanoate dehydrogenase [Brevibacterium sp. HCU].	Brevibacterium sp. HCU	14719379_153	0	6.604370945	26261.7382	0	4.178093051	9865.9746	0	4.044836371	12447.7607	4.942433456	16191.8245	0	7.192602802	23201.6171	0	4.498982391	8669.0576	0	6.866751445	9017.1953	6.186112213	13629.29	0	11.02273548	27697.1582	0	4.66642366	12180.5908	0	8.54239449	18481.6269	8.077184544	19453.1253	0	5.805257215	18619.58	0	5.709463767	12587.1425	0	11.94506477	18883.4121	7.819928583	16696.71153
50	A172	catechol-meta derivative	4-hydroxy-2-oxovalerate aldolase [Rhodococcus sp. DK17].	Rhodococcus sp. DK17	148:40787218_72	0	10.49793886	30022.2558	0	6.257228478	21163.7968	0	5.077475058	13411	7.277547465	21532.35087	0	6.297330976	41191.8789	0	8.047240996	15332.2587	0	7.192254609	13528.3056	7.178942193	23350.8144	0	8.563365246	29515.6542	0	6.025894969	16716.6425	0	6.260414318	11663.6503	6.949891511	19298.649	0	8.556855983	28087.1542	0	7.316774487	18508.0117	0	8.564196777	17373.5742	8.145942416	21322.91337
9	A173	benzonitrile	nitrile hydratase regulatar 1 [Rhodococcus rhodochrous].	Rhodococcus rhodochrous	1487871_13	0	2.118801372	7205.4331	0	2.371140662	5232.5517	2	0.699974543	4490.0346	1.729972193	5642.673133	2	1.983572791	5289.6665	2	1.035438593	3064.3635	2	0.356636432	2374.4318	1.125215939	3576.153933	2	0.963142198	3829.7165	2	0.272460164	2461.6818	2	1.49779459	6153.2001	0.911132317	4148.199467	2	0.57772563	3614.4926	3	2.343958745	5050.4311	0	2.593185011	6386.5302	1.838289795	5017.1513
40	A174	vanillin	a-subunit oxygenase [Pseudomonas sp.].	Pseudomonas sp.	149:1946284_80	0	5.927719388	15343.7949	0	5.88833547	12034.7724	0	3.31670828	10071.1718	5.044254379	12483.24637	0	4.866705201	17278.5761	0	2.447965456	11604.333	0	3.511304085	6989.3901	3.608658247	11957.43307	0	6.252053142	12859.2275	0	4.654679318	10818.457	0	5.163968399	9669.3867	5.356900286	11115.6904	0	5.708475201	13468.5917	0	5.383430972	10272.9531	0	6.295291688	10890.8583	5.79573262	11544.13437
25	A175	tellurium	tellurite resistance.	Plasmid RK2Te-r	149153_5	0	3.664706068	8476.0791	3	2.281461089	5581.5	0	2.655152567	6367.0834	2.867106575	6808.220833	0	3.697515156	8878.5644	0	2.1025663	4776.0527	2	1.995681093	4410.746	2.598587517	6021.7877	0	3.083364634	7571.3515	0	2.356728758	4770.4931	0	3.146788655	6495.6435	2.862294016	6279.1627	0	3.445036612	8063.2407	0	3.105656281	6558.9199	0	3.380927225	6350.0825	3.31054004	6990.7477
51	A176	mannanase	beta-1,4-mannanase.	Caldicellulosiruptor saccharolyticus	1491795_152	0	8.425390189	28544.5351	0	10.07631601	20856.0722	0	6.574004294	15117.5	8.358570164	21506.03577	0	10.68687978	29829.9238	0	6.66997364	16676.6074	0	4.872525518	11059.083	7.409792979	19188.53807	0	10.12129971	22519.455	0	9.090930471	18271.1503	0	9.132345959	20315.6796	9.448192048	20368.76163	0	8.569106961	28427.1582	0	7.295277562	19932.9257	0	15.69576596	23193.0683	10.52005016	23851.05073
9	A177	cellulase	Cellulase [Agaricus bisporus].	Agaricus bisporus	1494970_247	2	0.783580943	3976.7822	0	3.114046539	6466.5	2	1.001667355	3552.6667	1.633098279	4665.3163	2	1.117292078	4723.2709	2	1.976933883	5691.4057	2	0.506790985	2651.4167	1.200338982	4355.364433	2	0.282291195	4383.1933	2	0.58807186	3032.6364	0	3.482127691	6230.0566	1.450830249	4548.628767	2	0.63853771	3414.4204	3	2.387778064	6019.4394	2	1.56893415	4484.102	1.531749975	4639.3206
43	A178	urease	urease accessory protein UreD [Corynebacterium efficiens YS-314].	Corynebacterium efficiens YS-314	15:23492837_12	0	6.399239704	20545.75	0	4.437430583	10613.0527	0	3.529096493	9551.4472	4.788588926	13570.0833	0	5.254959553	13592.1357	0	3.386868399	7446.1645	0	3.563776311	7288.5063	4.068534754	9442.268833	0	8.372710818	19664.5703	0	3.494214373	7881.3569	0	4.037503669	8844.4511	5.301476287	12130.1261	0	4.116565736	10393.0634	0	3.28496054	7611.4521	0	4.37718149	8583.5693	3.926235922	8862.694933
47	A179	urease	urease accessory protein UreD [Corynebacterium efficiens YS-314].	Corynebacterium efficiens YS-314	15:25027555_24	0	8.131929541	21624.4453	0	4.447575438	10001.0654	0	3.031577357	10165.6171	5.203694112	13930.37593	0	4.881775675	18837.7929	0	4.029961133	7889.9672	2	1.368468783	4990.9887	3.426735197	10572.91627	0	8.440964253	19350.0234	0	4.611231533	9966.2343	0	5.726262442	10435.5595	6.259486076	13250.60573	0	6.670239385	12872.8193	0	5.246876127	8931.747	0	7.087016715	10684.1904	6.334710742	10829.58557
18	A180	cytochrome	0	Geobacter metallireducens GS-15	15:gmet_48846133:c81059-80340	0	3.851799804	8126.6577	2	1.815554576	4605.5361	2	1.041889	3492.0932	2.23641446	5408.095667	0	2.10727735	6299.6391	2	0.802005631	3125.3332	2	0.875364288	2809.8234	1.261549089	4078.265233	0	2.29102356	6805.1098	2	1.780824736	4641.5	0	2.19983197	6170.4179	2.090560088	5872.342567	0	2.464361892	5712.2319	0	2.841085646	5854.8125	0	3.420618368	8432.9707	2.908688635	6666.6717
46	A181	tellurium	tellurite resistance protein TehA [Salmonella enterica subsp. enterica serovar Typhi Ty2].	Salmonella enterica subsp. enterica serovar Typhi Ty2	150:29141962_314	0	7.692244657	17003.9628	0	4.862217434	11320.0605	0	4.299808212	8576.1806	5.618090101	12300.06797	0	7.479822779	17488.4882	0	3.074425959	9908.4472	0	4.41012238	7892.1918	4.988123706	11763.0424	0	8.007782672	14768.7841	0	4.581526824	9944.9072	0	6.335035431	11405.2626	6.308114976	12039.6513	0	5.142776593	16310.1132	0	6.478067742	12732.9023	0	7.36467224	12396.2558	6.328505525	13813.09043
48	A182	arsenic	Transcriptional regulator HTH-type, ArsR family [Clostridium acetobutylicum ATCC 824].	Clostridium acetobutylicum ATCC 824	15004806_353	0	3.949426804	10656.6542	0	4.839385766	9429.5546	0	3.132378927	11012.4482	3.973730499	10366.219	0	4.126603384	11404.416	0	4.823339976	9003.6142	0	2.236994353	5200.875	3.728979238	8536.301733	0	6.022792831	11242.1611	0	3.697616977	6798.7358	0	6.83424634	11697.124	5.518218716	9912.673633	0	3.994120349	9757.5224	0	5.408574118	9901.3105	0	7.037142222	11920.9287	5.479945563	10526.5872
10	A183	laccase	laccase 2 [Botryotinia fuckeliana].	Botryotinia fuckeliana (anamorph: Botrytis cinerea)	15022489_246	2	1.086636025	4477.5288	0	3.423013247	8339.0937	2	0.962380659	4453.5942	1.824009977	5756.7389	2	1.481907422	6609.5791	0	2.231229559	8112.6049	2	0.655996724	3685.2202	1.456377902	6135.8014	2	0.894483524	4073.1594	2	0.674103205	3161.05	0	4.689382247	8169.9458	2.085989658	5134.7184	2	0.617378713	3706.4318	0	2.408689918	6088.8979	0	3.960705741	6213.0942	2.328924791	5336.1413
37	A184	gdh	glutamate dehydrogenase [Ulva pertusa].	Ulva pertusa	15054452_578	0	4.873127022	12606.291	0	2.856121163	6942.6196	0	2.236127461	7534.457	3.321791882	9027.7892	0	4.79036908	12358.5458	0	2.773947724	5008.1884	0	2.641753704	4788.4682	3.402023503	7385.067467	0	6.642641734	11757.9892	0	2.890149756	6395.9887	0	4.254599543	8773.3925	4.595797011	8975.790133	0	4.215629652	10348.8105	0	3.14380551	6241.2324	0	5.303353566	8681.247	4.220929576	8423.7633
23	A185	glyphosate	methylamine dehydrogenase small subunit.	Paracoccus denitrificans	150585_8	2	1.928909055	5840.7827	0	5.072520231	8768.7324	2	1.199936213	4617.3979	2.7337885	6408.971	2	0.764050695	5505.0834	0	5.306397144	8501.0341	0	2.07463005	4797.5058	2.715025963	6267.874433	0	2.811878237	7276.8461	2	1.929936691	4726.5	0	3.095050021	7160.6542	2.612288316	6388.0001	2	1.153959837	4247.1362	0	4.936265486	10962.3886	0	5.177524514	10385.9335	3.755916612	8531.819433
10	A186	dsrA	dissimilatory sulfite reductase alpha subunit DsrA [Desulfotomaculum acetoxidans].	Desulfotomaculum acetoxidans	15076858_1062	2	1.245865903	4942.7968	2	1.432078229	4878.5166	2	1.607019974	4419.75	1.428321369	4747.021133	2	1.275486774	4653.7333	3	2.085397602	6517.1875	2	1.510871119	4028.3666	1.623918498	5066.429133	0	2.753392546	5185.5	2	0.491759252	2758.5908	0	3.305940226	7105.4707	2.183697342	5016.5205	3	2.20681702	6017.7998	2	0.996163733	4177.0908	2	1.317773556	4481.0722	1.506918103	4891.9876
17	A187	dsrB	dissimilatory sulfite reductase beta subunit [Desulfovibrio desulfuricans subsp. desulfuricans].	Desulfovibrio desulfuricans subsp. desulfuricans	15077475_152	0	4.812011443	10711.5253	2	1.27810935	4531.3999	2	0.661715569	5015.6215	2.25061212	6752.8489	2	1.228814396	4448.6704	2	0.752363694	3792.1833	2	0.464631188	2781.1284	0.815269759	3673.994033	2	1.144318682	5076.7001	2	1.860932107	6117.2265	2	1.610953153	4410.4658	1.538734647	5201.464133	0	4.098851249	7792.1113	0	2.183230968	6610.1494	2	0.810973211	4287.8833	2.364351809	6230.048
2	A188	urease	urease accessory protein UreG [Pseudomonas syringae pv. tomato str. DC3000].	Pseudomonas syringae pv. tomato str. DC3000	151:28855278_259	2	1.037110568	4713.7646	2	1.899871387	4626.6499	2	0.617643231	3400.4926	1.184875062	4246.969033	2	1.855225948	5237.0585	2	0.546136813	3492.6477	2	0.842545704	3221.25	1.081302822	3983.652067	2	1.359789135	4148.29	2	0.401452528	2598.2666	2	1.735145225	4191.8066	1.165462296	3646.121067	3	3.045303906	6515.0585	2	1.269085427	4146.9501	3	2.131364166	4844.2075	2.1485845	5168.7387
50	A189	copper	copA peptide.	Pseudomonas syringae	151188_1197	0	17.5927101	54735.6914	0	12.9647942	38194.0664	0	11.06936823	23564.205	13.87562418	38831.32093	0	12.11698257	55567.1367	0	11.86441747	37046.8867	0	7.196680448	19885.4375	10.39269349	37499.8203	0	13.25721667	58571.625	0	15.00262885	38601.5039	0	18.5507939	33798.8437	15.60354647	43657.3242	0	20.70669174	50226.582	0	12.79842194	34178.9882	0	13.70995261	29186.8437	15.73835543	37864.13797
7	A190	protocatechuate	protocatechuate 3,4-dioxygenase type II beta subunit PcaH-II [Hydrogenophaga intermedia].	Hydrogenophaga intermedia	15127806_615	2	1.063846793	4214.0458	2	1.410398425	3938.2385	2	0.621848821	3569.6166	1.032031346	3907.3003	2	0.72881049	4087.2033	2	1.265062348	5224.8847	2	0.957527591	3270.5454	0.983800143	4194.211133	2	0.690613564	3167.0646	2	1.041627732	3328.6667	0	2.790861754	5967.2001	1.507701017	4154.310467	2	1.169058638	6546.1816	3	2.311917217	5566.5439	0	2.905810755	6430.2392	2.12892887	6180.988233
10	A191	dodecyl sulfate	alkyl sulfatase.	Pseudomonas sp.	151552_1463	0	3.019685317	6177.3286	2	1.416841014	4206.184	2	0.667671382	3845.3969	1.701399238	4742.969833	0	2.267935548	9258.2001	2	1.03174934	3604.3635	2	0.806303341	3631.913	1.368662743	5498.158867	2	1.833891524	4869.1704	2	1.419249863	4133.0869	2	1.283364026	3891.8522	1.512168471	4298.0365	0	3.305335634	8828.8486	2	1.983434231	4519.5712	0	2.63849244	4966.5834	2.642420768	6105.001067
4	A192	toluene-aerobic	toluene-4-monooxygenase.	Pseudomonas mendocina	151595_321	0	3.237908817	6976.3286	2	1.614387002	4938.3422	2	1.908969039	5055.3217	2.253754953	5656.664167	2	1.020696884	5429.5566	2	1.015482914	3587.1765	2	0.688515416	2778.5568	0.908231738	3931.7633	3	2.533524836	5945.1391	2	0.691461817	2999.0334	2	1.988771778	4875.479	1.737919477	4606.5505	2	1.655998054	4602.8183	2	1.392933422	5128.1479	0	2.090542762	4645.1147	1.713158079	4792.026967
47	A193	arsenic	ArsB.	Plasmid R773	151858_246	0	5.391187309	14771.7373	0	7.890967512	20600.0917	0	4.899955326	10717.9433	6.060703382	15363.25743	0	4.348386981	17817.8906	0	4.074150349	14330.3945	0	3.880584329	8646.7119	4.101040553	13598.33233	0	6.539318663	14030.7353	0	4.964236079	10068.1054	0	8.894517328	18494.166	6.799357357	14197.6689	0	5.683051392	12593.9882	0	11.49148422	23329.0957	0	14.6961805	24627.2968	10.62357204	20183.46023
6	A194	nifH	dinitrogenase reductase [uncultured bacterium].	uncultured bacterium	15187011_74	0	2.648212592	6561.0322	2	1.5255794	4367.3999	2	0.48921831	4404.2207	1.554336767	5110.884267	0	2.150702743	6813.7119	2	0.7629589	2987.5454	2	0.616743477	3361.9321	1.176801707	4387.7298	0	2.658257072	6072.0131	2	1.201550398	3355.2614	2	1.593560986	4137.8295	1.817789486	4521.701333	2	1.926776876	6563.9565	2	0.988532063	4082.8166	2	1.721082208	4380.9433	1.545463715	5009.2388
14	A195	nifH	dinitrogenase reductase [uncultured bacterium].	uncultured bacterium	15187029_72	0	2.785801357	6596.3286	0	2.149010848	4728.6401	2	1.375443526	4472.2709	2.103418577	5265.746533	0	2.70739586	7197.2153	2	0.819556026	5479.0297	2	0.988760417	3675.4406	1.505237434	5450.561867	0	2.166249604	5397.4252	2	0.613832791	3623.9565	2	1.718018988	4453.8496	1.499367128	4491.743767	0	2.58908215	6279.3647	0	2.713125093	6193.6264	0	2.736797748	5704.2001	2.67966833	6059.063733
42	A196	laccase	laccase [Emericella nidulans].	Emericella nidulans (anamorph: Aspergillus nidulans)	15384981_788	0	5.107814747	10501.4658	0	5.802621662	11941.1865	0	4.928715517	14502.9189	5.279717309	12315.1904	0	4.440276523	10368.6445	0	4.881061582	12212.4941	0	4.612000387	7943.5751	4.644446164	10174.90457	0	5.173984565	10393.8271	0	2.658084514	5555.934	0	8.774575978	15850.6289	5.535548352	10600.13	0	3.892887971	7738.6586	0	6.559144654	13068.8291	0	10.40445898	18592.0351	6.952163867	13133.17427
25	A197	dichloroethane	putative haloalkane dehalogenase [Photobacterium profundum].	Photobacterium profundum	15488028_384	0	2.927798978	7075.5253	0	3.312816877	6177.9877	3	2.281165887	5506.1538	2.840593914	6253.222267	0	3.750191428	8604.2636	3	3.065324717	5607.6191	0	3.162161825	5101.831	3.325892657	6437.904567	0	5.043229978	10156.7695	3	2.194612968	5524.373	0	3.623082158	8116.8471	3.620308368	7932.6632	2	1.741831986	5745.1914	0	4.141061882	10745.2314	0	8.152327603	15016.832	4.678407157	10502.41827
5	A198	urease	urease/pyrimidinase family protein [Caulobacter crescentus CB15].	Caulobacter crescentus CB15	155:13423257_437	0	2.071169469	6089.0317	2	0.272742549	2475.008	2	0.817158925	4240.9858	1.053690314	4268.341833	2	0.928842548	4032.884	2	1.249499236	3058.4499	2	0.519325095	2802.9833	0.899222293	3298.105733	2	0.416064293	2583.6	2	1.69782977	4465.7583	2	0.674387444	3178.7102	0.929427169	3409.356167	2	0.79537985	3452	2	1.230619255	3416.7907	2	0.87545014	3413.125	0.967149748	3427.305233
8	A199	benzoate-anaerobic	benzoyl-CoA reductase subunit [Rhodopseudomonas palustris].	Rhodopseudomonas palustris CGA009	155:2190579_41	2	0.969419456	4507.5463	2	0.922487796	4011.7941	2	0.857253548	3197.9333	0.916386933	3905.7579	0	2.009590777	6831.6132	2	0.607470067	3069.7246	2	0.552808073	2512.2414	1.056622972	4137.859733	2	0.418710737	3007.7834	2	0.494252961	4352.3281	2	0.794577334	3008.8068	0.569180344	3456.3061	2	1.442702767	4284.2387	2	0.966158673	4476.3168	2	1.083244837	3536.5114	1.164035426	4099.0223
33	A200	cellulase	major extracellular endoglucanase (engXCA) precursor.	Xanthomonas campestris	155398_1299	2	1.075545581	4169.3168	2	1.460132544	5825.7333	0	4.158544262	8400.5898	2.231407462	6131.879967	2	1.844501992	7136.1884	0	3.156988913	5960.041	0	3.461381337	5834.2802	2.820957414	6310.169867	2	0.357415205	2873.3295	2	1.623865133	4237.4492	0	6.073022703	11546.5458	2.68476768	6219.108167	0	3.318626391	7698.4267	0	3.993029517	8795.5517	0	5.447797679	9085.6308	4.253151196	8526.5364
48	A201	catechol	catechol 1,2-dioxygenase [Pseudomonas aeruginosa PA01].	Pseudomonas aeruginosa PAO1	15597703_445	0	7.484480371	17159.1347	0	6.878553646	21519.2246	0	4.610149334	18074.3105	6.32439445	18917.5566	0	4.816387974	19364.5078	0	7.064779833	18418.914	0	5.93734486	16241.9111	5.939504222	18008.4443	0	6.746364896	21772.8496	0	4.80861576	9855.1972	0	16.27762178	28999.1542	9.277534146	20209.067	0	4.493946324	10365.8691	0	6.08591839	18595.6621	0	15.34706438	27320.7597	8.642309699	18760.76363
7	A202	gdh	glutamate dehydrogenase [Pseudomonas aeruginosa PA01].	Pseudomonas aeruginosa PAO1	15599784_805	0	2.546522075	7989.7973	2	0.428200647	2689.4638	2	0.698468188	4310.3969	1.22439697	4996.552667	0	2.692736555	7325.6176	2	0.870016466	3142.9499	2	0.551969485	2701.3796	1.371574169	4389.982367	0	3.149603645	8228.6425	2	0.809620756	4298.8549	2	0.704775872	4901.1884	1.554666758	5809.561933	2	1.786941772	8831.5644	2	0.594246967	2965.1333	2	0.953402256	4833.8833	1.111530332	5543.527
36	A203	vanillin	vanillate O-demethylase oxidoreductase [Pseudomonas aeruginosa PA01].	Pseudomonas aeruginosa PAO1	15600098_30	0	3.169499194	8392.8271	0	3.966607728	8675.4101	0	2.094338019	6255.125	3.07681498	7774.454067	0	3.774096856	8418.8701	0	3.717630989	7346.4555	0	4.006403398	8465.8154	3.832710414	8077.047	0	5.37015272	10029	2	1.646636566	4446.1479	0	5.364280445	9422.5361	4.127023244	7965.894667	0	2.080671681	7907.8642	0	4.275018143	10144.5117	0	6.097427696	13959.625	4.151039173	10670.66697
7	A204	benzoate-anaerobic	acetoacetyl-CoA reductase [Vibrio cholerae O1 biovar eltor str. N16961].	Vibrio cholerae O1 biovar eltor str. N16961	15601448_354	2	0.978777403	3943.2045	2	0.490559557	2697.3767	2	0.445378516	3294.4238	0.638238492	3311.668333	2	0.662639515	4918.2221	2	0.239725762	2341.0688	2	0.01808002	2332.7097	0.306815099	3197.333533	2	0.336699834	3102.9426	2	0.39258155	2357.3068	2	0.376512527	2569.5366	0.36859797	2676.595333	2	0.049501841	3243.5988	2	0.604560072	2911.2333	2	0.286909263	2569.1333	0.313657059	2907.988467
3	A205	chitinase	chitinase, putative [Vibrio cholerae O1 biovar eltor str. N16961].	Vibrio cholerae O1 biovar eltor str. N16961	15601566_5	2	0.949028324	3795.8798	2	0.168345207	2038.9158	2	0.141898663	2186.5073	0.419757398	2673.767633	2	0.227970478	2678.9152	2	0.351119351	2033.8	2	0.121316132	1689.0666	0.233468654	2133.927267	2	0.422549465	2222.1865	2	0.149859716	1893.6166	2	0.169631861	2071.2165	0.247347014	2062.339867	2	0.950391131	2870.2221	2	0.22112438	2137.6276	2	0.028107295	2091.3332	0.399874269	2366.3943
5	A206	arsenic	transcriptional regulator (ArsR family) [Aquifex aeolicus VF5].	Aquifex aeolicus VF5	15606578_149	2	1.840015064	6374	2	1.003657473	3251.652	2	1.078360533	5417.3896	1.307344357	5014.3472	2	1.780579372	5951.7905	2	0.872445255	3328.7536	2	0.782431811	2824.6955	1.145152146	4035.079867	0	2.480855134	5321.7631	2	0.080645132	2919.176	3	2.137955931	5144.7998	1.566485399	4461.912967	2	1.188524235	4700.0722	2	1.92622127	4241.7036	2	1.953615694	4960.4736	1.689453733	4634.083133
3	A207	chromium	chromate transporter [Bacillus halodurans C-125].	Bacillus halodurans C-125	15613432_394	2	0.503616746	3142.7963	2	0.575574023	2842.9833	2	0.655391288	3496	0.578194019	3160.5932	2	1.27167642	6241.6875	2	0.60923716	2620.7314	2	0.703033581	2548.25	0.86131572	3803.5563	2	0.590246995	3344.1333	2	0.195937855	2108.4333	2	0.861115345	3684.0681	0.549100065	3045.5449	2	0.41442119	2643.0573	2	0.804987688	3244.8239	2	1.297952222	4417.1035	0.839120367	3434.9949
51	A208	benzoate-anaerobic	thiolase (acetyl-CoA acetyltransferase) [Bacillus halodurans C-125].	Bacillus halodurans C-125	15614560_1095	0	7.856926167	34674.1523	0	7.861230678	15670.4599	0	3.795712573	10622.0839	6.504623139	20322.23203	0	5.955211653	32714.6953	0	6.344546742	12689.2675	0	5.365427942	10600.791	5.888395446	18668.25127	0	13.58763372	33586.1875	0	7.814872735	20679.7382	0	6.066013864	10871.1611	9.15617344	21712.36227	0	9.680943851	34469.8828	0	8.052573677	15075.0458	0	9.551363267	16130.8281	9.094960265	21891.9189
7	A209	4-chlorobenzoate	4-hydroxybenzoyl-CoA thioesterase [Bacillus halodurans C-125].	Bacillus halodurans C-125	15614562_332	2	0.600553565	3207.5666	2	0.731258507	3838.4833	2	0.080227241	2809.7885	0.470679771	3285.279467	2	1.117793585	4372.4404	2	1.225054305	4344.2333	2	0.375779516	2914.4067	0.906209135	3877.0268	2	0.398183689	2704.5568	2	0.454949408	2506.85	2	0.366404725	2384.5	0.406512607	2531.968933	2	0.715171044	3767.4067	0	2.379123775	4936.976	3	2.31498884	5823.0634	1.803094553	4842.482033
35	A210	gentisate	gentisate 1,2-dioxygenase [Bacillus halodurans C-125].	Bacillus halodurans C-125	15614565_165	0	4.319882856	9091.5361	0	3.685431374	10296.9306	0	2.593155569	6623.5385	3.532823266	8670.6684	0	3.685014166	11263.3095	0	2.236503599	8683.164	0	3.538039026	8459.0156	3.153185597	9468.496367	0	3.950679027	8660.8369	0	2.937308584	6173.2221	0	3.569688789	9550.0253	3.485892133	8128.0281	0	4.141080762	9460.9765	0	4.063391229	8830.789	0	4.777348238	8652.3925	4.32727341	8981.386
4	A211	benzoate-anaerobic	thiolase (acetyl-CoA acetyltransferase) [Bacillus halodurans C-125].	Bacillus halodurans C-125	15614592_1076	2	1.870102546	5045.3979	2	0.824711652	2864.9194	2	0.943511864	3863.9118	1.212775354	3924.743033	2	1.675523074	5767.6884	2	0.787947932	3136.2165	2	0.49391998	2386.4167	0.985796996	3763.440533	2	1.825155683	5319.8066	2	1.287364103	3680.6833	2	1.005574096	3263.8759	1.372697961	4088.121933	2	1.356090037	4566.3623	2	1.080235462	3742.1333	0	2.236823964	5337.9628	1.557716488	4548.819467
16	A212	aluminum	aluminum resistance protein [Bacillus halodurans C-125].	Bacillus halodurans C-125	15614807_591	0	2.119546494	6261.5375	0	2.56530826	6069.7026	2	1.098590887	3866.2128	1.927815214	5399.150967	0	2.231125939	5984.0141	2	0.75607191	4336.082	2	1.347823738	3595	1.445007196	4638.365367	0	2.031999189	5546.4067	2	1.017539761	4091.7246	0	2.963412586	5801.8901	2.004317179	5146.6738	2	0.816774147	5307.2841	0	2.317751981	6674.4829	0	3.768233547	7693.0483	2.300919892	6558.271767
	A213	arsenic	arsenic efflux pump [Bacillus halodurans C-125].	Bacillus halodurans C-125	15615561_5/753	2	0.664052152	3413.2399	2	0.514830094	3749.5463	2	0.030422108	2537.7241	0.403101451	3233.503433	2	1.668926959	5340.7558	2	1.497277409	3457.3217	2	1.116634913	3218.7834	1.427613094	4005.6203	2	0.380740995	2802.3676	2	0.363942891	2695.2609	2	1.397016857	4072.6333	0.713900248	3190.087267	2	0.129730271	2497.4665	3	2.565965422	5223.8266	0	2.622727663	5787.7216	1.772807785	4503.0049
38	A214	benzoate-anaerobic	acetyl-CoA acetyltransferase [Bacillus halodurans C-125].	Bacillus halodurans C-125	15616363_52	0	5.399259634	11550.5	0	3.836000943	8446.2246	3	3.232024609	7643.164	4.155761729	9213.2962	0	4.72293924	13240.7851	0	3.933166999	8562.622	0	3.387844913	6502.5913	4.014650384	9435.3328	0	4.386696264	10537.5615	0	3.159032572	7235.1728	0	5.194854026	9316.75	4.246860954	9029.8281	0	4.528201616	10122.6552	0	4.408454303	8961.5068	0	5.438795415	9101.7773	4.791817112	9395.3131
41	A215	gdh	glutamate dehydrogenase [Bacillus halodurans C-125].	Bacillus halodurans C-125	15616504_2	0	5.273289073	15594.2861	0	4.280156107	8756.1582	0	3.091755501	8450.7011	4.215066893	10933.71513	0	6.204276342	16238.7197	0	4.847372013	9056.8535	0	2.902038169	5146.747	4.651228841	10147.44007	0	6.76994076	15837.2529	0	4.47696186	10244.5	0	5.040829355	9931.9121	5.429243992	12004.555	0	4.889331118	18180.9882	0	4.070144021	7956.3564	0	5.735274015	9836.8583	4.898249718	11991.40097
11	A216	laccase	laccase 1 [Trametes versicolor].	Trametes versicolor	15617227_821	2	1.327054695	5101.9599	2	0.271148069	2751.0573	2	0.730835602	3694.625	0.776346122	3849.214067	3	2.20827962	6655.2167	2	0.800707373	3876.7666	2	0.094238776	2114.145	1.03440859	4215.3761	2	0.733106692	3067.6999	2	0.866228762	3018.4587	2	0.80236305	2865.644	0.800566168	2983.9342	2	1.589267144	4714.0566	0	2.529226763	5717.0429	0	2.212047657	4415.9716	2.110180521	4949.0237
48	A217	chitinase	chitinase, putative [Vibrio cholerae O1 biovar eltor str. N16961].	Vibrio cholerae O1 biovar eltor str. N16961	15641086_382	0	7.32164668	16538.7539	0	12.38388368	23161.3222	0	6.178256237	16668.4394	8.627928866	18789.50517	2	0.609254633	3030.3999	0	6.903081836	23099.5683	0	4.631514056	15662.788	4.047950175	13930.91873	0	7.690429925	22803.5117	0	4.025992834	9586.291	0	17.66436973	29919.6152	9.793597496	20769.80597	0	5.50410645	11044.25	0	12.48923562	27087.246	0	11.75087253	31984.791	9.9147382	23372.09567
	A218	chitinase	chitinase [Vibrio cholerae O1 biovar eltor str. N16961].	Vibrio cholerae O1 biovar eltor str. N16961	15641954_2/233	0	4.147001479	9033.8486	0	3.466749702	6987.2133	2	1.545975736	6362.5595	3.053242305	7461.207133	0	2.755493365	8054.457	0	2.627104012	5489.5834	3	2.463848301	5275.0722	2.615481893	6273.037533	0	4.042576171	8044.1586	2	1.553070277	4738.5166	0	3.915838261	6515.5493	3.170494903	6432.7415	0	3.139910795	7138.2822	0	3.665251204	6754.5385	0	4.566445566	9011.6972	3.790535855	7634.8393
35	A219	chromium	chromate resistance protein-related protein [Vibrio cholerae O1 biovar eltor str. N16961].	Vibrio cholerae O1 biovar eltor str. N16961	15642336_1084	0	3.944657258	9987.0136	0	3.708880989	6450.4072	1	2.614329077	6253.8452	3.422622441	7563.755333	0	3.790078355	9414.5791	0	2.88865938	5980.0375	0	2.264616634	4869.9819	2.981118123	6754.866167	0	4.196242863	9970.3974	0	2.262722816	5149.9584	0	4.627672505	7886	3.695546061	7668.785267	0	3.008619702	7289.3422	0	3.630501729	8975.9531	0	4.750979196	9747.831	3.796700209	8671.0421
38	A220	cellulase	endoglucanase [Thermotoga maritima MSB8].	Thermotoga maritima MSB8	15643807_229	0	5.206682857	10635.3134	0	4.271968225	10460.0644	0	2.548348777	7751.8134	4.008999953	9615.7304	0	4.533768684	11670.0742	0	3.031275846	8873.6962	0	2.724295637	6904.6982	3.429780056	9149.489533	0	5.661186231	10302.2919	0	3.337137625	7355.1362	0	3.7872482	9307.8271	4.261857352	8988.4184	0	5.124154047	9188.458	0	4.167910667	9539.9179	0	4.914489685	9144	4.735518133	9290.791967
35	A221	cellulase	endoglucanase [Thermotoga maritima MSB8].	Thermotoga maritima MSB8	15644273_277	0	3.064315618	10175.208	0	3.624415219	6301.0122	0	2.570997213	7542.0986	3.086576016	8006.106267	0	3.266042353	9750.8554	0	2.673897661	5397.4472	0	2.195564197	5849.0292	2.711834737	6999.1106	0	4.641169359	9303.5	0	2.40063951	5790.164	0	2.786769145	6472.6264	3.276192672	7188.763467	0	3.225872722	8503.7968	0	3.154458281	6714.5898	0	4.804598206	8603.6933	3.728309736	7940.6933
18	A222	cellulase	endoglucanase [Thermotoga maritima MSB8].	Thermotoga maritima MSB8	15644498_114	0	2.067958131	5702.2343	0	3.448533328	9080.3056	2	1.572989108	5109.6201	2.363160189	6630.72	0	4.267936308	9116.0136	0	3.989405118	7158.3374	2	1.612031718	5454.7827	3.289791048	7243.044567	0	3.007290904	6695.0117	0	2.63430008	5245.0385	3	2.716083572	5897.0615	2.785891519	5945.7039	0	2.753701243	7168.5444	0	4.674708198	8599.831	0	4.20202063	7536.6743	3.876810024	7768.3499
49	A223	catechol-meta derivative	2-hydroxy-6-oxohepta-2,4-dienoate hydrolase [Helicobacter pylori 26695].	Helicobacter pylori 26695	15645359_55	0	16.57861983	51847.957	0	25.99529988	54829.9921	0	36.19927819	55434.1445	26.25773263	54037.36453	0	11.88581504	60490.1093	0	21.66437816	56649.5585	0	31.17500217	53130.5664	21.57506512	56756.74473	0	21.79588589	57989.8671	0	10.96465737	37675.6562	0	17.46818373	59301.2851	16.74290899	51655.6028	0	9.675191941	58679.832	0	22.48109979	51350.3828	0	15.22565187	52400.75	15.7939812	54143.65493
38	A224	nickel,cobalt,cadmium	nickel-cobalt-cadmium resistance protein (nccB) [Helicobacter pylori 26695].	Helicobacter pylori 26695	15645585_713	0	4.840050128	14472.1298	0	3.882232749	7552.0917	2	0.763702705	5601.6166	3.161995194	9208.6127	0	5.994541533	13596.2529	0	3.427640383	7083.2309	0	2.452837648	5867.4545	3.958339855	8848.979433	0	3.939345071	14266.4472	0	3.86826426	8445.9755	0	4.061181678	6744.5556	3.956263669	9818.992767	0	3.509315429	14893.7265	0	3.012687072	7168.2373	0	4.195846058	9116.456	3.572616186	10392.8066
47	A225	nickel,cobalt,cadmium	nickel-cobalt-cadmium resistance protein (nccB) [Helicobacter pylori 26695].	Helicobacter pylori 26695	15645585_776	0	6.585845231	16214.3691	0	6.638290977	16755.9882	0	3.285866595	10005.0449	5.503334268	14325.13407	0	4.59244073	13668.0957	0	8.696739124	13326.8134	0	4.494680475	9318.4394	5.927953443	12104.4495	0	6.704477927	13686.9121	0	3.877914352	7621.6625	0	7.940357533	12031.5976	6.174249937	11113.39073	0	4.703580005	12484.6132	0	7.24438825	15886.5732	0	17.14679804	26881.3339	9.698255432	18417.50677
6	A226	cellulase	endoglucanase (celM) [Methanocaldococcus jannaschii DSM 2661].	Methanocaldococcus jannaschii DSM 2661	15668735_508	2	0.956083622	3525.8666	2	1.183206088	4622.3906	2	0.757246557	3453.3022	0.965512089	3867.186467	2	0.909303418	3959.2753	3	2.159013572	6129.2895	2	0.500098404	2775.9167	1.189471798	4288.1605	2	1.121182773	3745.5454	2	0.447809484	2822.25	2	1.167646757	3794.2385	0.912213005	3454.0113	2	0.809102503	3199.5681	2	1.028887154	4005.8115	3	2.213549444	5156.9228	1.350513034	4120.767467
47	A227	atrazine	atrazine chlorohydrolase isolog [Methanocaldococcus jannaschii DSM 2661].	Methanocaldococcus jannaschii DSM 2661	15668880_615	0	8.649314617	22956.6484	0	7.815694687	16978.1503	0	6.410378142	10597.2109	7.625129149	16844.0032	0	7.043004038	27272.9687	0	6.643516111	16619.5058	0	5.514698478	9226.1152	6.400406209	17706.19657	0	9.264202799	21344.5781	0	7.659287515	15547.6289	0	8.154794988	12551.6777	8.359428434	16481.2949	0	7.25851666	19828.4843	0	6.736536899	14496.4765	0	7.035238197	14960.1972	7.010097252	16428.386
45	A228	chromium	chromate resistance protein (chrA) [Methanocaldococcus jannaschii DSM 2661].	Methanocaldococcus jannaschii DSM 2661	15668899_110	0	5.645636448	10972.0986	0	4.572934448	9313.1689	0	2.624719904	8238.2744	4.281096933	9507.8473	0	4.070739765	10811.9238	0	3.596592955	8262.5693	0	3.345201191	6189.8427	3.670844637	8421.445267	0	4.61805224	11459.582	0	3.246833852	8030.5883	0	5.706859231	10445.7207	4.523915108	9978.630333	0	4.547827803	9640.5693	0	5.055847164	9065.1914	0	7.243893059	12262.0849	5.615856009	10322.6152
17	A229	rbcL	ribulose bisphosphate carboxylase, large subunit (rbcL) [Methanocaldococcus jannaschii DSM 2661].	Methanocaldococcus jannaschii DSM 2661	15669420_3	0	2.242427805	5923.5541	0	2.304506606	6065.7426	0	2.600763774	7106.1816	2.382566062	6365.159433	2	1.848576937	6618.5341	3	2.95161088	5455.1718	0	2.202078489	5551.9843	2.334088768	5875.230067	2	1.860862314	5236.2128	2	1.29113637	3570.2841	0	2.649237543	5722.6215	1.933745409	4843.039467	0	2.442468147	6611.437	2	1.989818529	5677.4843	0	3.159300508	6266.6074	2.530529061	6185.176233
13	A230	0	acetyl-CoA synthetase [Bacillus halodurans C-125].	Bacillus halodurans C-125	15669895_383	2	1.289264664	4618.375	2	1.803125818	3678.3669	2	0.843839868	4165.4833	1.312076784	4154.075067	2	1.14854821	5630.3862	0	2.162895248	4771.7348	2	0.890816873	3034.9426	1.400753444	4479.0212	2	1.327284321	4800.9204	2	0.842569162	3166.7827	0	2.770145313	6205.5	1.646666265	4724.401033	2	1.271044507	3911.1159	3	2.525015863	6921	0	3.375460965	7400.8959	2.390507112	6077.6706
31	A231	FTHFS	formyltetrahydrofolate synthetase [Lactococcus lactis subsp. lactis Il1403].	Lactococcus lactis subsp. lactis Il1403	15672917_311	0	4.422752004	9344.3613	0	3.156119494	7912.2153	0	2.224603993	6920.5073	3.267825164	8059.027967	0	2.691751375	12854.3515	0	3.341599251	6533.2221	0	2.619164279	6549.3334	2.884171635	8645.635667	0	4.127377368	9479.6953	0	2.090813563	6130.8422	0	3.612245135	7388.4692	3.276812022	7666.335567	0	4.127740779	9597.6259	0	3.061595555	8012.4936	0	6.388069927	10095.6142	4.525802087	9235.244567
11	A232	benzoate-anaerobic	acetyl coenzyme A acetyltransferase [Lactococcus lactis subsp. lactis Il1403].	Lactococcus lactis subsp. lactis Il1403	15673765_315	3	2.88138003	7891.457	0	2.248514585	4679.8901	2	0.377105248	3856.9431	1.835666621	5476.096733	3	4.245278445	12324.4443	2	1.612461531	3717.7158	2	1.178310288	3869.3603	2.345350088	6637.173467	3	2.068631767	5175.4477	2	0.719395814	3134.8166	2	1.527165478	4497.5219	1.438397687	4269.262067	2	1.908548791	5624.3686	0	2.270824772	4874.6816	0	3.736349569	6719.3569	2.638574377	5739.469033
31	A233	benzoate-anaerobic	putative acetyl-CoA:acetyltransferase [Streptococcus pyogenes M1 GAS].	Streptococcus pyogenes M1 GAS	15675510_42	0	2.745453829	7089.6503	0	5.13392719	11683.5732	0	2.239074317	6721.247	3.372818445	8498.156833	0	3.475875167	8927.6943	0	3.151419417	8780.7197	0	3.117415633	6532.7143	3.248236739	8080.3761	0	2.222393142	5411.5795	2	1.140942829	3544.0114	0	3.49711616	5934.4936	2.286817377	4963.3615	0	2.331420232	5064.8115	0	5.552371823	11405.2968	0	7.339515852	12331.1875	5.074435969	9600.431933
7	A234	tellurium	tellurite resistance protein, putative [Neisseria meningitidis MC58].	Neisseria meningitidis MC58	15677467_83	2	1.234756064	4430.3999	2	1.435977371	3745.3181	2	0.640891692	3837.7014	1.103875042	4004.473133	2	1.397275933	5237.5566	2	0.8668139	3120.9411	2	0.811853301	2767.4367	1.025314378	3708.6448	2	1.505285344	4470.8237	2	0.82487968	3201.5932	2	1.753168737	4588.6811	1.361111253	4087.032667	2	0.935563095	3345.1838	2	1.424597971	4244.9545	0	2.567110108	5690.9418	1.642423725	4427.0267
50	A235	atrazine	N-ethylammeline chlorohydrolase homolog [Methanothermobacter thermautotrophicus].	Methanothermobacter thermautotrophicus str. Delta H	15679502_49	0	11.39297354	58140.8046	0	11.28479982	23875.3906	0	5.27397393	22703.8281	9.317249095	34906.67443	0	8.096313854	45704.3945	0	8.102205106	19307.0683	0	5.671261881	15133.1757	7.289926947	26714.8795	0	13.40612025	48911.0976	0	7.468201379	24025.914	0	12.13028085	23848.9667	11.00153416	32261.99277	0	9.814749898	39497.957	0	7.727301313	20202.1074	0	14.92718881	26798.3007	10.82308001	28832.78837
2	A236	nifH	Fe protein of nitrogenase [Desulfovibrio gigas].	Desulfovibrio gigas	1572591_206	2	0.803214586	3721.75	2	0.23255267	2462.77	2	0.43033474	3794.6779	0.488700665	3326.3993	2	0.805084018	4607.6889	2	0.291090236	2525.9499	2	0.444950984	2478.0507	0.513708413	3203.8965	2	0.62825705	3143.0114	2	0.522081454	2732.5402	2	0.576799004	2728.625	0.575712503	2868.058867	2	1.256663405	3902.8696	2	0.905275837	3027.9658	2	0.191293376	2444.2385	0.784410873	3125.024633
13	A237	nitrotoluene	4-methyl-5-nitrocatechol oxygenase [Burkholderia sp. RASC].	Burkholderia sp. RASC	1575605_270	0	3.517474717	8230.3623	2	1.748104744	4307.1113	2	0.801729392	5024.1835	2.022436284	5853.8857	0	2.556111574	8654.1171	2	1.227889591	4095.2727	2	1.623102583	3614.5161	1.802367916	5454.6353	0	3.594805829	8004.7583	2	1.027327359	3186.4958	0	2.109500058	4978.7949	2.243877748	5390.016333	1	2.44041269	6217.6479	2	1.731442529	4753.5175	0	2.392199025	5275.0483	2.188018081	5415.404567
19	A238	dsrA	dissimilatory sulfite reductase alpha subunit [Desulforhabdus amnigena].	Desulforhabdus amnigena	15787969_571	0	3.089541575	8910.8271	0	2.709422219	6917.6127	2	1.134874131	4957.8164	2.311279309	6928.752067	0	3.820845617	12545.6962	1	2.457356133	7533.3945	2	1.355544546	4601.623	2.544582099	8226.904567	0	4.900253912	8440.0937	0	2.216844925	5605.1577	0	2.788998413	5844.5883	3.302032417	6629.946567	0	2.612984951	7746.7778	0	2.407492695	5882.0703	0	3.069196427	6221.768	2.696558025	6616.872033
51	A239	nifH	dinitrogenase reductase [uncultured bacterium].	uncultured bacterium	15788827_172	0	16.56238195	49297.8242	0	8.989327659	32122.1679	0	7.628447093	22959.7773	11.06005223	34793.25647	0	11.19933637	43923.7773	0	12.6212286	27236.7988	0	8.523425912	14028.1757	10.78133029	28396.2506	0	12.03472756	53399.9453	0	11.2569474	26101.6171	0	19.6473854	35021.4062	14.31302012	38174.32287	0	10.88588014	31725.6191	0	14.46495936	31377.9609	0	17.36380071	30491.5097	14.2382134	31198.36323
45	A240	nifH	dinitrogenase reductase [uncultured bacterium].	uncultured bacterium	15788925_159	0	5.770539	16446.2031	0	4.204759248	9091.7978	0	2.726667385	8227.663	4.233988545	11255.2213	0	4.796718615	12884.8906	0	3.954744998	7461.517	0	3.159588148	6759.8666	3.970350587	9035.424733	0	8.380617094	14975.1035	0	3.36702593	8226.416	0	5.126760646	8688.247	5.624801223	10629.92217	0	4.678036234	13819.4941	0	3.562304669	8781.8857	0	6.068031592	10386.1669	4.769457498	10995.8489
51	A241	mercury	mercury(II) reductase; MerA [Halobacterium sp. NRC-1].	Halobacterium sp. NRC-1	15789469_127	0	8.353911473	22834.6054	0	6.619171074	12452.956	0	3.902460159	12048.0224	6.291847569	15778.52793	0	6.549096513	21079.6875	0	5.111222629	9464.3486	0	4.5989088	8084.4697	5.419742648	12876.1686	0	12.8546911	22784.5878	0	5.696791107	11821.791	0	7.562048332	13344.416	8.704510179	15983.59827	0	8.415376894	17208.5214	0	8.450267627	11811.4726	0	7.943327378	14957.9414	8.2696573	14659.3118
49	A242	arsenic	putative arsenical pump membrane protein [Campylobacter jejuni subsp. jejuni NCTC 11168].	Campylobacter jejuni subsp. jejuni NCTC 11168	15792511_47	0	6.279577032	20562.1699	0	12.8588333	20217.7246	0	3.804541543	12390.4589	7.647650625	17723.45113	0	5.922882343	20649.9589	0	6.762632453	12495.6806	0	3.856882389	9895.1728	5.514132395	14346.93743	0	10.6462365	23022.1679	0	4.903853516	10378.3808	0	12.08709327	21767.33	9.212394428	18389.2929	0	5.949744328	15204.3583	0	7.052553007	29263.3515	0	29.68077275	49145.5273	14.22769003	31204.41237
47	A243	3-chlorobenzoate	hypothetical protein Cj1330 [Campylobacter jejuni subsp. jejuni NCTC 11168].	Campylobacter jejuni subsp. jejuni NCTC 11168	15792653_465	0	7.188331164	17344.0371	0	7.779183665	18211.2773	0	3.122325308	10720.1113	6.029946712	15425.1419	0	4.36747194	15504.2695	0	6.552931529	12564.0546	0	4.628487961	8821.1445	5.18296381	12296.48953	0	6.546416572	13969.2724	0	2.832651733	7014.4931	0	8.571382147	19655.7675	5.983483484	13546.511	0	5.160263333	10673.3076	0	7.983948071	27404.291	0	18.51446084	27382.041	10.55289075	21819.87987
17	A244	arsenic	putative integral membrane efflux protein [Neisseria meningitidis Z2491].	Neisseria meningitidis Z2491	15794970_347	0	2.834259159	7131.1127	0	2.388639284	5742.5913	2	1.310684167	4516.6137	2.17786087	5796.772567	2	1.707679736	6068.3076	3	2.160865034	5591.1914	2	1.826365983	4231.0576	1.898303584	5296.8522	2	0.655964174	4834.8295	2	0.920451389	3588.1818	0	2.832600232	6028.5908	1.469671932	4817.2007	0	2.827765146	5765.602	0	2.972551722	7527.395	0	4.622467722	8287.3906	3.47426153	7193.462533
48	A245	urease	urease accessory protein [Agrobacterium tumefaciens str. C58].	Agrobacterium tumefaciens str. C58	158:17936278_558	0	7.087084721	16890.6621	0	10.46188903	29512.9199	0	7.736379887	17777.3632	8.428451213	21393.6484	0	5.332485825	20464.9414	0	9.391978439	24199.6582	0	8.829774446	18658.0117	7.851412903	21107.5371	0	7.571307613	15125.1396	0	5.111038617	10416.6396	0	18.64519488	29681.4023	10.4425137	18407.72717	0	6.596374217	17472.6425	0	11.38378867	21182	0	13.55909051	21274.9023	10.51308447	19976.51493
31	A246	cymene	CymR [Pseudomonas putida].	Pseudomonas putida	158:2228231_49	0	3.666589009	9825.1279	0	2.822388245	5849.6455	0	2.379083404	6240.9355	2.956020219	7305.2363	0	3.353348522	8792.6123	3	2.313618173	4835.2949	3	2.422548648	4744.2617	2.696505114	6124.0563	0	3.855169857	9352.1582	2	1.917239984	5203.6831	0	2.741279249	7011.5732	2.837896364	7189.138167	0	2.955907384	7928.4321	0	3.27822549	6033.0751	0	3.959801815	7162.4418	3.39797823	7041.316333
29	A247	gdh	glutamate dehydrogenase [Deinococcus radiodurans R1].	Deinococcus radiodurans R1	15806721_462	0	5.789421373	10353.2333	0	2.890356445	6229.5444	0	2.526907583	7019.9541	3.735561801	7867.577267	0	3.239839532	10404.1367	2	1.610061414	3571.1818	0	2.060167423	4510.6718	2.303356123	6161.996767	0	3.696218838	10143.5595	0	2.397583545	5315.3496	0	3.489788562	7521.395	3.194530315	7660.101367	0	3.598530788	8219.5322	0	3.300476984	5790.6137	0	4.712982068	8311.4658	3.87066328	7440.537233
37	A248	tellurium	tellurium resistance protein TerA [Deinococcus radiodurans R1].	Deinococcus radiodurans R1	15807215_637	0	3.57668393	9479.4453	0	3.451990389	8873.6708	0	2.955110347	6676.4624	3.327928222	8343.192833	0	5.341608257	12707.9033	0	2.541225773	8059.6533	0	3.521085934	7993.7402	3.801306655	9587.098933	0	5.491978559	9634.7578	0	2.932295521	6986.5454	0	4.455897831	8931.9111	4.293390637	8517.7381	0	4.175929871	8453.041	0	3.330078562	7184.8706	0	5.226447181	9689.7021	4.244151871	8442.5379
49	A249	tellurium	tellurium resistance protein TerZ [Deinococcus radiodurans R1].	Deinococcus radiodurans R1	15807216_102	0	8.132577736	37681.0898	0	6.091141452	13184.5664	0	3.274669461	12466.6435	5.832796216	21110.76657	0	8.181431857	30015.1855	0	3.848454691	8280.4335	0	3.266801272	8976.3378	5.09889594	15757.31893	0	7.838548169	29584.7792	0	7.224889553	14567.4208	0	5.055659437	9290.5458	6.70636572	17814.2486	0	6.74713342	23853.4726	0	6.018600269	11208.6376	0	7.285154528	11841.1416	6.683629406	15634.41727
50	A250	tellurium	tellurium resistance protein TerD [Deinococcus radiodurans R1].	Deinococcus radiodurans R1	15807217_29	0	8.092723553	18790.25	0	11.41333731	25997.1953	0	11.09754299	24432.4804	10.20120129	23073.30857	0	6.661097825	18061.2519	0	9.733502018	22676.1621	0	10.92202559	23651.6289	9.10554181	21463.0143	0	7.291656034	21226.1347	0	4.566740175	10346.2998	0	17.99111737	36653.7265	9.94983786	22742.05367	0	6.156205187	14161.0546	0	8.196329405	36206.5976	0	24.7769826	48583.7734	13.0431724	32983.80853
11	A251	tellurium	tellurium resistance protein TerD [Deinococcus radiodurans R1].	Deinococcus radiodurans R1	15807217_372	3	2.24284305	5248.643	0	2.062096004	4303.5454	2	1.371485789	4195.1591	1.892141614	4582.449167	2	0.894878071	6146.1777	2	0.424142693	3063.4318	2	1.087838746	3458.9658	0.802286503	4222.858433	0	2.409305286	5976.5375	2	0.295501465	2740.4091	0	2.423107704	7613.7998	1.709304818	5443.582133	2	0.589427834	2882.0146	2	1.193654374	3878.3217	0	2.956803863	6011.9853	1.579962024	4257.440533
45	A252	chromium	chromate transport protein [Deinococcus radiodurans R1].	Deinococcus radiodurans R1	15807403_8	0	8.067493974	17335.4101	0	8.540129439	18868.8261	0	6.500073553	17914.9882	7.702565655	18039.74147	0	8.444928778	25731.4414	0	10.68299065	21686.0371	2	0.720211823	3126.4221	6.616043751	16847.96687	0	3.610101447	6857.5507	0	5.312905267	13813.663	0	8.244792629	15821.3105	5.722599781	12164.17473	0	11.44453142	23342.0332	0	30.57406363	51713.7773	0	17.93255908	36174.4179	19.98371805	37076.7428
50	A253	tellurium	tellurium resistance protein TerE [Deinococcus radiodurans R1].	Deinococcus radiodurans R1	15807661_601	0	6.765803858	23288.8085	0	7.002244293	14106.6787	0	4.802497829	13344.2812	6.190181993	16913.25613	0	6.791546071	25414.0468	0	4.408906684	10078.1865	0	4.660187702	11153.456	5.286880152	15548.5631	0	8.671531181	20129.8925	0	5.726991038	12384.582	0	5.092042629	11336.8525	6.496854949	14617.109	0	7.264067838	23334.2285	0	5.332797865	10819.4072	0	8.060083078	14110.2382	6.885649594	16087.95797
49	A254	arsenic	arsenate reductase [Deinococcus radiodurans R1].	Deinococcus radiodurans R1	15807792_6	0	7.460148925	19232.2382	0	7.526197548	18238.7304	0	4.679450192	10036.4892	6.555265555	15835.81927	0	7.761790532	23786.1835	0	5.49644766	13642.0117	0	5.035560705	9933.5253	6.097932966	15787.24017	0	8.701412776	16620.2285	0	4.490165026	10591.6552	0	7.190795632	14067.1972	6.794124478	13759.69363	0	7.219403977	14657.6308	0	7.562662438	15426.3291	0	9.795595786	14368.6777	8.192554067	14817.54587
8	A255	benzoate-anaerobic	putative acyl-CoA synthetase [Mycobacterium leprae TN].	Mycobacterium leprae TN	15826965_931	2	1.290492315	4664.75	0	2.464125567	5671.8354	2	0.387766826	3386.0117	1.380794903	4574.199033	2	1.655721398	5715.1376	2	1.519801657	4241.7534	2	1.947199299	5257.0922	1.707574118	5071.327733	0	2.06647894	5283.4643	2	0.726355725	2947.6499	2	1.322300126	3917.05	1.371711597	4049.388067	2	0.773049817	4681.1469	2	1.971749611	5285.8471	0	2.45226713	5393.9101	1.732355519	5120.301367
12	A256	copper	putative two-component response regulator [Mycobacterium leprae TN].	Mycobacterium leprae TN	15826987_537	0	3.25307167	6953.1176	2	1.343825101	3825.4665	2	0.927837749	4248.9423	1.841578173	5009.175467	2	1.168445426	7316.2529	2	1.166262226	3426.789	2	0.966200448	3231.1035	1.1003027	4658.048467	0	2.669403852	7392.4545	2	1.101377206	3537.3669	0	2.034618757	4643.5405	1.935133272	5191.120633	1	2.641031011	5697.1943	0	2.156367475	5233.2465	0	2.323956469	5328.5063	2.373784985	5419.649033
45	A257	cobalt,zinc,cadmium	putative cation-efflux transporter component [Mycobacterium leprae TN].	Mycobacterium leprae TN	15827060_19	0	6.222922186	15321.6708	0	4.12186186	9935.3583	0	2.808442777	8354.7324	4.384408941	11203.9205	0	3.113037627	17300.3652	0	4.246474012	7801.3413	0	3.192334556	6209.4428	3.517282065	10437.04977	0	7.754260046	18249.6777	0	3.257100716	9456.7792	0	3.678893126	10844.6748	4.896751296	12850.37723	0	4.639073452	13313.7285	0	4.119537306	13177.7138	0	6.295955873	11305.9267	5.018188877	12599.123
24	A258	pgl	putative 6-phosphogluconolactonase [Mycobacterium leprae TN].	Mycobacterium leprae TN	15827228_388	0	2.504165568	5727.3027	0	2.400747316	5427	2	0.705864691	4403.8408	1.870259191	5186.047833	2	1.688992481	5394.9433	0	2.415552854	5041.0986	2	1.002644892	3084	1.702396742	4506.680633	2	1.831437145	5488.121	2	1.127888419	3670.1884	0	2.623014313	5291	1.860779959	4816.436467	2	1.760188933	4411.8769	0	3.082134876	5334.8974	0	4.928820364	8484.6455	3.257048058	6077.139933
15	A259	catechol-ortho derivative	possible dienelactone hydrolase [Mycobacterium leprae TN].	Mycobacterium leprae TN	15827757_510	2	1.580526298	4623.3979	2	0.160062435	2344.4204	2	0.37432483	4320.3374	0.704971187	3762.718567	0	2.185511267	7217.7084	2	0.785906533	3334.2666	2	0.572622896	2976.1333	1.181346899	4509.369433	2	0.880376927	3248.768	2	1.185841367	3430.5334	2	0.646584066	2701.8806	0.904267453	3127.060667	0	3.225597858	6799.0649	0	4.537065737	9817.1386	0	5.335824017	8908.0927	4.366162537	8508.098733
44	A260	salicylate	putative salicylate hydroxylase [Escherichia coli O157:H7].	Escherichia coli O157:H7	15832281_603	0	5.008319336	12800.8554	0	4.755985628	8396.6513	0	3.056225248	8664.3369	4.273510071	9953.947867	0	4.404171817	15135.8154	0	3.800960121	6468.2729	0	3.500921939	7092.7763	3.902017959	9565.621533	0	4.604702821	12108.9404	2	1.607831823	4628.2319	0	6.83265935	14547.9091	4.348397998	10428.36047	0	5.062995716	10333.0664	0	5.215398392	11000.5341	0	9.425966842	14721.6669	6.568120317	12018.42247
20	A261	cobalt,zinc,cadmium	cobalt-zinc-cadmium resistance protein [Xylella fastidiosa 9a5c].	Xylella fastidiosa 9a5c	15837468_693	0	2.538349961	7973.3286	0	2.261208266	5269.4956	2	0.801433735	5078.6137	1.86699732	6107.145967	0	3.27042975	7151.143	2	1.042321549	6741.7241	2	1.587069363	4036.0666	1.966606888	5976.311233	0	3.209618015	8308.3779	2	1.40958219	4266.5229	0	2.716137413	7363.5541	2.445112539	6646.151633	0	2.449197025	5546.5683	0	2.985834786	7401.9873	0	3.123647428	7094.9091	2.85289308	6681.1549
15	A262	cellulase	Endoglucanase, aminopeptidase M42 family [Clostridium acetobutylicum ATCC 824].	Clostridium acetobutylicum ATCC 824	15893507_156	2	1.162656614	4039.1477	0	2.418228039	6497.9443	0	2.781057979	7027.9868	2.120647544	5855.026267	2	1.303046783	7218.9199	2	1.996258366	5105.8334	2	1.260705314	3589.3913	1.520003488	5304.714867	2	1.352511712	4171.0092	2	0.444660099	2854.5681	0	3.871889816	7326.9067	1.889687209	4784.161333	2	0.756346764	3634.2385	0	2.541526008	6426.8837	0	3.266967746	6786.3149	2.188280173	5615.812367
45	A263	mannanase	Beta-mannanase ManB, contains ChW-repeats [Clostridium acetobutylicum ATCC 824].	Clostridium acetobutylicum ATCC 824	15893829_305	0	6.093258646	12820.7724	0	4.893028947	9770.6943	0	2.925801257	8810.4941	4.63736295	10467.32027	0	5.074159728	14254.0849	0	4.131335021	7619.3369	0	2.678984873	5941.3735	3.961493207	9271.598433	0	5.857557418	14443.3876	0	3.272778415	7489.2329	0	8.0214975	13820.2314	5.717277778	11917.6173	0	4.639035759	8766.5712	0	6.254295024	11217.1279	0	8.058416794	12947.0214	6.317249192	10976.90683
49	A264	cellulase	Possible non-processive endoglucanase family 5, secreted; CelA homolog secreted; dockerin domain [Clostridium acetobutylicum ATCC 824].	Clostridium acetobutylicum ATCC 824	15894199_724	0	4.763820744	15347.6943	0	8.992377312	14533.2988	0	4.410726555	17011.7871	6.055641537	15630.92673	0	5.666429725	15054.4189	0	4.34674494	11626.372	0	5.250859876	11032.6943	5.088011514	12571.16173	0	7.160041377	14394.2236	0	3.762320589	8273.8535	0	12.14998889	21061.4414	7.69078362	14576.50617	0	4.379184155	10865.1796	0	6.819143064	15052.5263	0	11.81889756	22356.3769	7.67240826	16091.36093
49	A265	cellulase	Possible non-processive endoglucanase family 9, secreted; CelG ortholog; dockerin and cellulose-binding domain [Clostridium acetobutylicum ATCC 824].	Clostridium acetobutylicum ATCC 824	15894203_1621	0	10.00587565	22742.2265	0	6.261921782	23874.0351	0	6.615633239	19443.5839	7.627810225	22019.9485	0	5.579393418	27567.6699	0	6.295970707	17782.0566	0	6.258187041	14678.1806	6.044517055	20009.30237	0	9.458717918	21001.58	0	6.849055809	13158.5527	0	11.59138377	17379.0683	9.299719167	17179.73367	0	7.946256983	21073.2617	0	9.602975226	19063.4785	0	15.47710688	25933.5917	11.0087797	22023.44397
12	A266	cellulase	Endoglucanase, family 26; S-layer homology domain [Clostridium acetobutylicum ATCC 824].	Clostridium acetobutylicum ATCC 824	15895818_988	0	2.821116764	6653.0136	3	2.434662959	5263.2031	2	1.765388404	6062.7592	2.340389376	5992.991967	0	2.325654065	6675.0556	2	1.60310307	4207.1884	2	1.321259052	4067.3479	1.750005395	4983.1973	0	3.05983228	7141.2856	2	1.079077977	3596.5976	0	2.254618917	5368.623	2.131176391	5368.8354	2	1.870384427	5359.3544	1	2.078511244	5069.6718	0	2.898030883	6274.8227	2.282308851	5567.949633
6	A267	chitinase	Protein containing LysM repeats (N-terminal domain) and domain related to chitinase [Clostridium acetobutylicum ATCC 824].	Clostridium acetobutylicum ATCC 824	15896004_850	0	2.204583174	6020.727	2	0.50413337	2816.3818	2	0.739674178	4031.6235	1.149463574	4289.577433	2	1.364124674	7372.1704	2	1.15172524	3234.4941	2	0.552725071	2549.8166	1.022858328	4385.4937	0	2.233249155	6147.2998	2	0.793281941	3438.5092	2	1.335543722	5453.5454	1.454024939	5013.118133	2	1.07797629	5019.3334	0	2.003984286	4747.478	2	1.028074523	5092.25	1.3700117	4953.020467
43	A268	xylene	XylR transcriptional regulator [Clostridium acetobutylicum ATCC 824].	Clostridium acetobutylicum ATCC 824	15896905_163	0	6.380284499	14345.8535	0	3.76981958	8817.5312	0	3.462628304	10119.8916	4.537577461	11094.42543	0	3.559747022	13714.3945	0	3.298327897	8156.8837	0	3.221074353	6146.7792	3.359716424	9339.352467	0	5.068421383	12330.4433	0	3.474769009	7180.9267	0	4.908134995	9775.4453	4.483775129	9762.271767	0	6.159609038	10867.1425	0	5.346892178	9996.621	0	5.613320806	10579.2128	5.70660734	10480.9921
48	A269	benzoate-anaerobic	Acetyl-CoA c-acetyltransferase (acetoacetyl-CoA thiolase) (acaB-1) [Sulfolobus solfataricus P2].	Sulfolobus solfataricus P2	15897458_934	0	5.052605349	14764.5625	0	12.49725722	31277.7578	0	6.666222237	14947.2939	8.072028268	20329.8714	0	6.305547523	19078.8027	0	7.878757685	19421.748	0	8.213001224	12600.916	7.465768811	17033.82223	0	6.758891608	18238.5429	0	4.163869603	9119.0615	0	14.58564386	26776.0859	8.502801692	18044.56343	0	3.972688603	9026.7294	0	7.587767012	26965.1289	0	14.39461683	23960.541	8.651690816	19984.1331
4	A270	haloacetate	Haloacetate dehalogenase [Sulfolobus solfataricus P2].	Sulfolobus solfataricus P2	15898014_513	2	1.297686418	4106.6093	2	1.008274481	3480.6022	2	0.548653944	3844.2319	0.951538281	3810.481133	2	1.404055394	5433.8398	2	0.916350706	4528.6933	2	0.817613117	2877.7333	1.046006406	4280.0888	2	1.009963403	4137.7612	2	0.153482621	2927.2419	2	0.877521603	3938.8991	0.680322542	3667.9674	2	0.462032823	3217.5522	2	0.772382013	3767.6704	2	1.935050299	4756.3945	1.056488378	3913.872367
33	A271	thiocyanate	Carbon monoxide dehydrogenase, large chain (cutA-1) [Sulfolobus solfataricus P2].	Sulfolobus solfataricus P2	15898062_686	0	3.212977062	8513.0527	0	5.123598924	8624.9599	0	2.755708139	5472.9677	3.697428042	7536.993433	0	4.117294094	9203.7412	0	3.091522775	6113.4633	0	2.405611917	5262.2924	3.204809596	6859.8323	0	3.851862451	10460.3291	0	3.538198682	6648.9643	0	4.074845308	7044.9785	3.82163548	8051.423967	0	3.248355375	6936.0332	0	3.235389185	8052.0639	0	4.536760789	8372.1611	3.673501783	7786.752733
23	A272	toluene-aerobic	Toluene-4-monooxygenase system protein A. carboxy end fragment (tmoA) [Sulfolobus solfataricus P2].	Sulfolobus solfataricus P2	15898079_171	2	0.636493088	6185.7729	0	4.358582053	8677.6347	2	1.785619498	5492.2104	2.260231547	6785.206	0	2.285786925	7996.4794	0	3.029599168	6990.6718	3	2.401114881	5449.4843	2.572166991	6812.211833	0	3.404668962	7470.1762	2	1.548391356	4270.6665	0	3.467552763	6570.1137	2.806871027	6103.652133	3	2.51229627	6339.727	0	4.130296423	8496.9326	0	5.352505713	9927.3681	3.998366136	8254.6759
49	A273	cellulase	Endoglucanase precursor [Sulfolobus solfataricus P2].	Sulfolobus solfataricus P2	15898195_48	0	8.277773326	24058.3027	0	13.55515593	27160.2421	0	7.772071548	15949.7822	9.868333601	22389.44233	0	7.744180423	26863.5859	0	10.20555378	18623.0117	0	6.362662922	15510.4169	8.104132376	20332.33817	0	9.803744282	22172.1796	0	8.850973317	14510.8457	0	9.857198791	14576.3144	9.50397213	17086.44657	0	9.485020536	23880.7031	0	17.22772007	24338.25	0	10.59169102	34514.7148	12.43481054	27577.8893
3	A274	homogentisate	Homogentisate oxygenase related protein [Sulfolobus solfataricus P2].	Sulfolobus solfataricus P2	15898360_764	2	1.180929472	3845.6784	2	0.184352519	2589.8977	2	0.17880923	3056.4333	0.514697074	3164.003133	2	0.601691652	3354.9111	2	0.12393699	2233.4895	2	0.161148602	2181.9814	0.295592415	2590.127333	2	0.267378915	2683.3999	2	0.522372532	2585.9499	2	0.612986159	3369.2844	0.467579202	2879.544733	2	0.323964071	2472.7092	2	0.416111936	3235.3833	2	0.834601785	3444.8	0.524892597	3050.964167
49	A275	catechol	Catechol 2,3-dioxygenase (metapyrocatechase) [Sulfolobus solfataricus P2].	Sulfolobus solfataricus P2	15898844_229	0	8.171795886	14133.4746	0	8.874094716	19442.3613	0	4.547080865	19365.3906	7.197657156	17647.0755	0	5.531946959	15246.2685	0	6.411757799	13380.4697	0	6.698578083	17740.0898	6.21409428	15455.60933	0	7.228282074	15897.8662	0	2.603332538	6329.0317	0	15.73652716	36617.1523	8.522713926	19614.6834	0	4.525522998	8463.4531	0	9.048902087	17588.666	0	16.27118699	28321.1757	9.94853736	18124.4316
49	A276	benzoate-anaerobic	Acetyl-CoA C-acetyltransferase (acetoacetyl-CoA thiolase) (acaB-2) [Sulfolobus solfataricus P2].	Sulfolobus solfataricus P2	15898850_219	0	8.162037341	21378.8203	0	5.694349471	14327.4052	0	3.598608001	9799.9882	5.818331605	15168.7379	0	3.577308058	15557.6494	0	4.54322879	8763.3457	0	3.907200442	8009.4335	4.009245763	10776.80953	0	7.716615204	19139.3554	0	3.500768712	7010	0	5.817979867	10174.458	5.678454594	12107.9378	0	4.17727086	15313.121	0	5.549383098	10807.6669	0	6.563289945	12706.9599	5.429981301	12942.5826
50	A277	catechol-ortho derivative	Carboxymethylenebutenolidase, putative (clcD) [Sulfolobus solfataricus P2].	Sulfolobus solfataricus P2	15898871_414	0	9.665922816	36312.9101	0	5.935858726	12818	0	4.206828958	11268.0791	6.602870167	20132.9964	0	10.44786359	39956.8515	0	5.750295573	10519.1396	0	4.306847204	10079.458	6.835002122	20185.1497	0	14.41796728	29471.3613	0	8.667246041	16764.2871	0	4.84944433	10532.2666	9.31155255	18922.63833	0	8.092947142	28751.6582	0	6.507085632	14135.7841	0	7.551066982	14764.3613	7.383699919	19217.26787
7	A278	thiocyanate	Carbon monoxide dehydrogenase, large chain (cutA-3) [Sulfolobus solfataricus P2].	Sulfolobus solfataricus P2	15898931_76	2	0.833185386	3306.1694	2	1.857299021	5686.3208	2	0.693976439	3504.8	1.128153616	4165.7634	2	0.72299301	4586.7871	2	1.226867166	4698.2045	2	0.903020315	3678.353	0.950960164	4321.114867	2	1.052536414	3455.9907	2	0.702560117	3217.9204	2	1.295471794	4611.8261	1.016856108	3761.9124	2	1.076211048	3493.7385	3	2.081419957	5595.1206	0	2.314947255	5095.8569	1.824192754	4728.238667
10	A279	haloacid	2-haloalkanoic acid dehalogenase [Sulfolobus solfataricus P2].	Sulfolobus solfataricus P2	15898940_273	2	0.894717145	3682.6875	2	0.670368129	3248.6	2	1.50019384	5698.6166	1.021759705	4209.968033	2	0.562504103	3292.1591	2	0.984370375	3122.6022	2	0.749483067	2721.7272	0.765452515	3045.496167	2	0.816856416	3470.8332	2	0.567846135	2683.7834	0	2.581120171	6670.9228	1.321940907	4275.1798	2	0.440017945	2647.945	0	2.198090514	4752.5068	0	2.446438985	5897.3569	1.694849148	4432.6029
11	A280	cellulase	Cellulase (endo 1,4 beta glucanase), putative (celB) [Sulfolobus solfataricus P2].	Sulfolobus solfataricus P2	15899268_112	3	4.865231941	17725.2675	3	2.477481905	4944.7192	2	1.051901612	3810.2067	2.798205152	8826.731133	2	0.218616791	2995.0622	2	0.404277626	3058.8991	2	0.6954601	3054.2165	0.439451506	3036.059267	2	0.351579751	2806.1865	2	0.202481394	2330.5832	2	0.70020153	3638.9531	0.418087558	2925.240933	2	0.468442978	2827.0366	0	3.215093311	6114.4482	0	5.732021167	10656.4355	3.138519152	6532.6401
49	A281	benzoate-anaerobic	Acetyl-CoA c-acetyltransferase (acetoacetyl-CoA thiolase) (acaB-7) [Sulfolobus solfataricus P2].	Sulfolobus solfataricus P2	15899350_374	0	7.52708233	19456.957	0	5.193151631	11338.9335	0	3.302901735	10633.7265	5.341045232	13809.87233	0	7.076861904	20569.7636	0	4.069233008	10906.9677	0	3.73341573	6285	4.959836881	12587.24377	0	5.740447265	16352.1816	0	5.154134874	8858.6318	0	8.031638684	15096.9091	6.308740275	13435.9075	0	7.345050645	15784.7236	0	4.462207299	10839.7656	0	8.167817605	13330.7246	6.658358516	13318.4046
40	A282	thiocyanate	Carbon monoxide dehydrogenase, medium chain. (cutB-2) [Sulfolobus solfataricus P2].	Sulfolobus solfataricus P2	15899362_752	0	6.122192062	14248.6132	0	4.019852819	7770.6977	0	2.151855082	6516.5058	4.097966654	9511.9389	0	4.651770396	15903.6083	0	2.785186743	7013.5834	0	2.311989979	5713.5068	3.249649039	9543.566167	0	4.92649209	12154.5224	0	3.753304831	7563.6577	0	4.854471402	9599.7226	4.511422774	9772.634233	0	4.210034124	12857.2871	0	3.722155844	8353.5126	0	4.147593659	9248.7656	4.026594542	10153.18843
24	A283	copper	Cation transporting ATPase (pacS) [Sulfolobus solfataricus P2].	Sulfolobus solfataricus P2	15899375_334	0	3.023645149	7050.0297	0	4.954901627	9522.0244	2	1.777595347	5530.5732	3.252047375	7367.542433	0	2.258512283	10246.5302	0	3.774906195	7388.893	0	2.121085325	5318.9682	2.718167934	7651.4638	0	4.032892427	8242.9765	0	2.59853078	5630.5488	0	2.102315391	4397.7314	2.911246199	6090.4189	0	2.400153351	9643.5126	0	2.574391219	5727.4091	0	2.651429271	6149.3803	2.54199128	7173.434
49	A284	copper	P-type ATPase - probable copper transporter [Streptococcus pneumoniae R6].	Streptococcus pneumoniae R6	15902685_428	0	5.840614132	18192.5722	0	7.441462138	20501.3183	0	4.047936013	14470.3505	5.776670761	17721.41367	0	5.113557409	22447.6171	0	4.96694175	17927.0664	0	5.298227886	12627.415	5.126242348	17667.36617	0	8.078481816	20807.1093	0	4.606055972	8600.0996	0	14.20511855	24296.2246	8.963218781	17901.1445	0	3.781157135	10825.5527	0	8.050965017	17683.2773	0	12.21798402	20641.5761	8.016702058	16383.4687
10	A285	atrazine	N-ethylammeline chlorohydrolase [Streptococcus pneumoniae R6].	Streptococcus pneumoniae R6	15903257_926	2	0.853880919	4284.4638	2	1.678016127	4687.4399	2	0.487900128	2896.2067	1.006599058	3956.0368	2	1.315539714	4543.8984	2	1.352236273	3579.8991	2	0.475450622	3141	1.047742203	3754.9325	2	0.424681145	3405.9035	2	0.76333187	2894.5073	2	1.922470954	4859.5615	1.03682799	3719.990767	2	0.449719119	3286.7431	0	2.534276896	5628.3115	0	2.765307869	5964.1689	1.916434628	4959.741167
39	A286	phthalate	445aa long hypothetical 4-methyl-o-phthalate/phthalate permease [Sulfolobus tokodaii str. 7].	Sulfolobus tokodaii str. 7	15922956_410	0	3.378529726	7239.0395	0	9.66687776	23041.5058	0	4.644312321	11684.2089	5.896573269	13988.2514	0	4.295777533	12389.1562	0	5.601731507	23468.1191	0	8.868912947	15203.9218	6.255473996	17020.39903	0	3.524326137	8017.4545	0	2.688461684	5813.2529	0	9.775929141	23594.3847	5.32957232	12475.0307	0	3.241827342	6717.5678	0	7.519125805	26548.1328	0	15.88188786	24233.4277	8.880947002	19166.3761
3	A287	arsenic	HYPOTHETICAL ARSENATE REDUCTASE PROTEIN [Sinorhizobium meliloti 1021].	Sinorhizobium meliloti 1021	15964828_265	2	0.155539046	2973.0441	2	0.467419278	2681.3332	2	0.466933231	3181.3547	0.363297185	2945.244	2	0.31958644	3429.1999	2	0.492000445	2496.9633	2	0.360852753	2429.1291	0.390813213	2785.097433	2	0.109553242	2322.3969	2	0.409576082	3079.1333	2	2.287415131	5449.1137	0.935514818	3616.8813	2	1.589175037	5257.9555	2	0.868285686	3519.3908	2	0.692554547	3466.5688	1.05000509	4081.305033
46	A288	hydroxyacetophenone	PROBABLE ARYLESTERASE PROTEIN [Sinorhizobium meliloti 1021].	Sinorhizobium meliloti 1021	15965201_441	0	5.769077971	15362.747	0	5.279141291	10947.9746	0	3.682530692	9136.7324	4.910249985	11815.818	0	3.628819123	15301.7636	0	4.579865724	8620.622	0	3.566489139	6389.5126	3.925057995	10103.96607	0	6.07908708	12656.5605	0	2.527178847	6900.9379	0	5.490256185	11518.1865	4.698840704	10358.56163	0	4.640721137	10510.5361	0	5.936390139	11101.0937	0	7.410151965	12327.7207	5.995754414	11313.11683
8	A289	benzoate-anaerobic	PROBABLE FERREDOXIN, 2FE-2S FDII ELECTRON TRANSPORT IRON-SULFUR PROTEIN [Sinorhizobium meliloti 1021].	Sinorhizobium meliloti 1021	15965567_239	2	0.645374013	3664.2165	2	1.902718007	4561.9091	2	0.499101234	3089.6279	1.015731085	3771.917833	2	0.678763804	3601.0832	2	1.70975493	4344.6469	2	0.632623618	2677.5231	1.00704745	3541.0844	2	0.273031497	2852.4826	2	0.144546324	2657.5412	0	3.016611275	6248.7221	1.144729699	3919.581967	2	0.757913016	3181.1008	2	1.137967705	5247.1591	0	3.116299974	6367.1586	1.670726898	4931.806167
7	A290	mannanase	PUTATIVE BETA-MANNOSIDASE PROTEIN [Sinorhizobium meliloti 1021].	Sinorhizobium meliloti 1021	15965678_2166	0	2.69408882	7150.288	2	1.251997704	3845.6818	2	0.806089891	3688.2385	1.584058805	4894.7361	0	2.189833278	9572.5712	2	1.220101163	3959.2907	2	0.872450895	2854.5253	1.427461778	5462.129067	2	1.363100335	4746.0458	2	0.989598725	4517.1137	0	2.002870781	4736.873	1.451856613	4666.6775	2	1.763881312	4805.9331	2	1.963705135	4880.3037	3	2.229411874	5281.9829	1.985666107	4989.406567
2	A291	benzonitrile	PROBABLE NITRILE HYDRATASE SUBUNIT BETA PROTEIN [Sinorhizobium meliloti 1021].	Sinorhizobium meliloti 1021	15965859_282	2	1.286144793	4275.6118	2	1.200801558	3266.8522	2	0.641547173	3877.4252	1.042831175	3806.629733	2	1.694440665	5259.6137	2	0.73492691	2806.2897	2	1.074559109	3072.3913	1.167975561	3712.7649	0	2.329554302	5439.4521	2	0.855888809	3992.8261	0	2.654485266	5536.622	1.946642792	4989.6334	2	0.989644859	3693.5341	2	1.037393462	3498.8715	2	1.576662661	4671.1816	1.201233661	3954.529067
2	A292	homogentisate	HOMOGENTISATE 1,2-DIOXYGENASE PROTEIN [Sinorhizobium meliloti 1021].	Sinorhizobium meliloti 1021	15966692_1	2	1.367517128	4889.1303	2	0.18928328	2184.3051	2	0.661203036	3368.1525	0.739334481	3480.5293	2	1.030061258	5407.2792	2	0.354053805	2379.6291	2	0.268268095	2156.5334	0.550794386	3314.480567	2	0.773335633	3491.8833	2	0.673473283	2933.9035	2	0.600339664	2947.652	0.68238286	3124.4796	2	1.219370537	3879.5058	2	0.547856153	2656.6477	2	0.485456624	3134.0681	0.750894438	3223.4072
49	A293	thiocyanate	PUTATIVE CARBON MONOXIDE DEHYDROGENASE LARGE SUBUNIT TRANSMEMBRANE PROTEIN [Sinorhizobium meliloti 1021].	Sinorhizobium meliloti 1021	15966744_1244	0	6.855905274	16461.8535	0	6.020307198	12748.6337	0	3.284377309	8470.8837	5.386863261	12560.45697	0	5.581140068	20548.1992	0	4.560937341	10332.4882	0	3.555591216	6175.4931	4.565889542	12352.06017	0	8.368242224	14483.6562	0	5.450104395	10050.8613	0	4.541447297	11263.6806	6.119931305	11932.7327	0	9.8156823	18946.3593	0	6.777793365	14301.4472	0	6.200351389	12377.6474	7.597942351	15208.48463
51	A294	camphor	putative exported protein [Yersinia pestis CO92].	Yersinia pestis CO92	15979772_402	0	12.74908937	55477.6367	0	9.229622614	29753.6582	0	7.912341135	24372.4121	9.963684372	36534.569	0	8.672609298	57553.2304	0	8.652200239	20216.9277	0	6.514688182	15162.7744	7.94649924	30977.64417	0	12.83609246	43811.7226	0	9.674775605	21338.5214	0	13.30318621	21183.7695	11.93801809	28778.0045	0	6.157554227	43537.7929	0	8.622165198	28005.6542	0	22.04395817	34322.5859	12.2745592	35288.67767
5	A295	polygalacturonase	polygalacturonase [Kluyveromyces wickerhamii].	Kluyveromyces wickerhamii	15991078_89	2	1.02904608	4159.0566	2	0.760080659	3384.6269	2	0.84130711	3589.3166	0.876811283	3711.000033	0	3.205979012	7453.9506	2	0.875413698	3482.6999	2	0.592951746	2683.3913	1.558114819	4540.013933	2	0.603008466	3077.0441	2	1.473120333	4531.1933	0	2.141314026	4477.6513	1.405814275	4028.629567	2	1.175447744	4333.4628	2	1.63216081	5267.3569	0	2.321360406	5035.0625	1.70965632	4878.6274
39	A296	laccase	laccase [Lentinula edodes].	Lentinula edodes (shiitake mushroom)	16:22090465_908	0	4.772252967	13480.622	0	4.634301679	9048.3837	0	2.919676036	10313.5927	4.108743561	10947.5328	0	4.054773387	10382.9755	0	4.726195973	8057.7045	0	4.670299496	8955.5	4.483756285	9132.06	0	4.726494348	9833.1416	2	1.336556479	4494.7626	0	7.655737967	13381.9326	4.572929598	9236.612267	0	4.060813913	8646.1503	0	4.092688275	7422.2612	0	6.6163278	13052.2021	4.923276663	9706.8712
2	A297	urease	urease accessory protein UreG [Actinomyces naeslundii].	Actinomyces naeslundii	160:4249616_44	2	0.745482281	3828.6811	2	0.410434696	2585.1608	2	0.315726511	3096.4516	0.490547829	3170.097833	2	1.383099734	4135.7832	2	0.922665	2867.0908	2	0.58769849	2563.4333	0.964487741	3188.7691	2	1.752193701	4517.9204	2	0.492291636	2771.4091	2	1.726195038	3811.0114	1.323560125	3700.113633	2	0.881259358	3175.4499	2	0.852719404	3085.3479	2	0.865724806	3543.7248	0.866567856	3268.1742
20	A298	tellurium	yceF [Bacillus subtilis subsp. subtilis str. 168].	Bacillus subtilis subsp. subtilis str. 168	16077361_588	0	2.329747364	6258.7397	0	2.899820491	5243.9492	2	1.96808833	5752.3413	2.399218728	5751.676733	2	1.930923493	11196.1298	2	1.793194065	4542.4721	0	2.081974262	4436.1567	1.93536394	6724.919533	0	3.801011335	7458.2329	2	1.951201913	5302.7998	0	3.321268924	8114.5795	3.024494057	6958.5374	0	2.501228783	6048.5913	3	4.404933248	7018.8442	0	3.972095517	7520.206	3.62608585	6862.547167
15	A299	arsenic	ydfA [Bacillus subtilis subsp. subtilis str. 168].	Bacillus subtilis subsp. subtilis str. 168	16077601_920	2	1.272775278	3845.1818	2	1.502882669	4453.7841	2	0.917089566	3823.3332	1.230915838	4040.766367	2	0.571818645	3822.3645	0	2.96694867	6038.4384	2	0.822350295	3191.6333	1.45370587	4350.812067	2	1.502144818	4272.5	2	0.46055695	2722.5544	0	3.081421978	6688.3999	1.681374582	4561.151433	2	0.701779228	2748.9597	0	3.345062568	6595.6386	0	4.495136614	7854.2338	2.847326136	5732.944033
50	A300	chromium	ywrA [Bacillus subtilis subsp. subtilis str. 168].	Bacillus subtilis subsp. subtilis str. 168	16080666_480	0	5.983067447	20924.5605	0	9.944546106	29611.4414	0	4.395606844	11003.0585	6.774406799	20513.02013	0	4.738019493	19937.1718	0	5.604475993	17771.1621	0	5.336777422	10680.4667	5.226424303	16129.6002	0	9.415430335	24201.6699	0	4.257276671	11196.7138	0	14.92112634	25368.4394	9.531277781	20255.6077	0	4.960244691	13791.7597	0	8.201346159	33367.4882	0	20.94372118	46987.1757	11.36843734	31382.1412
11	A301	arsenic	arsenite translocating ATPase (ASNA1) related protein [Thermoplasma acidophilum DSM 1728].	Thermoplasma acidophilum DSM 1728	16081559_1020	0	2.458547669	6045.9648	2	1.743119554	4396.0908	2	0.629816611	3077.0725	1.610494612	4506.376033	0	2.539643426	7323.3461	2	1.399694408	3737.0832	2	0.822590149	2885.2895	1.587309328	4648.572933	0	2.953585828	7185.6987	2	0.504039869	4169.3383	3	2.516157997	5211.5068	1.991261231	5522.181267	1	2.918078089	5874.0908	2	0.678656396	3768.5795	0	2.960601595	6198.4858	2.185778693	5280.385367
6	A302	aniline	putative oxidoreductase [Yersinia pestis].	Yersinia pestis CO92	16121639_184	2	0.957771004	3894.1477	2	0.476697466	2709.3	2	0.846862803	3457.4665	0.760443758	3353.638067	2	0.738695383	3987.55	2	0.298772019	2484.2419	2	0.319701346	2181.5805	0.452389583	2884.457467	2	0.141533678	2491.2617	2	0.173312196	2545.4118	2	0.850493351	3206.3679	0.388446408	2747.680467	2	0.900810867	3708.375	2	1.119487308	4354.125	2	1.555251488	5167.7968	1.191849888	4410.098933
23	A303	aniline	putative oxidoreductase [Yersinia pestis].	Yersinia pestis CO92	16121639_8	0	3.34137348	7709.7753	2	1.171466317	3691.4658	2	1.05642298	3545.4167	1.856420926	4982.219267	0	3.097312899	6229.978	2	0.685220001	3599.55	2	0.278229001	2312.6999	1.3535873	4047.4093	2	0.877084739	3265.1103	2	0.530359816	3846.1477	0	2.532428164	6195.2729	1.313290907	4435.5103	0	3.162855626	8138.1762	0	2.845186327	6835.122	0	4.002525525	6609.8193	3.336855826	7194.3725
42	A304	copper	transcriptional activator [Yersinia pestis].	Yersinia pestis CO92	16122243_470	0	3.740184987	9804.3925	0	4.561554993	9300.4238	0	2.810500812	8307.791	3.704080264	9137.535767	0	4.555547668	10549.4667	0	4.350797626	7607.9555	0	3.107081722	5852.3413	4.004475672	8003.2545	0	4.899734895	9964.8173	2	1.837918442	5401.8637	0	5.934930854	9060.6044	4.22419473	8142.428467	0	3.861984515	8301.1542	0	4.918699132	9185.7128	0	6.317519051	11359.458	5.032734233	9615.441667
42	A305	g-hexachlorocyclohexane	2,5-dichloro-2,5-cyclohexadiene-1,4-diol dehydrogenase [Caulobacter crescentus CB15].	Caulobacter crescentus CB15	16124349_623	0	3.05341809	8549.6806	0	4.264293817	8258.8437	0	3.421360508	9297.8652	3.579690805	8702.129833	0	3.660467852	9561.2031	0	4.708408797	8120.3999	0	3.453710126	5538.3022	3.940862259	7739.9684	0	3.393766825	8219.8916	3	2.315156594	4930.5781	0	6.244990909	14209.5273	3.98463811	9119.999	0	2.963473964	6758.7221	0	4.874707498	10874.8876	0	6.016748392	11499.0234	4.618309951	9710.8777
10	A306	g-hexachlorocyclohexane	2,5-dichloro-2,5-cyclohexadiene-1,4-diol dehydrogenase [Caulobacter crescentus CB15].	Caulobacter crescentus CB15	16124501_327	2	0.001670281	2408.1098	2	1.545481569	4158.6479	1	2.062771805	5692.8603	1.203307885	4086.539333	2	0.367287589	3845.6	2	1.359762927	4054.875	2	0.868487143	3030.603	0.86517922	3643.692667	2	0.937248767	3652.1	2	0.084743689	2422.3332	0	2.587114216	5377.6074	1.203035558	3817.346867	2	1.127483718	3729.9333	0	2.81371503	6613.7817	0	3.3058582	6774.2626	2.415685649	5705.992533
31	A307	catechol-ortho derivative	dienelactone hydrolase, putative [Caulobacter crescentus CB15].	Caulobacter crescentus CB15	16124733_529	0	3.682566231	10348.1396	2	1.591170848	4009.0231	2	0.432141157	3889.1284	1.901959412	6082.097033	0	3.347360661	12851.7802	2	0.695481604	4417.8666	2	0.813156048	3143.3666	1.618666104	6804.3378	2	1.582729445	4582.227	2	1.715804878	5037.0112	0	3.039420144	5969.3193	2.112651489	5196.185833	0	6.144138451	12705.8544	0	4.630594122	9360.3769	0	3.845521478	7595.1157	4.873418017	9887.115667
3	A308	arsenic	arsenical resistance protein ArsH, putative [Caulobacter crescentus CB15].	Caulobacter crescentus CB15	16125753_2	2	1.659722898	8731.1201	2	0.308791574	2604.7963	2	0.76139343	3709.1467	0.909969301	5015.021033	2	0.272720262	2734.3332	2	0.304510177	2458.3666	2	0.100755227	2283.3166	0.225995222	2492.005467	2	0.147304521	2248.5	2	0.333494943	2480.165	2	0.385108921	2334.4833	0.288636128	2354.382767	2	0.282702051	2429.4221	2	0.71225102	2956.2158	2	1.017285576	3896.2751	0.670746216	3093.971
31	A309	aminocyclopropane	1-aminocyclopropane-1-carboxylate deaminase [Caulobacter crescentus CB15].	Caulobacter crescentus CB15	16126275_403	0	3.664946696	11219.706	0	2.900810552	6159.3149	2	1.764479724	5985.7441	2.776745657	7788.255	0	4.083987022	9443.9306	0	2.104085519	4825.7744	0	2.132377889	5322.6665	2.773483477	6530.7905	0	3.618912177	9656.9716	0	2.725039056	5540.0249	0	2.732776549	5736.0463	3.025575927	6977.680933	0	4.180213655	9121.5517	0	2.533095459	5283.0253	0	3.451150204	8851.0683	3.388153106	7751.881767
13	A310	cresol	benzaldehyde dehydrogenase [Caulobacter crescentus CB15].	Caulobacter crescentus CB15	16126636_1209	2	1.936472912	5931.7441	2	1.927053007	5814.8808	2	0.794162813	4255.102	1.552562911	5333.908967	0	2.899891019	6560.3637	2	0.784640749	3905.4499	2	1.77008348	4411.9853	1.818205083	4959.2663	0	2.857588399	5754.061	2	0.961676747	3533.8349	2	0.933895707	4878.2939	1.584386951	4722.063267	0	2.326269942	5577.143	0	2.059309592	4912.4316	0	2.52343195	5564.4536	2.303003828	5351.342733
3	A311	protocatechuate	protocatechuate 3,4-dioxygenase, alpha subunit [Caulobacter crescentus CB15].	Caulobacter crescentus CB15	16126648_384	2	1.805583481	4990.3862	2	0.425635	2434.6	2	0.295144361	3002.1694	0.842120947	3475.718533	3	5.844485587	14322.6796	2	0.434715569	2404.1499	2	0.040723711	2064.9907	2.106641622	6263.940067	2	0.675524794	3424.926	2	1.532917333	4218.7534	2	0.18615342	2262.0366	0.798198516	3301.905333	0	2.225886261	5343.0639	2	0.888098575	3391.1911	2	0.709156258	3162.6	1.274380364	3965.618333
37	A312	catechol-ortho derivative	carboxymethylenebutenolidase [Caulobacter crescentus CB15].	Caulobacter crescentus CB15	16127988_242	0	4.941957517	11088.6923	0	3.984427218	9499.6201	0	2.847320226	7062.4057	3.924568321	9216.906033	0	4.915720431	13207.0664	0	2.296621884	8448.8378	0	3.856878587	6670.3974	3.689740301	9442.100533	0	4.576172523	9387	0	3.757169822	7176.955	0	4.532915595	7647.0229	4.288752647	8070.325967	0	4.845891422	8558.5996	0	3.995879389	10276.2207	0	3.593977766	7895.0815	4.145249526	8909.967267
49	A313	aniline	possible dioxygenase reductase subunit [Sinorhizobium meliloti 1021].	Sinorhizobium meliloti 1021	16262854_169	0	19.14037819	58756.1171	0	22.05354592	55379.75	0	7.967621834	53431.0625	16.38718198	55855.6432	0	3.958785071	65535	0	26.63874261	53938.246	0	11.62132086	26487.3574	14.07294951	48653.53447	0	26.29002325	57987.5039	0	17.58999298	53565.0117	0	24.87605106	59284.1328	22.91868909	56945.54947	0	29.7820334	54038.5703	0	33.93759449	51404.5312	0	26.84014158	56522.746	30.18658982	53988.61583
41	A314	catechol-ortho derivative	Putative muconate cycloisomerase [Sinorhizobium meliloti 1021].	Sinorhizobium meliloti 1021	16263250_370	0	7.193149205	14915.0244	0	4.473404149	7654.4887	2	1.737295148	8483.2197	4.4679495	10350.91093	0	4.49832434	15403.8398	0	4.266503603	7625.6103	0	3.268408258	5656	4.011078734	9561.8167	0	7.047940134	14968.2802	0	4.13017384	8704.7939	0	6.716371926	11102.9658	5.964828633	11592.0133	0	5.548176013	11928.9394	0	4.854676747	10237.2822	0	5.127927997	12212.9882	5.176926919	11459.7366
12	A315	mandelate	putative mandelate racemase or evolutionary related enzyme of the mandelate racemase muconate lactonizing enzyme family protein [Sinorhizobium meliloti 1021].	Sinorhizobium meliloti 1021	16264434_438	2	1.135610613	4431.7202	3	2.372961885	5058.5732	2	1.775162098	5493.2055	1.761244865	4994.499633	2	1.056840204	5126.7202	2	1.401534861	4235.0795	2	1.462628575	3756.9709	1.307001213	4372.923533	2	0.504421619	2875.966	2	0.237601159	2175.9499	0	3.900517993	7562.3623	1.54751359	4204.7594	2	0.345752346	3040.2221	0	2.468359167	5496.4604	0	3.352330945	6347.1899	2.055480819	4961.2908
2	A316	narB	putative nitrate reductase, large subunit protein [Sinorhizobium meliloti 1021].	Sinorhizobium meliloti 1021	16264859_1042	2	1.241706083	3981.8708	2	0.494086878	2851.0739	2	0.414941617	2771.3518	0.716911526	3201.432167	2	0.963134918	4312.5605	2	0.323847934	3055.9653	2	0.303304701	2438.1723	0.530095851	3268.899367	2	0.496403098	2893.5	2	0.567783426	2938.8056	2	1.085344248	3452.0144	0.716510257	3094.773333	2	0.295265668	3231.6086	2	0.931273794	3385.8256	2	0.586077417	3034.9677	0.604205626	3217.4673
39	A317	nitrilotriacetate	putative nitrilotriacetate monooxygenase component A protein [Sinorhizobium meliloti 1021].	Sinorhizobium meliloti 1021	16265232_941	0	3.543172883	7265.3046	0	6.705154998	13592	0	2.473022135	7302.6923	4.240450005	9386.665633	0	3.892708084	9702.2109	0	6.811396312	12453.789	0	4.507306973	8890.5527	5.070470456	10348.85087	0	4.397111021	7707.3369	2	1.286299729	3703.5964	0	9.212840619	18457.3613	4.965417123	9956.0982	0	3.984650202	7486.1933	0	6.55257019	17757.7441	0	8.735191686	15762.2529	6.424137359	13668.7301
40	A318	vanillin	putative 4-hydroxybenzoate hydroxylase protein [Sinorhizobium meliloti 1021].	Sinorhizobium meliloti 1021	16265243_39	0	4.808334985	11286.8251	0	3.554176091	9019.1767	0	2.42601765	9318.7773	3.596176242	9874.926367	0	2.971206909	8609.0234	0	3.395532649	7389.0908	0	3.818584175	6871.8676	3.395107911	7623.327267	0	6.015122047	13845.0888	0	2.915764761	6164.5126	0	5.305541564	12830.0976	4.745476124	10946.56633	0	4.028928922	8404.3457	0	3.452946108	8100.0864	0	5.952250983	10939.7812	4.478042004	9148.0711
15	A319	mercury	mercuric ion transport protein [Haemophilus influenzae Rd KW20].	Haemophilus influenzae Rd KW20	16272981_100	2	0.734109053	3573.6398	0	3.368044941	6009.5439	2	0.890473745	3500.8833	1.664209247	4361.355667	2	0.582421295	3655.6499	2	1.265526175	4257.0454	2	0.420569244	2512.0434	0.756172238	3474.9129	2	0.137551668	2321.6162	2	0.107101633	2112.3623	2	1.963297225	5112.104	0.735983509	3182.0275	2	0.15515596	2597.2888	0	2.977808986	6498.1708	0	3.505072753	7003.2626	2.212679233	5366.240733
19	A320	urease	urease accessory protein UreG [Pseudomonas syringae pv. tomato str. DC3000].	Pseudomonas syringae pv. tomato str. DC3000	163:28869605_13	0	3.937803906	10214.6621	2	0.75117758	3283.3999	2	0.784431327	4003.977	1.824470937	5834.013	0	3.355226655	10858.2294	2	0.302517292	2652.8696	2	0.251782915	1942.4477	1.303175621	5151.182233	2	0.756544104	3608	2	1.032403899	3573.4167	2	1.095570952	3650.4057	0.961506319	3610.607467	0	2.130501237	6501.4165	0	2.233510915	5190.2612	0	3.438461174	6673.7626	2.600824442	6121.813433
29	A321	mercury	mercuric reductase [Synechocystis sp. PCC 6803].	Synechocystis sp. PCC 6803	16329673_673	0	2.589872336	7004.4262	0	5.056018179	11738.7304	2	1.899581156	6133.1757	3.18182389	8292.110767	0	6.208548763	16189.5058	0	4.961450469	9289.8173	0	3.613478189	6716.8715	4.927825807	10732.06487	0	4.773892763	9611.208	0	3.921859775	8129.7866	0	4.783163962	9451.9306	4.492972166	9064.3084	0	6.501305529	10861.0703	0	4.586973253	10175.2021	0	6.274499247	10309.8212	5.787592676	10448.69787
43	A322	catechol-meta derivative	2-hydroxy-6-oxohepta-2,4-dienoate hydrolase [Synechocystis sp. PCC 6803].	Synechocystis sp. PCC 6803	16330122_132	0	5.790242375	13680.0107	0	4.732771287	10623.1191	0	2.408469255	8471.3369	4.310494305	10924.82223	0	3.462657889	10466.7851	0	4.605441543	7891.7529	0	3.160216899	6807.3715	3.74277211	8388.6365	0	5.998400342	12649.4697	0	2.932643739	6720.2714	0	6.087856531	10608.621	5.006300204	9992.787367	0	4.824116165	9474.3525	0	5.211143575	9692.0937	0	5.512777797	10372.5	5.182679179	9846.3154
50	A323	nickel	nickel resistance [Synechocystis sp. PCC 6803].	Synechocystis sp. PCC 6803	16331903_501	0	13.32574303	34773.0664	0	10.59832989	56152.3125	0	9.569340296	31718.9062	11.16447107	40881.42837	0	11.78543937	44791.5468	0	15.25674204	29190.5585	0	13.2890949	21273.0917	13.44375877	31751.73233	0	14.4588232	28784.1152	0	9.662428053	22667.1914	0	22.29699669	51150.4101	15.47274931	34200.57223	0	20.19232524	31804.289	0	34.1620024	56221.3125	0	30.49240839	55546.1718	28.28224535	47857.25777
46	A324	mercury	mercuric resistance operon regulatory protein [Synechocystis sp. PCC 6803].	Synechocystis sp. PCC 6803	16331934_36	0	4.781138115	9625.7792	0	9.998496852	27662.5859	0	4.009810687	13604.2802	6.263148551	16964.2151	0	4.418215953	13809.5195	0	8.557372956	22491.4394	0	5.328137543	12980.8671	6.101242151	16427.27533	0	5.147506418	10545.5517	0	3.429052159	7720.2905	0	16.84086536	28770.2109	8.472474646	15678.68437	0	4.076060713	9859.5166	0	7.063792868	24974.0468	0	16.29866751	27672.3222	9.146173698	20835.2952
49	A325	chromium	chromate transport protein [Synechocystis sp. PCC 6803].	Synechocystis sp. PCC 6803	16332117_558	0	8.683628128	15035.7958	0	5.926022061	13931.8525	0	4.234335331	12975.622	6.281328507	13981.0901	0	6.329065145	14287.9433	0	4.093441752	8282.9765	0	5.505835413	8921.4238	5.309447437	10497.44787	0	6.489053892	17458.5878	0	3.349754667	7132.9184	0	6.160615932	15725.6513	5.333141497	13439.0525	0	6.281696828	11295.7773	0	7.683845504	12504.9355	0	8.061375674	17287.9453	7.342306002	13696.21937
9	A326	tellurium	TerW [Escherichia coli O157:H7].	Escherichia coli O157:H7	164:15830597_4	2	1.237034112	4669.2221	2	0.721950281	4337.5341	2	0.969431941	4321.25	0.976138778	4442.668733	2	1.292792288	4761.2333	2	0.611828813	5462.2031	2	0.804761187	3384.7614	0.90312743	4536.065933	2	1.218247105	3806.1015	2	0.560719884	2915.7971	3	2.383627123	5200.9038	1.387531371	3974.267467	2	0.729559153	3249.739	0	2.656177243	5883.6513	0	2.632609437	5362.9428	2.006115278	4832.111033
45	A327	urease	putative urease accessory protein [Streptomyces avermitilis MA-4680].	Streptomyces avermitilis MA-4680	165:29833650_359	0	6.945438847	14263.9882	0	3.775484929	13040.8935	0	4.399038005	9153.5214	5.039987261	12152.80103	0	5.361105028	17076.1367	0	3.617320006	10793.4023	0	4.39052469	7927.0136	4.456316575	11932.1842	0	6.758619984	14248.9882	0	3.464548942	8337.2109	0	6.342757576	11143.2607	5.521975501	11243.15327	0	4.800371867	12386.7441	0	6.170159283	15482.8203	0	10.31173178	14627.6289	7.094087644	14165.7311
10	A328	nasA	assimilatory nitrate reductase [Pseudoalteromonas sp. AEA-2001/6].	Pseudoalteromonas sp. AEA-2001/6	16506243_469	2	0.819513921	4157.9711	0	2.382160011	5319.6069	2	0.779379245	4684.6948	1.327017726	4720.7576	0	2.317698747	7251.8125	0	2.385622952	4583.3671	2	0.692512338	2905.6689	1.798611345	4913.616167	2	1.303778161	4257.0581	2	0.679636668	2893.8166	0	2.260989791	4419.1479	1.41480154	3856.6742	2	0.37180639	3602.5285	2	1.613113103	4614.7998	0	2.081993779	4901.268	1.355637757	4372.865433
13	A329	nasA	assimilatory nitrate reductase [Vibrio sp. AEA-2001/8].	Vibrio sp. AEA-2001/8	16506247_637	2	0.851457344	4616.3833	0	3.091448916	5850.3066	2	1.795163129	5493.6079	1.912689796	5320.099267	2	0.871074811	6062.1884	0	2.588355214	4716.9145	2	1.110870293	3123.862	1.523433439	4634.321633	2	1.935607077	5789.1816	2	0.606933436	2990.2661	0	3.213080895	7237.288	1.918540469	5338.9119	2	0.717778196	2984.35	0	2.272181206	5683.5332	0	3.040648184	6424.0527	2.010202529	5030.6453
14	A330	urease	urease accessory protein UreF [Corynebacterium efficiens YS-314].	Corynebacterium efficiens YS-314	166:23492835_187	2	1.17389731	3882.9838	0	2.667458912	5863.2382	2	1.013344776	3976.5	1.618233666	4574.240667	2	0.389530346	4067.8332	0	2.17494582	5587.9868	2	1.071056216	3688.8833	1.211844127	4448.234433	2	1.296430172	4029.6376	2	0.386294673	2929.5832	0	3.425783677	6255.0844	1.702836174	4404.7684	2	0.764800737	3753.4499	0	3.446395593	8111.934	0	3.424228978	6544.3168	2.545141769	6136.5669
5	A331	urease	urease accessory protein UreF [Corynebacterium efficiens YS-314].	Corynebacterium efficiens YS-314	166:25027553_209	2	1.750181052	5011.0478	2	1.756467946	3924.1704	2	1.939660456	4709.0112	1.815436485	4548.076467	3	2.731466218	9556.4902	2	1.156415508	3916.4492	2	0.729776184	2796.5568	1.539219303	5423.1654	2	1.504164517	4118.5332	2	0.131102639	1915.9273	0	2.000595564	4508.1621	1.21195424	3514.207533	2	0.361412117	3099.5522	2	1.264207967	4108.4501	2	1.137620392	4173.8637	0.921080159	3793.955333
22	A332	benzonitrile	nitrilase regulator [Rhodococcus rhodochrous].	Rhodococcus rhodochrous	1665736_822	0	3.108935837	7884.3027	0	2.317179623	4878	2	1.296948225	5622.2299	2.241021228	6128.177533	0	3.590180225	8471.6621	2	1.599547644	4335.1845	2	1.439355431	3905.6101	2.209694433	5570.8189	0	4.323656743	8710.7109	0	2.549927802	5872.5	0	3.217891136	6055.5288	3.363825227	6879.5799	0	2.053246511	6139.1	3	2.493450798	5183.6718	0	3.009696958	6561.4506	2.518798089	5961.407467
50	A333	chitinase	putative secreted chitinase [Salmonella enterica subsp. enterica serovar Typhi str. CT18].	Salmonella enterica subsp. enterica serovar Typhi str. CT18	16759224_594	0	11.06770165	26648.8769	0	14.45140278	36549.5859	0	8.599786601	25197.791	11.37296367	29465.41793	0	13.03855665	32116.1718	0	17.0457873	29226.6972	0	12.55175817	24108.4218	14.21203404	28483.7636	0	11.07359022	32381.1972	0	4.57904974	10545.6728	0	25.84540004	52363.0078	13.83268	31763.2926	0	10.11146227	27539.6425	0	14.67059052	47605.2109	0	20.53188866	58922.3437	15.10464715	44689.0657
28	A334	DMSO	molybdopterin-containing oxidoreductase membrane anchor subunit [Salmonella enterica subsp. enterica serovar Typhi str. CT18].	Salmonella enterica subsp. enterica serovar Typhi str. CT18	16759573_405	2	1.418613304	3996.5412	0	3.422225423	6434.0117	2	1.066445723	3600.1591	1.969094817	4676.904	2	0.583337489	3363.4499	0	2.714757803	6004.061	2	0.802781504	2826.2045	1.366958932	4064.5718	2	0.342828912	2897.6999	2	0.722438377	3194	0	6.260868994	10943.375	2.442045428	5678.3583	2	1.32746105	4172.5112	0	11.37884359	20984.9589	0	9.124979711	15013.625	7.277094784	13390.36503
5	A335	tellurium	conserved hypothetical protein [Salmonella enterica subsp. enterica serovar Typhi str. CT18].	Salmonella enterica subsp. enterica serovar Typhi str. CT18	16761960_361	2	1.224384516	4899.977	2	0.251716485	2458.6911	2	0.314621368	2711.4665	0.596907456	3356.711533	0	2.959491465	7241.625	2	0.17772515	2223.4919	2	0.252566759	2211.3964	1.129927791	3892.1711	2	0.483312367	2959.3166	2	0.654448457	2607.6291	2	0.030577601	2318.791	0.389446142	2628.5789	2	0.737222374	3889.1765	2	0.811890374	3291.3332	2	0.557989207	2882.6818	0.702367318	3354.397167
36	A336	DMSO	putative anaerobic dimethylsulfoxide reductase subunit B [Salmonella typhimurium LT2].	Salmonella typhimurium LT2	16767556_135	0	3.853294288	11739.6777	0	2.658025824	5642.0117	0	2.283735062	6377.4204	2.931685058	7919.703267	0	3.616471326	11400.2666	0	2.511561482	4967.6772	0	2.155192727	4413.3334	2.761075178	6927.0924	0	3.761165189	11059.5839	0	2.722077362	6232.6142	0	3.765086301	7832.4741	3.416109617	8374.890733	0	4.40193571	9302.8095	0	2.900531093	6724.3974	0	3.954568475	8328.9277	3.752345093	8118.711533
6	A337	catechol-ortho derivative	putative dienelactone hydrolase [Salmonella typhimurium LT2].	Salmonella typhimurium LT2	16767750_160	0	2.141421808	7023.6821	2	0.364721265	2590.2172	2	0.726345323	3483.7333	1.077496132	4365.877533	0	2.088664041	7730.102	2	0.275128461	2394.1135	2	0.164124973	2019.4576	0.842639158	4047.891033	2	0.58286886	3189.6628	2	0.67380098	2989.3522	2	0.766809459	3238.8666	0.6744931	3139.293867	0	3.522952153	7569.8696	2	0.829131047	3724.8635	2	1.299651366	4073.2333	1.883911522	5122.655467
8	A338	mcrA	methyl-coenzyme M reductase II alpha subunit [uncultured Methanobacteriaceae archaeon].	uncultured Methanobacteriaceae archaeon	16798045_2	2	1.208115145	3837.6477	2	1.233232357	3712.1364	0	2.23625744	5749.3012	1.559201647	4433.028433	2	1.192532473	4622.9062	2	0.446540213	4144.1137	2	1.134411687	3238.1	0.924494791	4001.706633	2	0.199032333	2701.9177	2	0.355107023	2611.9565	0	2.152491926	4787.6142	0.902210427	3367.1628	2	0.661586894	3640.6591	2	1.293462538	4353.145	0	2.314184316	5150.1552	1.423077916	4381.319767
5	A339	chitinase	highly similar to chitinase B [Listeria innocua Clip11262].	Listeria innocua Clip11262	16799230_675	2	0.989306374	4126.7597	2	1.334977096	4468.2333	1	2.22226261	5415.5571	1.51551536	4670.183367	2	0.109576388	2684.28	2	0.820737456	4062.2067	2	0.789440148	3083.2614	0.573251331	3276.5827	2	0.223408804	2283.3579	2	0.149161576	2485.8	0	2.333371547	5261.3999	0.901980642	3343.519267	2	0.048936344	3028.75	2	0.511854269	4228.2607	3	2.316789676	5519.3969	0.95919343	4258.802533
6	A340	cyanamide	cyanamide hydratase.	Myrothecium verrucaria	168393_507	2	1.060314008	4256.5146	0	2.373567059	4860.0634	2	0.386222884	3753.642	1.273367984	4290.073333	2	0.617410841	4052.0549	2	1.097681857	3705.1931	2	0.676726008	3156.1704	0.797272902	3637.806133	2	0.731270819	3772.5166	2	0.288694838	2346.1818	2	1.33507571	4120.2998	0.785013789	3412.9994	2	0.803665302	4060.768	2	1.186014974	4109.853	2	1.15990756	4498.6811	1.049862612	4223.1007
10	A341	chitinase	chitinase [Entamoeba dispar].	Entamoeba dispar	1685360_1208	2	0.723350036	4042.375	0	3.294581368	6893.2875	2	0.979278477	3869.9106	1.665736627	4935.191033	2	0.940733856	4177.7705	0	2.454209169	5551.2456	2	1.272230216	3717.05	1.555724414	4482.022033	2	1.514913261	4839.6166	2	0.368150497	2493.2568	0	3.841508079	7138.2441	1.908190612	4823.705833	2	0.506930441	3246.6811	0	2.164644639	5188.7944	2	1.939119756	5006.0288	1.536898279	4480.501433
21	A342	dsrA	dissimilatory sulfite reductase alpha subunit [Desulfovibrio fructosovorans].	Desulfovibrio fructosovorans	17:18034301_978	0	3.780135034	9096.4677	2	1.132538428	3548.5942	2	0.54769976	3340.4274	1.820124407	5328.496433	0	4.381193064	10740.6201	2	0.470628031	3226.1999	2	0.319994611	2128.3063	1.723938569	5365.0421	2	1.092929417	4235.6831	2	0.278738085	2790.6667	2	0.976512914	3697.1818	0.782726805	3574.510533	0	3.798388247	7602.2978	0	2.83792681	7191.7397	3	2.39664809	5755.5805	3.010987716	6849.872667
5	A343	nosZ	nitrous oxide reductase catalytic subunit [uncultured soil bacterium].	uncultured soil bacterium	17:32478374_187	2	1.197175956	4435.102	2	1.364334068	4478.25	2	0.910294795	4815.8183	1.157268273	4576.3901	2	0.623839104	5689.9853	2	0.90659633	4179.6831	2	0.939525703	3211.1159	0.823320379	4360.261433	2	1.295284415	5315.4067	2	0.790332331	2967.7011	0	2.108762904	5199.4638	1.39812655	4494.190533	2	1.36434424	4235.8833	2	0.244740093	4721.1166	2	1.920191671	5181.7431	1.176425335	4712.914333
28	A344	dsrB	dissimilatory sulfite reductase beta subunit [uncultured sulfate-reducing bacterium].	uncultured sulfate-reducing bacterium	17:40253012_248	0	3.20151446	7718.6289	0	2.49510688	4793.2436	0	2.648472791	8458.247	2.781698043	6990.039833	0	2.718344356	7263.6909	0	2.116084267	4935.7939	0	3.135608737	6074.6293	2.65667912	6091.371367	0	2.664888917	6330.5112	2	1.565326341	4244.2832	0	4.557560599	12926.6875	2.929258619	7833.8273	0	2.040278393	6498.2758	0	2.374490681	6197.7631	0	5.400178437	10812.9658	3.27164917	7836.3349
13	A345	cellulase	Endoglucanase 1 precursor (Endo-1,4-beta-glucanase 1) (Carboxymethyl-cellulase 1) (CMCASE 1) (Cellulase 1).	Cryptococcus flavus	1708076_273	0	2.144929564	5831.5361	2	0.485557451	2439.2333	2	0.99510183	3285.1694	1.208529615	3851.9796	0	3.756966473	9518.0683	2	0.931317876	3570.8408	2	0.408514469	2073.2753	1.698932939	5054.061467	2	0.668714272	3477.6833	2	1.610549105	4275.0581	2	1.679597211	4880.8852	1.319620196	4211.208867	0	2.583396614	8179.0952	0	4.180414075	7408.8657	2	1.922436136	4977.6152	2.895415608	6855.192033
5	A346	cadmium	cation-efflux system membrane protein homolog [Staphylococcus aureus subsp. aureus N315].	Staphylococcus aureus subsp. aureus N315	171:15927720_539	2	0.481845498	2923.0458	2	1.734708929	4680.75	2	1.534649921	5551.2451	1.250401449	4385.013633	2	0.672679732	3625.2299	2	0.130883983	2734.4138	2	0.601389715	2421.0573	0.46831781	2926.900333	2	0.947137125	3697.8181	2	0.621851875	2996.0114	0	2.330039755	5181.5751	1.299676252	3958.4682	2	0.575196228	2799.176	2	1.322320012	4210.2319	2	1.509933241	4831.4316	1.135816494	3946.9465
29	A347	nickel	nickel resistance protein [Nostoc sp. PCC 7120].	Nostoc sp. PCC 7120	17158765_924	2	1.928996798	6022.5712	0	3.162767049	7019.6518	0	2.864644617	7168.8461	2.652136155	6737.023033	2	1.98824311	5972.8183	0	2.543965671	5946.0439	0	3.235946361	6850.2534	2.589385047	6256.371867	0	3.196178857	7866.5	2	1.135420644	3899.5073	0	4.049411544	9857.2617	2.793670348	7207.756333	2	0.660655431	4881.1015	0	4.484403972	9035.6308	0	6.616315694	12240.4619	3.920458366	8719.064733
51	A348	toluene-anaerobic	sensor kinase [Azoarcus sp. T].	Azoarcus sp. T	17223651_1577	0	5.438679421	30628.8808	0	7.792948705	18990.8144	0	4.34169978	15563.1376	5.857775969	21727.61093	0	6.905289294	27353.0136	0	6.101528869	15941.4218	0	4.38884138	8935.4316	5.798553181	17409.95567	0	6.464013138	26273.3828	0	6.379070922	17969.6113	0	11.81857676	17411.625	8.220553605	20551.5397	0	7.614385772	24156.6542	0	10.14767951	18201.166	0	11.63376235	21441.5937	9.798609211	21266.4713
5	A349	nickel,cobalt	NcrB [Hafnia alvei].	Hafnia alvei	17225098_820	2	0.910766935	3666.8791	2	0.827855291	3263.5341	2	1.010387896	4047.0549	0.916336708	3659.156033	2	1.070229492	4630.9501	2	0.652706363	2994.8068	2	0.59257918	2542.8166	0.771838345	3389.5245	2	0.701565335	3344.5114	2	0.740420553	3182.6955	2	1.329675878	3465.3862	0.923887255	3330.864367	2	1.088155219	3910.1101	3	2.79274896	5323.1206	2	1.738073611	4712.2836	1.872992597	4648.504767
51	A350	dichloroethane	haloalkane dehalogenase [Nostoc sp. PCC 7120].	Nostoc sp. PCC 7120	17227689_553	0	9.767764778	25624.8261	0	7.440884429	14340.0791	0	5.035996322	16540.3476	7.414881843	18835.08427	0	7.830584197	21601.4492	0	4.853573714	12900.8554	0	4.727277862	7413.5766	5.803811924	13971.9604	0	9.576102486	23513.3828	0	6.953278162	12895.9306	0	11.60044729	19967.0097	9.376609314	18792.1077	0	11.60965272	23422.1054	0	8.5074398	15309.6923	0	7.428039225	13495.9453	9.181710583	17409.24767
4	A351	cellulase	similar to s-layer associated multidomain endoglucanase [Nostoc sp. PCC 7120].	Nostoc sp. PCC 7120	17227786_882	2	1.216872053	4163.9545	2	0.834927313	3301.6232	2	0.621416143	3754.625	0.891071836	3740.067567	2	0.857632043	4465.8476	2	0.804644439	3535.75	2	0.977618476	2695.9436	0.879964986	3565.847067	2	0.814866569	3797.9318	2	0.323755379	2356.9709	2	1.669623587	3894.6477	0.936081845	3349.850133	2	0.594916959	3479.4091	2	1.360322523	3986.3305	2	1.606199594	4036.6931	1.187146358	3834.144233
4	A352	catechol-ortho derivative	probable carboxymethylenebutenolidase [Nostoc sp. PCC 7120].	Nostoc sp. PCC 7120	17228572_341	2	0.568793793	3385.9907	2	1.014608188	3614.3388	2	1.228659236	3458.5227	0.937353739	3486.284067	2	1.42667651	4312.7045	2	0.857025993	3717.0114	2	0.432762672	2680.9318	0.905488392	3570.2159	2	1.392052165	4395.9707	2	0.360478868	2604.4355	2	1.423525139	4111.1376	1.05868539	3703.847933	2	0.731283701	3158.5361	2	1.505845709	5196.5498	2	1.606095282	4705.875	1.281074897	4353.653633
4	A353	arsenic	probable arsenical pump-driving ATPase [Nostoc sp. PCC 7120].	Nostoc sp. PCC 7120	17230192_147	2	1.020852361	5185.4331	2	1.559533562	3686.8068	2	0.586426037	4182.9262	1.055603986	4351.722033	2	0.810194728	5993.3623	2	0.640067581	3791.5593	2	0.835096527	2955.2712	0.761786279	4246.730933	0	2.250373805	6273.8554	2	0.278330477	3502.6477	3	2.018480708	4639.6059	1.51572833	4805.369667	2	1.517469479	4041.9709	2	0.669763034	3719.25	2	1.569606368	4355.7534	1.252279627	4038.991433
15	A354	mercury	mercuric reductase [Nostoc sp. PCC 7120].	Nostoc sp. PCC 7120	17232677_1459	0	2.217849726	5727.0117	2	1.05005421	3314.7614	2	0.935640414	4185.4833	1.40118145	4409.085467	2	1.891185411	6335.9116	0	2.0785786	4477.3598	2	1.681375697	4717.0639	1.883713236	5176.778433	2	0.940600829	4021.85	2	1.08007742	3482.0578	2	1.300103148	4064.8549	1.106927132	3856.254233	2	1.005810205	5112.3041	2	1.655604368	4719.8115	0	2.479147971	5423.6342	1.713520848	5085.249933
3	A355	2,4-D	2,4-D oxygenase large subunit of oxygenase component [Bradyrhizobium sp. HW13].	Bradyrhizobium sp. HW13	17298108_1255	2	1.468803569	5215.4462	2	1.508301609	3998.7971	2	1.011586901	3491.0751	1.329564026	4235.106133	2	1.773833843	5503.3959	2	0.632669466	3502.8977	2	0.590801915	2583.3999	0.999101741	3863.231167	2	0.736983413	3575.9665	2	0.698519322	2973.6618	2	1.27568035	4191.4433	0.903727695	3580.3572	1	2.986182511	6316.8237	2	1.674147778	4977.4492	3	2.132240206	5355.1831	2.264190165	5549.818667
5	A356	2,4-D	2,4-D oxygenase small subunit of oxygenase component [Bradyrhizobium sp. HW13].	Bradyrhizobium sp. HW13	17298109_60	2	1.364704891	4424.8623	2	1.126200353	4134.288	2	0.93023007	4165.5161	1.140378438	4241.555467	2	1.862031501	5884.7944	2	1.312505365	4661.4707	2	0.738496094	2854.4204	1.30434432	4466.895167	2	1.812919826	4720.5585	2	0.567418638	3256.4665	2	1.292280461	4687.5683	1.224206308	4221.5311	2	0.89454541	3631.1682	2	1.993082044	5432.871	0	2.49749195	4808.9038	1.795039802	4624.314333
16	A357	2,4-D	2,4-D transporter [Bradyrhizobium sp. HW13].	Bradyrhizobium sp. HW13	17298110_1179	0	3.05538421	6479.7973	0	2.690863379	6064.8251	2	0.983701744	3754.0114	2.243316444	5432.877933	2	0.403425245	5859.3769	2	1.174432754	4581.9565	2	1.00786051	3107.6364	0.86190617	4516.323267	0	2.396468149	6437.4072	2	0.756489661	3314.0869	0	3.129149722	6156.2529	2.094035844	5302.582333	1	2.586143601	6633	0	3.699775867	8570.8466	0	3.595136711	6962.125	3.293685393	7388.6572
29	A358	2,4-D	2,4-D oxygenasee ferredoxin component [Bradyrhizobium sp. HW13].	Bradyrhizobium sp. HW13	17298111_189	0	3.802950032	9374.0703	0	3.155214615	6204.7382	1	2.656883639	6598.3291	3.205016095	7392.3792	0	3.167575258	9648.4267	0	2.509148482	5452.5288	0	2.211960744	5578.5229	2.629561495	6893.159467	0	4.451474529	9269.624	0	2.49567201	6124.5302	0	2.923107087	7774.0136	3.290084542	7722.7226	0	3.32285075	7089.0234	0	3.140601131	6975.541	0	3.912258656	6894.352	3.458570179	6986.305467
50	A359	cobalt,zinc,cadmium	membrane protein [Wautersia metallidurans].	Wautersia metallidurans	1731913_352	0	6.272038422	23114.3867	0	11.02495936	24188.8925	0	5.313280085	12792.3037	7.53675929	20031.86097	0	8.232369598	20567.4941	0	6.24697517	13972.5732	0	7.194401494	14385.7226	7.224582087	16308.59663	0	8.595072043	22925.6914	0	6.156698092	11170.1865	0	9.346170357	18226.7324	8.032646831	17440.8701	0	8.17967694	23970.0449	0	9.262962761	23015	0	28.02731186	50266.6132	15.15665052	32417.21937
50	A360	cobalt,zinc,cadmium	possible metal-binding sites [Wautersia metallidurans].	Wautersia metallidurans	1731915_190	0	9.884760055	31280.9082	0	11.2585216	22979.8066	0	4.144225467	19533.3125	8.42916904	24598.0091	0	11.78448233	31069.3085	0	10.17922038	23940.6894	0	4.678878372	14918.6494	8.880860359	23309.5491	0	11.08522315	33394.6132	0	6.370713133	12486.8632	0	15.68650708	31978.2753	11.04748112	25953.25057	0	11.75688829	20501.7246	0	9.543618282	25559.0527	0	10.84443902	23366.4648	10.71498186	23142.41403
4	A361	narG	putative nitrate reductase [Paenibacillus sp. Lgg15.3].	Paenibacillus sp. Lgg15.3	17385468_289	2	1.119565905	3902.9082	2	0.972380925	3547.6552	2	0.400775002	2802.5595	0.830907277	3417.707633	2	1.12322794	4409.9091	2	0.500205425	3001.4348	2	0.572318585	2297.3303	0.731917317	3236.224733	2	1.11812715	3714.5942	2	0.21245899	2743.4243	2	0.675302385	3006.3635	0.668629508	3154.794	2	1.153879539	4386.4638	2	1.599261366	4807.3041	0	2.519959335	4814.1176	1.75770008	4669.295167
37	A362	narG	putative nitrate reductase [Paenibacillus sp. Lgg15.10].	Paenibacillus sp. Lgg15.10	17385474_128	0	5.013464147	10458.5878	0	3.621879137	6517.2529	0	3.174028662	7022.8862	3.936457315	7999.575633	0	4.848882515	13274.0332	0	2.219442782	7077.9882	0	4.455009479	6944.393	3.841111592	9098.8048	0	4.747745977	8781.9785	0	3.985869919	8283.6972	0	6.658248256	12547.1152	5.130621384	9870.9303	0	4.510797579	11096.8349	0	4.057913639	8430.0839	0	5.591873141	9267.4824	4.720194786	9598.133733
17	A363	narG	putative nitrate reductase [uncultured bacterium].	uncultured bacterium	17385544_138	0	3.899866332	9134.6845	2	1.546799838	4046.4204	2	1.438886501	4995.1557	2.295184224	6058.753533	0	3.06666514	8199.1406	2	0.683694133	2689.2827	2	1.417186507	3640.4772	1.72251526	4842.966833	0	3.864478069	7961.3764	0	2.042146121	4759.6757	2	1.52246416	4022.5114	2.476362783	5581.187833	0	3.017882593	7998.4384	2	1.375226946	3926.9833	0	2.151167852	4960.6704	2.181425797	5628.697367
31	A364	narG	putative nitrate reductase [uncultured bacterium].	uncultured bacterium	17385552_37	0	4.316143377	10737.4726	0	3.297352207	6046.8139	0	3.044573638	7253.2705	3.552689741	8012.519	0	4.62735353	9600.0126	0	2.083533429	4750.0239	2	1.785916031	4155.8979	2.832267664	6168.6448	0	4.980341395	10239.5634	2	1.537183635	4513.4204	0	3.700719144	8168.8837	3.406081391	7640.6225	0	3.173362503	6790.5346	0	2.314343013	5783	0	3.98683562	7886.0107	3.158180379	6819.848433
33	A365	catechol-ortho derivative	chloromuconate cycloisomerase [Ralstonia eutropha].	Wautersia eutropha	1747426_983	0	4.419611822	10085.0371	0	2.727541623	6812.8784	2	1.684143192	5601.4301	2.943765546	7499.781867	0	3.839579057	10292.916	0	2.944730089	6784.4799	0	2.771713543	4985.9072	3.185340896	7354.434367	0	4.203795534	8378.458	0	2.593695146	5389.1796	0	3.53065568	7074.7084	3.442715453	6947.448667	0	5.010575534	9966.7226	0	3.749802659	7328.5	0	3.646479817	7221.0742	4.135619336	8172.098933
26	A366	naphthalene	PUTATIVE 2-HYDROXYCHROMENE-2-CARBOXYLATE ISOMERASE PROTEIN [Ralstonia solanacearum GMI1000].	Ralstonia solanacearum GMI1000	17544992_3	0	3.881098565	7846.8637	0	5.232031888	11859.3525	2	1.134628394	5248.2167	3.415919616	8318.1443	0	3.317830949	12680.6279	0	3.44559911	7811.6557	0	2.098151826	5913.7314	2.953860628	8802.005	0	3.202668025	7125.7778	0	2.475495139	5205.3056	0	3.367888466	6500.1889	3.015350543	6277.090767	0	3.254658884	6043.5288	0	6.29007439	13617.2529	0	6.593806565	10504.7382	5.37951328	10055.1733
28	A367	cellulase	PUTATIVE ENDOGLUCANASE PROTEIN [Ralstonia solanacearum GMI1000].	Ralstonia solanacearum GMI1000	17545537_171	0	3.487900304	8482.7802	0	3.380685703	7611.6875	0	2.404848328	5708.1875	3.091144778	7267.551733	0	3.10639836	9597.2021	0	2.228534133	7416.7954	0	3.234836378	5932.2265	2.856589623	7648.741333	0	3.440755943	8676.4746	0	2.186526867	5198.1728	0	4.518462697	8933.3564	3.381915169	7602.667933	3	2.424030719	6578.4624	0	4.072243006	7882.5932	0	4.319013602	8060.3056	3.605095775	7507.1204
16	A368	benzonitrile	PUTATIVE NITRILASE PROTEIN [Ralstonia solanacearum GMI1000].	Ralstonia solanacearum GMI1000	17547377_570	0	2.976567535	7293.1323	0	2.259532079	5660.3886	2	0.853375658	4721.6611	2.029825091	5891.727333	2	1.372847781	4758.8168	2	1.753274676	4517.5	2	1.256125402	4138.9829	1.460749286	4471.766567	0	2.351984837	6095.7397	2	0.822371251	3683.1999	0	4.484710945	7290.8945	2.553022345	5689.9447	2	1.157814307	3734.477	3	2.095633743	4961.0288	0	2.782626306	6622.2343	2.012024785	5105.913367
4	A369	vanillin	PROBABLE VANILLATE O-DEMETHYLASE (VANILLATE DEGRADATION FERREDOXIN-LIKE) OXIDOREDUCTASE PROTEIN [Ralstonia solanacearum GMI1000].	Ralstonia solanacearum GMI1000	17548444_1	2	0.79687926	4506.8222	2	0.328169834	2704.2666	2	0.156115742	2582.9831	0.427054945	3264.690633	0	2.77332352	9542.3378	2	0.868887075	4565.3833	2	0.279757017	2504.2028	1.307322537	5537.307967	2	0.188841081	2865.3833	2	1.448346812	3602.4494	2	0.148557846	2318.1376	0.59524858	2928.656767	2	0.551998649	2808.9882	2	0.862772841	3203.6833	2	0.698612362	3094	0.704461284	3035.557167
3	A370	cobalt,zinc,cadmium	PROBABLE COBALT-ZINC-CADMIUM RESISTANCE (CATION EFFLUX SYSTEM PROTEIN) TRANSMEMBRANE [Ralstonia solanacearum GMI1000].	Ralstonia solanacearum GMI1000	17548713_4	2	1.210261032	3954.2834	2	0.892295305	3664.2834	2	0.64232201	3691.0725	0.914959449	3769.879767	2	0.694565537	5902.2143	2	0.929308553	4943.8823	2	0.979209724	3045.1015	0.867694605	4630.399367	2	0.930728672	3690.7102	2	0.476800826	2867.3522	2	0.83785122	3973.0734	0.748460239	3510.3786	2	1.126734665	4265.6816	2	1.589660962	4839.7319	2	1.427752244	4040.9274	1.381382624	4382.113633
12	A371	chromium	PROBABLE CHROMATE RESISTANCE SIGNAL PEPTIDE PROTEIN [Ralstonia solanacearum GMI1000].	Ralstonia solanacearum GMI1000	17548775_903	2	1.125889944	4307.0566	2	0.749764308	3179.862	2	0.548044675	3566.3	0.807899642	3684.4062	2	0.950018507	4327.5908	2	1.513074617	3862.739	2	0.098436176	2937.7353	0.8538431	3709.355033	2	0.458514099	3657.8234	0	3.633099426	7539.2778	2	1.085715081	3119.4265	1.725776202	4772.1759	2	0.46976773	4462.9667	2	1.938115718	4614.4492	0	2.248196484	5058.3569	1.552026644	4711.924267
47	A372	copper	PROBABLE COPPER RESISTANCE TRANSMEMBRANE PROTEIN [Ralstonia solanacearum GMI1000].	Ralstonia solanacearum GMI1000	17548877_1144	0	7.386264707	19321.6914	0	4.556029391	8373.1113	0	2.528528971	9234.0693	4.823607689	12309.624	0	5.679093601	15842.2929	0	3.814446686	6199.0659	0	3.711209085	7201.25	4.401583124	9747.536267	0	8.321580583	14643.457	0	3.956932598	8232.163	0	3.530703486	7649.6079	5.269738889	10175.07597	0	6.71387719	15472.6113	0	3.487718261	7338.6411	0	5.35492287	9746.1914	5.185506107	10852.48127
49	A373	copper	PROBABLE COPPER RESISTANCE D TRANSMEMBRANE PROTEIN [Ralstonia solanacearum GMI1000].	Ralstonia solanacearum GMI1000	17548880_647	0	6.435894	21451.3066	0	4.209788842	11711.4716	0	4.000124435	9435.4648	4.881935759	14199.41433	0	7.25613457	21250.9726	0	4.135793366	8379.2285	0	2.989066314	5977.5288	4.79366475	11869.2433	0	8.04427093	19102.1621	0	4.640865423	10822.5556	0	5.046701865	9388.8837	5.910612739	13104.5338	0	6.341688872	15941.1152	0	6.031444724	10927.1425	0	8.525245673	13343.2968	6.966126423	13403.8515
17	A374	nickel	PROBABLE COBALT-NICKEL-RESISTANCE SYSTEM TRANSMEMBRANE PROTEIN [Ralstonia solanacearum GMI1000].	Ralstonia solanacearum GMI1000	17549265_1009	0	4.108838741	9093.4189	2	0.520226198	2982.25	2	0.620789814	3663.9355	1.749951584	5246.5348	2	1.490323363	4164.3911	2	1.071522203	3447.6206	2	0.450065699	2196.3408	1.003970422	3269.450833	2	1.099865413	3987.4492	2	0.377655627	2778.8691	2	0.584004511	2539.913	0.687175184	3102.0771	2	1.968868259	6570.3969	0	2.595351942	5647.6962	0	3.131308665	6024.1362	2.565176289	6080.7431
8	A375	arsenic	PUTATIVE ARSENICAL RESISTANCE OPERON REPRESSOR TRANSCRIPTION REGULATOR PROTEIN [Ralstonia solanacearum GMI1000].	Ralstonia solanacearum GMI1000	17549350_17	0	2.127849295	5636.1508	2	0.384502297	2322.9499	2	0.23942158	3109.2382	0.917257724	3689.4463	2	1.055248528	4813.3999	2	0.827292376	2784.8666	2	0.45673262	2272.0688	0.779757841	3290.111767	2	0.612111733	3272.2045	2	0.524704813	3124.8332	2	0.355938277	2750.9565	0.497584941	3049.3314	2	1.98726402	4321.5874	0	2.595157205	5306.6098	2	1.170210624	3864.7827	1.917543949	4497.659967
8	A376	catechol	chlorocatechol 1,2-dioxygenase [Ralstonia eutropha].	Wautersia eutropha	1764156_58	2	1.528008451	5038	0	2.088934184	5235.2343	2	1.146915391	4317.5683	1.587952675	4863.600867	0	2.694454637	7517.4843	2	0.645921982	4772.4443	2	0.734209565	3452.4587	1.358195395	5247.462433	2	1.449932868	4954.5834	2	1.387248905	4187.1816	0	2.412958582	6019.4443	1.750046785	5053.736433	2	1.169753072	4181.2792	2	1.172299515	4239.1015	0	2.022873265	4663.1738	1.454975284	4361.184833
25	A377	phenol-aerobic	phenol hydroxylase subunit PhkA [Burkholderia kururiensis].	Burkholderia kururiensis	17826936_79	0	3.677442889	8669.6542	2	1.676529351	4437.0454	0	2.562789912	5531.8569	2.638920717	6212.852167	0	4.371495976	10812.4228	2	0.880124521	4367.3486	2	1.852316328	4120.2065	2.367978942	6433.325967	0	3.441022477	7560.957	2	1.109482569	4194.3862	0	3.341104226	6804.3291	2.630536424	6186.557433	0	3.193379713	6343.8735	0	2.653589375	6551.5307	0	3.837040138	7207.8735	3.228003075	6701.092567
46	A378	phenol-aerobic	phenol hydroxylase subunit PhkF [Burkholderia kururiensis].	Burkholderia kururiensis	17826941_798	0	5.241234122	12953.1855	0	4.848619268	9521.956	0	2.449695372	7931.6743	4.179849587	10135.60527	0	4.022374907	13069.1669	0	4.322625326	7566.8334	0	3.17895584	5917.975	3.841318691	8851.3251	0	5.037151781	13071.7001	0	3.142843403	7473.121	0	5.208356705	10625.8906	4.462783963	10390.23723	0	4.602535173	10020.9208	0	4.797283044	9271.6621	0	5.927715968	12289.9882	5.109178062	10527.5237
34	A379	tellurium	putative tellurium resistance protein D [Escherichia coli O157:H7].	Escherichia coli O157:H7	179:7108484_215	0	2.555286977	6885.686	0	5.194307789	10457.5683	0	2.220313977	6419.0952	3.323302914	7920.783167	2	1.805206275	10249.2109	0	4.469570786	8429.4589	0	3.004346793	6762.5791	3.093041285	8480.4163	0	3.39085823	8802.2753	2	1.631148712	4273.5415	0	8.664974525	16568.8027	4.562327155	9881.539833	2	1.409363103	5168.9545	0	7.082896236	16183.7675	0	10.23342417	18238.2324	6.241894503	13196.9848
12	A380	nifH	dinitrogenase reductase [uncultured bacterium].	uncultured bacterium	17933474_86	2	1.640385608	4974.9833	3	2.653777565	5343.4418	2	1.804130385	5140.0844	2.032764519	5152.8365	2	1.26682604	5518.1875	2	1.94520638	6162.4775	2	1.592572934	4331.8833	1.601535118	5337.5161	2	1.079324706	4050.8439	2	0.657608155	2915.0441	0	3.609765193	6746.2221	1.782232685	4570.703367	2	1.565677025	4603.9111	0	2.750189214	6571.2001	0	3.501091017	6650.5454	2.605652419	5941.885533
15	A381	nifH	dinitrogenase reductase [uncultured bacterium].	uncultured bacterium	17933486_182	2	0.920324756	3932.4167	2	1.341681419	4203.4433	2	1.611267828	4963.7832	1.291091334	4366.547733	2	0.850531051	3930.35	3	2.396952619	4728.0605	2	1.937855306	3990.6323	1.728446326	4216.3476	2	1.438878954	4901.3666	2	0.697985951	3292.5832	0	2.745262934	6298.0957	1.627375946	4830.681833	2	0.716500838	3230.4499	0	3.100065061	5554.5976	0	3.236379218	6264.0112	2.350981705	5016.3529
11	A382	catechol-ortho derivative	maleylacetate reductase [Agrobacterium tumefaciens str. C58].	Agrobacterium tumefaciens str. C58	17936409_9	2	1.39042957	4938.9501	2	1.364245634	3981.1931	2	0.660188625	4696.1777	1.138287943	4538.773633	2	0.871900549	5164.875	2	0.920732141	3323.8999	2	0.704128605	3437.05	0.832253765	3975.274967	2	0.36825939	2973.6694	2	1.191317527	3735.0795	2	0.831371801	3042.5568	0.796982906	3250.435233	2	1.009673204	4924.1816	0	6.353216627	12403.9365	0	4.880372371	8359.5185	4.081087401	8562.545533
27	A383	chromium	chromate transport protein [Agrobacterium tumefaciens str. C58].	Agrobacterium tumefaciens str. C58	17936790_9	0	3.68517277	10886.2412	0	3.503275056	6735.6547	0	2.357670798	4969.5678	3.182039542	7530.4879	0	3.937348358	11658.125	0	2.475391583	6065.5126	0	3.154967463	5803.4707	3.189235801	7842.369433	0	4.623517108	8636.8447	0	2.653381341	6139.4111	0	2.69411747	7463.2407	3.323671973	7413.1655	0	3.311614113	6879.6479	0	2.786495158	6780.6293	0	4.587323768	8235.0117	3.561811013	7298.429633
51	A384	arsenic	arsenical pump membrane protein [Agrobacterium tumefaciens str. C58].	Agrobacterium tumefaciens str. C58	17937251_791	0	8.330826262	23251.6953	0	6.057717322	11560.3525	0	3.782815617	11519.0917	6.057119734	15443.71317	0	6.836971113	21726.9042	0	6.124142603	11732.7734	0	3.718281219	6726.269	5.559798312	13395.31553	0	9.748901741	19715.6191	0	5.106391437	12107.2314	0	7.274711273	13471.9257	7.376668151	15098.25873	0	8.614875946	20024.4453	0	6.005864024	13845.4687	0	7.654714318	14404.6503	7.42515143	16091.52143
18	A385	copper	copper tolerance protein [Agrobacterium tumefaciens str. C58].	Agrobacterium tumefaciens str. C58	17937687_4	0	5.761837103	10760.1728	2	1.659825154	4031.0681	2	0.79091308	2901.1477	2.737525113	5897.462867	0	3.275916602	9067.9414	2	0.344220528	2814.2834	2	0.210232016	2316.6779	1.276789715	4732.967567	2	0.201264773	3102.7666	2	0.688398104	3072.4885	2	0.451982734	3590.9274	0.447215204	3255.394167	0	4.500864637	8540.8916	0	2.79428691	7272.04	0	3.976524653	6819.8334	3.7572254	7544.255
31	A386	mandelate	mandelate racemase [Agrobacterium tumefaciens str. C58].	Agrobacterium tumefaciens str. C58	17937815_382	0	4.246185408	8699.3105	0	3.452677522	7045.5419	0	2.824388171	7137.4667	3.507750367	7627.4397	0	2.04367759	8189.7905	0	2.319111269	5783.102	2	1.474775959	4475.2158	1.94585494	6149.369433	0	4.567894813	10386.6884	0	2.80790887	5575.1098	0	2.613092241	6680.1572	3.329631975	7547.318467	0	3.345769857	7210.0493	0	3.190042233	7966.8066	0	4.750866706	8220.4189	3.762226265	7799.0916
34	A387	polygalacturonase	polygalacturonase [Agrobacterium tumefaciens str. C58].	Agrobacterium tumefaciens str. C58	17938249_838	0	2.876894582	7136.6323	0	5.871342433	10702.9335	0	3.378563687	6631.3452	4.042266901	8156.970333	0	3.576714632	9296.6376	0	4.854571177	11157.5224	0	4.149638146	8517.5507	4.193641318	9657.2369	0	3.350271874	7513.1484	3	2.138829415	4687.6	0	8.777972432	14092.3095	4.75569124	8764.352633	0	2.967730646	6133.3662	0	5.117397989	12093.9443	0	5.651077036	10815.1464	4.578735224	9680.818967
9	A388	haloacid	haloacid dehalogenase [Agrobacterium tumefaciens str. C58].	Agrobacterium tumefaciens str. C58	17938904_455	3	2.582710583	5871.4814	0	2.830526471	5892.9506	2	0.663346705	3256.5361	2.025527919	5006.989367	0	3.002902449	7723.4311	2	0.792699932	5596.9316	2	1.268310421	3534.3945	1.687970934	5618.2524	2	0.832802398	3623.1035	2	0.477996767	2898.4499	0	2.000478357	5516.7846	1.103759174	4012.779333	2	0.980720412	3671.2385	0	2.255957689	5189.3867	2	1.625883914	4374.9316	1.620854005	4411.852267
48	A389	naphthalene	2-hydroxychromene-2-carboxylate isomerase [Agrobacterium tumefaciens str. C58].	Agrobacterium tumefaciens str. C58	17939008_499	0	5.263837638	15916.9794	0	12.84125045	55388.3789	0	6.332366787	20572.5957	8.145818291	30625.98467	0	7.485670983	18601.9218	0	11.69509891	47270.4726	0	7.072208613	27625.3261	8.750992836	31165.90683	0	7.965195219	16705.7343	0	4.984862816	9638.0205	0	26.27937423	53227.6718	13.07647742	26523.80887	0	5.582706589	12734.8046	0	28.83733839	47132.8046	0	24.29098352	54213.1171	19.57034283	38026.90877
13	A390	nitrotoluene	putative benzenetriol oxygenase [Burkholderia cepacia].	Burkholderia cepacia	17942394_449	2	1.683296855	5811.2641	2	1.590878204	4660.1933	2	1.037908985	3921.0666	1.437361348	4797.508	3	2.58986555	6223.1796	2	1.674036419	5021.5454	2	1.697497325	4646.85	1.987133098	5297.191667	3	2.158471379	5535.6386	2	0.852030937	3412.7666	0	3.171786794	6147.1904	2.060763036	5031.8652	2	1.519548714	4753.1098	0	2.985480499	6244.0961	0	3.357297101	7728.6811	2.620775438	6241.962333
45	A391	nitrotoluene	DntB [Burkholderia cepacia].	Burkholderia cepacia	17942395_405	0	5.234673502	12931.7431	0	5.839129127	13989.1748	0	6.059460043	10056.8671	5.711087557	12325.92833	0	5.552095527	16394.1132	0	4.811832347	12955.9111	0	3.958029816	8686.9326	4.773985897	12678.98563	0	7.106782272	12678.2968	0	3.990492563	8323.0654	0	7.289470423	13823.789	6.128915086	11608.38373	0	4.801747102	11699.0371	0	6.118047137	14527.3525	0	8.163182764	14512.1884	6.360992334	13579.526
30	A392	phthalate	PHTHALATE TRANSPORTER. [Escherichia coli].	Escherichia coli	1799599_1084	0	3.373328562	8355.9267	0	3.34507045	6066.5815	2	1.864209896	5858	2.860869636	6760.1694	0	2.738898424	7262.5712	0	2.503449348	5813.0229	2	1.545354705	4019.3823	2.262567492	5698.325467	0	2.893700993	6017.4887	2	0.942500067	3664.7158	0	4.401285807	8142.9545	2.745828956	5941.719667	0	2.025059033	5474.9873	0	5.809691924	8845.3369	0	5.192608098	8774.0585	4.342453018	7698.127567
4	A393	urease	urease accessory protein [Bacillus halodurans C-125].	Bacillus halodurans C-125	18:10172870_593	2	0.688994099	3574.3793	2	1.509907723	4365.145	2	0.967855352	3776.25	1.055585725	3905.2581	2	1.416151288	5544.9853	2	1.222329788	4136.3476	2	0.649922133	2975.05	1.096134403	4218.7943	2	1.146926928	4006.5688	2	0.322971594	2466.3666	2	1.106723112	3278.3913	0.858873878	3250.442233	2	0.846539224	3571.55	2	1.403290368	4707.5	2	1.536435601	4242.6088	1.262088397	4173.886267
31	A394	MTBE	putative alkane-1-monooxygenase [Rhodococcus sp. Q15].	Rhodococcus sp. Q15	18:15420769_285	0	2.313362632	5182.7529	0	4.721458005	10627.7656	2	0.918587963	4348.9067	2.6511362	6719.8084	0	2.460667361	7847.5307	0	5.385892296	10030.9531	0	2.671159943	5432.8491	3.505906533	7770.4443	0	3.337423073	8507.1972	2	1.197724852	3522.5908	0	8.406038363	12835.3818	4.313728763	8288.389933	2	1.316741789	4159.4433	0	6.269947037	19289.4296	0	8.703820488	16244.6699	5.430169771	13231.18093
37	A395	urease	urease accessory protein [Bacillus halodurans C-125].	Bacillus halodurans C-125	18:15612821_614	0	4.85973772	11915.9072	0	3.28534528	8347.2871	0	2.200005755	6035.4375	3.448362918	8766.2106	0	3.080988982	14329.623	0	3.58749911	7997.8652	0	2.679150414	5511.4555	3.115879502	9279.6479	0	5.399303868	10121.5302	0	3.815461687	7477.8627	0	4.30152532	8078.0751	4.505430292	8559.156	0	4.287848382	12113.5166	0	3.965986435	8514.4472	0	3.582329703	7942.3637	3.945388174	9523.4425
40	A396	cadmium	hypothetical membrane protein [Corynebacterium glutamicum ATCC 13032].	Corynebacterium glutamicum ATCC 13032	18:19552133_58	0	8.010879046	17606.6914	0	4.036513811	7535.3764	0	2.275892322	6862.122	4.774428393	10668.06327	0	7.241039471	17040.8886	0	2.781101151	6172.0126	0	2.561505684	5026.6933	4.194548768	9413.198167	0	5.397717171	14418.2607	0	4.108796265	6905.8139	0	5.278147514	8541.8154	4.928220317	9955.296667	0	6.719573007	13681.5791	0	3.792268501	8277.0693	0	4.663351715	10054.789	5.058397741	10671.1458
8	A397	cadmium	Hypothetical membrane protein [Corynebacterium glutamicum ATCC 13032].	Corynebacterium glutamicum ATCC 13032	18:21323673_211	2	0.852117223	3588.8	2	1.687221537	4061.2841	2	1.371657821	4948.2988	1.303665527	4199.460967	2	0.643615838	3293.2478	2	1.317139112	4415.5361	2	0.937332485	3130.4057	0.966029145	3613.0632	2	0.268648824	2623.3295	2	0.069094367	2093.4914	0	3.19634151	6573.9584	1.178028234	3763.5931	2	0.816341085	3064.9885	2	1.973239184	4912.9658	0	3.278592737	6295.6142	2.022724335	4757.856167
32	A398	dibenzothiophene	DszD [Rhodococcus erythropolis].	Rhodococcus erythropolis	180:11323312_6	0	7.347909024	16768.4804	0	2.140603695	4740.0356	0	3.066550429	6146.6787	4.185021049	9218.398233	0	6.431946507	15129.3056	2	0.811505101	4161.9355	2	0.858105949	2994.2834	2.700519186	7428.508167	0	2.603657697	6394.2617	0	2.682079081	6771.6269	0	3.009716219	6409.4863	2.765150999	6525.124967	0	6.69189829	18260.9218	0	4.530556181	9395.913	0	4.311371836	8952.8867	5.177942102	12203.2405
24	A399	copper	superoxide dismutase [Blumeria graminis].	Blumeria graminis	18033107_572	3	2.024938902	4938.2827	0	3.967235574	8132.0869	2	1.195110566	4985.8872	2.39576168	6018.752267	2	1.283688256	4638.7045	0	3.870419577	6750.7656	0	3.437466244	5954.7905	2.863858026	5781.4202	0	2.143573925	5414.2617	2	0.596721104	2955.3833	0	5.15115256	11088.5341	2.63048253	6486.0597	2	0.75858706	3554.1499	0	4.414509742	8357.621	0	5.203005864	9669.913	3.458700889	7193.894633
8	A400	dsrA	dissimilatory sulfite reductase alpha subunit [Desulfofustis glycolicus].	Desulfofustis glycolicus	18034313_1066	2	1.551431563	5858.353	2	1.934645285	4391.706	2	0.404750932	3268.0908	1.296942594	4506.049933	0	2.297127448	5633.477	2	0.782099223	4967.2333	2	1.825375012	4196.3999	1.634867228	4932.370067	2	1.191168351	4124.3334	2	0.925892694	3229.4138	0	2.585998947	6329.7968	1.567686664	4561.181333	1	3.492649458	6968.3779	2	1.413167875	4175.7045	2	1.581323903	5122.0498	2.162380412	5422.044067
3	A401	dsrB	dissimilatory sulfite reductase beta subunit [Desulfacinum infernum].	Desulfacinum infernum	18034323_668	2	0.96287557	14433.7998	2	1.011255705	3466.0578	2	0.436078455	3323.2045	0.803403243	7074.354033	2	0.452695439	4176.2558	2	1.051630494	3137.5756	2	0.117628719	2727.5163	0.540651551	3347.1159	2	1.302796463	4125.1704	2	1.100326201	3438.9274	2	1.427435054	4083.9885	1.276852572	3882.695433	2	0.278167707	3873.4833	2	1.067059202	3262.1594	2	1.239319152	3479.7536	0.861515354	3538.465433
9	A402	laccase	laccase [uncultured basidiomycete].	uncultured basidiomycete	18073070_75	1	2.382365352	10011.5595	2	1.969967106	5687.769	2	1.139246879	5905.3896	1.830526446	7201.5727	2	1.287406309	5157.3569	2	1.77872079	5537.8071	2	1.117636493	3546.7834	1.394587864	4747.3158	2	1.303596797	4796.6166	2	0.826577141	3086.1999	0	2.875843714	6281.705	1.668672551	4721.507167	2	1.038168868	4027.5058	0	2.995018948	8053.9692	0	2.698569907	6853.8281	2.243919241	6311.7677
17	A403	mercury	periplasmic mercuric ion binding protein [Pseudomonas sp.].	Pseudomonas sp.	18076026_4	0	3.416453398	8124.5864	2	0.384892841	3093.7871	2	0.53715008	4015.4826	1.44616544	5077.952033	0	3.901367899	15128.3808	2	1.798431868	5607.7036	2	0.939400394	3244.2319	2.21306672	7993.438767	2	0.438969281	3372.1818	2	1.95533184	5057.4677	2	0.8521637	2702.5231	1.08215494	3710.7242	0	2.341991282	5696.6088	0	3.661014469	8075.684	0	2.669061631	5638.3979	2.890689127	6470.230233
10	A404	chitinase	chitinase A [Alteromonas sp. O-7].	Alteromonas sp. O-7	18143418_26	0	2.826355791	7042.5478	2	1.998431829	4985.5893	2	1.824104499	4729.7978	2.216297373	5585.9783	2	1.418750145	6497.0341	2	1.236046746	4399.5654	2	1.195736432	4759.9414	1.283511108	5218.846967	0	2.974758526	7587.1445	2	0.902615484	3260.2727	0	2.278727583	6153.9013	2.052033864	5667.106167	2	1.62551134	4647.7827	0	2.143890032	5528.5639	0	2.803452192	6422.2309	2.190951188	5532.859167
33	A405	nifH	iron nitrogenase [Clostridium cellulolyticum].	Clostridium cellulolyticum	1816463_99	0	6.220078672	12519.9248	0	2.419783769	6260.102	2	1.822687512	6316.3715	3.487516651	8365.4661	0	5.773450941	14339.9091	0	3.387210475	6828.0483	2	1.981509778	4289.9331	3.714057065	8485.9635	0	6.700695757	13347.581	0	4.579258629	8124.9155	0	3.806744683	8152.5898	5.028899689	9875.028767	0	6.11855263	12252.5732	0	4.589322422	8459.3583	0	4.480955979	9506.8828	5.062943677	10072.9381
30	A406	cellulase	beta-1,4-endoglucanase precursor [Thermobifida fusca].	Thermobifida fusca	1817723_1885	0	5.798208371	13448.9228	3	2.025646371	4627.5	2	1.094507168	5334.2939	2.972787303	7803.572233	0	3.767966712	17159.6328	2	0.250258401	2364.1354	2	0.888497838	3211.7165	1.635574317	7578.4949	0	2.217640754	6843.4863	2	1.147897025	3946.9853	0	2.304984181	5888.4101	1.890173987	5559.627233	0	7.439713066	12725.1464	0	3.581340507	8228.3017	0	3.353304459	7083.375	4.791452677	9345.6077
28	A407	chitinase	chitinase [uncultured bacterium].	uncultured bacterium	18182566_316	0	3.60376476	11276.7431	0	3.343103506	7553.3623	0	2.634563445	5501.7294	3.19381057	8110.6116	0	2.742222905	11497.6621	0	3.344411753	7715.3046	0	2.046923184	4897.9316	2.711185947	8036.9661	0	4.675120368	8369.1308	0	2.879269905	5779	0	2.652264177	6402.5507	3.40221815	6850.227167	0	3.465557554	8497.3828	0	3.114113158	7116.791	0	3.218373693	6677.4267	3.266014802	7430.5335
13	A408	FTHFS	formyltetrahydrofolate synthetase [uncultured environmental landfill bacterium].	uncultured environmental landfill bacterium	18266224_836	0	2.196213508	5630.0668	2	1.776963739	4290.7016	0	2.224291491	5417.9194	2.065822913	5112.895933	2	1.88026569	6178.4926	2	0.880021049	2854.2934	2	1.176184435	2932.7246	1.312157058	3988.503533	0	2.386117114	5523.5478	2	1.208789107	3762.4091	3	2.874618115	5940.7661	2.156508112	5075.574333	0	2.21743699	4997.2421	2	1.307910548	3551.0229	0	3.090642077	6295.6088	2.205329872	4947.957933
50	A409	cyanuric acid	COG1984: Allophanate hydrolase subunit 2 [Haemophilus somnus 129PT].	Haemophilus somnus 129PT	183:23467493_427	0	8.900001321	23499.6933	0	12.38780834	26290.0195	0	6.383923942	17373.082	9.223911202	22387.59827	0	5.918374688	24171.5	0	6.499501184	18534.5175	0	6.670455138	12581.125	6.362777003	18429.0475	0	7.401127774	25220.7148	0	4.808102803	12701.0371	0	19.29891101	28508.8671	10.50271386	22143.53967	0	5.910885987	16777.9121	0	7.09313297	26328.7226	0	23.22658442	54669.0859	12.07686779	32591.90687
51	A410	cyanuric acid	COG1984: Allophanate hydrolase subunit 2 [Haemophilus somnus 2336].	Haemophilus somnus 2336	183:32029922_407	0	17.8867133	42683.1406	0	8.511996059	29033.1093	0	8.10734407	28952.4199	11.50201781	33556.22327	0	10.89813675	33657.9179	0	10.26908815	18532.4609	0	5.290620927	8699.0361	8.819281942	20296.47163	0	9.148223644	36952.625	0	13.00900764	19496.3339	0	18.40044604	36818.7343	13.51922577	31089.23107	0	12.41522987	30383.3984	0	11.7072931	29402.9785	0	30.04213942	51641.082	18.05488746	37142.4863
40	A411	arsenic	arsenical pump-driving ATPase [Pyrobaculum aerophilum str. IM2].	Pyrobaculum aerophilum str. IM2	18312629_67	0	5.630161135	11493.2695	0	4.302206162	9678.5185	0	3.179578113	6238.9653	4.37064847	9136.917767	0	4.268468807	13785.456	0	3.667834469	8265.8964	0	2.927007968	5379.3857	3.621103748	9143.579367	0	4.683166485	10759.7773	0	3.011949452	6753.3022	0	4.930056832	9804.5664	4.208390923	9105.881967	0	4.885131622	9919.0712	0	4.740613287	10046.5224	0	4.914563441	9110.122	4.84676945	9691.9052
29	A412	mercury	mercuric reductase [Pyrobaculum aerophilum str. IM2].	Pyrobaculum aerophilum str. IM2	18313475_664	0	2.391897745	6956.246	0	3.695182781	8906.9208	0	4.473779534	8482.9755	3.520286687	8115.380767	2	1.577157483	5396.1953	0	3.400179193	8622.4931	0	5.025974623	8786.3457	3.3344371	7601.678033	0	3.077216324	7395.0712	2	1.475540366	4111.8637	0	11.84386892	23991.1445	5.465541871	11832.69313	2	1.468016941	4825.7441	0	6.275769252	12267.1513	0	9.000421372	13916.6367	5.581402522	10336.5107
5	A413	benzoate-anaerobic	benzoyl CoA reductase subunit [Azoarcus evansii].	Azoarcus evansii	18369655_876	0	2.057306138	5279.6831	2	0.352128918	2815.3	2	0.564867356	2468.0549	0.991434137	3521.012667	2	0.663004715	3872.2292	2	0.108609375	2513.1525	2	0.191662074	2160.85	0.321092054	2848.7439	2	0.16725802	2429.6972	2	0.427720624	2449.1694	2	0.546882743	2776.0454	0.380620462	2551.637333	2	1.456668557	3889	2	1.084919831	4984.6166	2	0.913949086	3270.8666	1.151845824	4048.161067
11	A414	benzoate-anaerobic	benzoyl CoA reductase subunit [Azoarcus evansii].	Azoarcus evansii	18369658_25	2	1.223293871	4867.1137	2	0.576975356	2657.2727	2	0.46268507	2916.5959	0.754318099	3480.327433	0	2.965438851	7641.4321	2	0.725473176	2664.7778	2	0.739743729	2897.9152	1.476885252	4401.375033	2	0.760994485	3549.5402	2	1.195529953	3411.3408	2	0.644157967	2937.4665	0.866894135	3299.449167	3	2.187872256	5704.75	3	2.156084462	5009.8613	3	2.176329139	4922.7812	2.173428619	5212.464167
24	A415	phenol-aerobic	related to phenol 2-monooxygenase [Neurospora crassa].	Neurospora crassa	18375992_1476	0	3.973654419	11286.3222	2	0.980430206	3019.4167	2	0.990290286	4467.1015	1.981458304	6257.613467	0	3.909239696	12312.1425	2	1.389461433	4043.4492	2	0.981863625	3249.35	2.093521584	6534.980567	0	2.634125103	6416.8813	0	4.601514869	9039.6943	2	1.791472425	4364.3637	3.009037466	6606.979767	0	3.05879078	6936.4223	0	2.983643648	5778.6713	0	2.038630759	4924.0385	2.693688396	5879.7107
46	A416	xylene	XylN outer membrane protein [Pseudomonas putida].	Pseudomonas putida	1841317_661	0	6.921094403	12446.747	0	6.881330214	14236.0332	0	5.166799412	12425.7128	6.323074677	13036.16433	0	2.668066569	16151.9755	0	5.800275498	13469.6425	0	4.187204465	8418.2958	4.218515511	12679.97127	0	5.78688378	14488.625	0	3.419263834	6136.9174	0	8.77223544	21354.0429	5.992794351	13993.1951	0	4.753789078	9103.7304	0	5.377811761	14721.1425	0	7.457262468	13911.8837	5.862954436	12578.91887
23	A417	aniline	large subunit of terminal dioxygenase [Pseudomonas putida].	Pseudomonas putida	1841362_1	0	3.362626475	7122.6899	2	0.56369768	2860.6469	2	0.90508699	4005.0183	1.610470382	4662.785033	0	3.139771507	7651.0415	2	1.787413541	3935.6806	2	0.473606893	2659.4597	1.80026398	4748.727267	2	1.752159044	5208.8408	0	2.464850171	5300.041	2	0.938662373	3865.9855	1.718557196	4791.622433	0	2.510642035	5693.5834	0	2.36763458	5076.8027	0	3.379625812	6090.642	2.752634143	5620.3427
40	A418	arsenic	pli0037 [Listeria innocua].	Listeria innocua	18450319_618	0	3.506795143	10029.4501	0	4.514764941	9188.9238	0	5.731331548	9694.0722	4.584297211	9637.482033	0	4.990323711	11366.4335	0	5.18718563	8929.6708	0	2.116110085	4598.2099	4.097873142	8298.104733	0	4.780714042	10509.1816	0	2.846697922	5632.7998	0	5.372178828	10830.3046	4.333196931	8990.762	0	2.894541273	5671.1152	0	4.631972124	9468.2958	0	3.39302112	9673.9462	3.639844839	8271.119067
5	A419	rbcS	ribulose 1,5-bisphosphate carboxylase/oxygenase small subunit.	Synechococcus sp.	1850940_106	2	0.775780787	4300.0668	2	0	2211.2705	2	0.033417968	3147.8115	0.269732918	3219.716267	2	0.770369884	5170.9599	2	0.46690648	2390.5402	2	0.343857187	2685.1833	0.527044517	3415.561133	2	0.31327901	2598.0166	2	0.442882778	2687.6376	2	0.320466418	2467.6054	0.358876069	2584.419867	2	1.039743862	5512.6088	2	0.771653935	3182	3	2.785909066	5932.0141	1.532435621	4875.540967
28	A420	catechol	catechol 1,2-dioxgenase [Rhodococcus erythropolis].	Rhodococcus erythropolis	1856979_130	0	4.485591741	12248.6455	0	2.996348929	5374.4697	2	1.23424381	5612.2338	2.905394827	7745.116333	0	3.405482257	11694.6865	0	2.325770933	4275.6284	0	2.233564349	5307.4248	2.654939179	7092.5799	0	7.019646543	12405.6181	0	2.594020293	6169.9458	0	2.98199004	6775.914	4.198552292	8450.492633	0	4.001637161	9139.5517	0	2.420800745	5362.8237	0	3.912166194	7578.4248	3.444868033	7360.266733
10	A421	naphthalene	cis-naphthalene dihydrodiol dehydrogenase [Ralstonia sp. U2].	Ralstonia sp. U2	187:3337415_398	2	0.561737804	2988.8056	2	0.697547552	2977.9265	0	5.397431656	8745.539	2.218905671	4904.090367	0	5.774180547	15391.0117	2	1.742769205	5513.102	0	6.147412091	11091.9638	4.554787281	10665.35917	2	0.793078576	3381.0847	2	1.304324525	4210.9887	2	0.515542354	2840.5334	0.870981818	3477.5356	2	0.212913342	2591.3479	2	0.997199879	3699.2338	2	0.636121838	2717.7656	0.615411686	3002.782433
8	A422	isopropylbenzene	outer membrane protein [Pseudomonas fluorescens].	Pseudomonas fluorescens	1871460_215	3	2.043061177	4992.7729	2	1.610018982	4217.8183	2	1.338883236	4847.9194	1.663987798	4686.1702	3	2.056023951	5341.206	2	1.267419041	3897.1833	2	1.101478077	3140.7065	1.47497369	4126.365267	2	1.318497364	4566.4545	2	0.672055101	3303.6972	3	2.547225376	5316.4736	1.512592614	4395.541767	3	2.437837114	5296.4814	2	1.803921958	4158.1933	0	3.060444973	6414.7045	2.434068015	5289.793067
49	A423	benzonitrile	nitrile hydratase beta subunit [Pseudomonas putida].	Pseudomonas putida	1877505_381	0	8.209351993	23302.1953	0	8.025894998	18904.8222	0	5.198058116	14946.7373	7.144435036	19051.2516	0	6.636877887	26633.33	0	5.218705636	17024.6406	0	4.151689393	11185.7109	5.335757638	18281.22717	0	11.52569183	21205.8476	0	5.165343081	13553.4453	0	9.176819641	14491.6669	8.622618183	16416.9866	0	5.185750133	20285.4355	0	8.435043518	20489.3964	0	14.48849434	23189.8964	9.369762662	21321.5761
49	A424	biphenyl	biphenyl dioxygenase [Ralstonia eutropha].	Wautersia eutropha	1890342_658	0	6.503272321	17712.3574	0	4.07863804	10501.8222	0	3.758861579	11875.789	4.780257313	13363.32287	0	5.550367629	17682.0957	0	4.81548962	8907.4335	0	4.691787566	8337.7763	5.019214938	11642.43517	0	7.068789057	20008.2949	0	3.626427107	9001.0468	0	7.230174889	13205.2382	5.975130351	14071.52663	0	5.476561274	13792.2109	0	4.429995232	10515.4531	0	7.777750019	13851.7187	5.894768842	12719.79423
43	A425	nicotine	6-hydroxy L-nicotine oxidase [Arthrobacter oxydans].	Arthrobacter oxydans	18958172_65	0	4.618156924	12778.9453	0	5.195738004	8471.2656	0	3.23855117	6490.7124	4.350815366	9246.974433	0	6.700643123	12137.7978	0	4.377721384	8391.8906	0	3.067049819	6567.7763	4.715138109	9032.488233	0	9.060068197	17339.291	0	4.732692016	8539.3417	0	8.56143451	13842.4677	7.451398241	13240.3668	0	5.375998836	8651.9335	0	5.291894684	11471.0478	0	6.14689347	10436.54	5.604928997	10186.5071
6	A426	aminocyclopropane	1-aminocyclopropane-1-carboxylate deaminase [Pyrococcus furiosus DSM 3638].	Pyrococcus furiosus DSM 3638	18976382_39	2	1.265556553	4230.5781	2	0.408176016	2659.875	2	0.836236494	3865.4204	0.836656354	3585.291167	0	2.49784397	7241.0527	2	0.804344137	2845.2751	2	1.549893718	3446.3408	1.617360609	4510.889533	2	0.97881735	3443.8208	2	1.412399008	4921.0869	2	0.769850443	3322.2834	1.053688934	3895.730367	2	1.108842174	3550.9772	2	0.522734131	2735	2	1.713109021	4103.227	1.114895109	3463.068067
50	A427	cellulase	putative endoglucanase [Pyrococcus furiosus DSM 3638].	Pyrococcus furiosus DSM 3638	18976741_631	0	10.90825273	22370.9003	0	19.06959889	38934.8828	0	5.948936526	16924.457	11.97559605	26076.7467	0	6.7581772	23060.3046	0	15.91779821	29267.5488	0	11.26917692	23440.8437	11.31505078	25256.23237	0	16.44549868	40585.6289	0	7.830222683	13031.4941	0	13.93213624	24046.4492	12.73595254	25887.8574	0	7.000361034	16003.0996	0	11.27212197	32241.9648	0	17.99087826	28999	12.08778709	25748.02147
13	A428	mannanase	beta-mannosidase [Pyrococcus furiosus DSM 3638].	Pyrococcus furiosus DSM 3638	18977580_1136	0	2.099676193	6655.2973	2	1.411665109	3973.2385	2	0.438972429	4298.5502	1.316771244	4975.695333	2	0.9722916	6137.1552	2	1.241579454	3836.8405	2	1.699859149	4604.1816	1.304576734	4859.392433	0	2.108771057	5678.1708	2	0.57501119	2845.1193	0	2.546373464	5249.6376	1.743385237	4590.9759	2	0.861824222	4092.3044	2	1.996357105	5393.164	0	2.998099887	6784.9638	1.952093738	5423.4774
39	A429	atrazine	n-ethylammeline chlorohydrolase [Pyrococcus furiosus DSM 3638].	Pyrococcus furiosus DSM 3638	18977910_1051	0	4.335760963	10909.0751	0	3.222073607	6486.977	0	2.805715953	8738.9003	3.454516841	8711.6508	0	4.520077208	12011.8623	0	3.459073512	5456.3808	0	2.292654296	4721.7314	3.423935005	7396.658167	0	5.401298231	13212.0585	3	3.600547228	7246.4047	0	4.391902884	9379.7207	4.464582781	9946.0613	0	4.390564177	8682.1884	0	3.266322436	6677.6191	0	4.840653868	8140.5112	4.165846827	7833.439567
50	A430	MTBE	alkane-1-monooxygenase [Rhodococcus erythropolis].	Rhodococcus erythropolis	19:13750758_367	0	6.695480835	20908.9531	0	4.084676305	10598.4541	0	3.599451481	10224.8476	4.793202874	13910.7516	0	6.118236547	21181.6738	0	3.592709616	9880.3291	0	3.069433557	6484.1176	4.260126573	12515.3735	0	7.557312829	20189.2421	0	6.093335055	10921.8876	0	5.672971507	11043.4941	6.441206464	14051.54127	0	8.308106894	19083.3164	0	6.441011339	11747.5332	0	7.783886055	14832.833	7.511001429	15221.22753
44	A431	MTBE	alkane-1-monooxygenase [Rhodococcus sp. Q15].	Rhodococcus sp. Q15	19:15420776_352	0	5.055847777	12202.1123	0	5.089707329	8824.0322	1	2.483981542	7318.5405	4.209845549	9448.228333	0	3.949660876	12403.7929	3	11.3374213	31264.7617	0	2.622737206	4974.3999	5.969939793	16214.31817	0	7.177285681	12391.2734	0	3.217781282	6977.4204	0	6.258803887	10689.6103	5.551290283	10019.4347	0	4.257332592	11506.5732	0	5.501393326	10553.0332	0	6.100861904	10409.9658	5.286529274	10823.19073
30	A432	nasA	nitrate transporter [Bacillus subtilis subsp. subtilis str. 168].	Bacillus subtilis subsp. subtilis str. 168	19:16077402_731	0	4.467720359	9718.291	0	3.519896303	6158.2597	0	2.410254512	6774.0585	3.465957058	7550.203067	0	2.595214122	10712.5605	0	2.038930112	4024.9575	3	2.63049816	5210.582	2.421547465	6649.366667	0	3.96405053	9569.2128	2	1.667350599	4762.4091	0	4.132929736	8343.6816	3.254776955	7558.4345	0	3.020590176	6498.0532	0	2.686592488	6065.5478	0	4.371761505	8077.6025	3.359648056	6880.401167
11	A433	nasA	nitrate transporter [Bacillus subtilis subsp. subtilis str. 168].	Bacillus subtilis subsp. subtilis str. 168	19:2632619_106	2	1.34221821	4965.1357	0	4.202488282	7677.5063	2	1.113944533	5632.7167	2.219550341	6091.786233	2	0.752952365	4356.35	0	4.076579841	8386.0556	2	1.480056561	4306.3833	2.103196256	5682.929633	2	0.98190244	5036.6816	2	0.498343835	2705.0847	2	1.834236993	5939.291	1.104827756	4560.352433	2	1.131371727	4674.5795	0	3.256847436	7142.7807	0	4.516869646	7811.0336	2.968362936	6542.797933
5	A434	urease	UREASE ACCESSORY PROTEIN UREH.	Bacillus sp. TB-90	19:586173_462	2	0.111626727	2430.7568	2	1.295452457	3969.1027	2	0.477944281	3155.3103	0.628341155	3185.0566	2	0.133945856	3020.8715	2	0.41779611	3314.4252	2	0.320460032	2561.2639	0.290733999	2965.5202	2	0.261515965	2355.2333	2	0.349920819	2395.9833	2	0.720891028	2973.6999	0.444109271	2574.972167	2	0.943820167	3313.8444	2	1.235547583	4140.8979	2	1.850099451	4352.8476	1.343155734	3935.8633
50	A435	nifH	dinitrogenase reductase [uncultured nitrogen-fixing bacterium].	uncultured nitrogen-fixing bacterium	19070147_85	0	8.012767742	19385.9472	0	6.760672855	14844.0458	0	5.014407624	11319.2021	6.595949407	15183.06503	0	7.486594257	24460.9589	0	6.134822989	11763.8701	0	3.320053552	6261.8608	5.647156933	14162.22993	0	7.871884659	22811.0839	0	7.760722896	14794.0654	0	6.724153236	11627.9208	7.452253597	16411.02337	0	12.05920845	23012.9804	0	6.065294442	14248.4091	0	8.466289821	12371.1943	8.86359757	16544.1946
46	A436	nifH	dinitrogenase reductase [uncultured nitrogen-fixing bacterium].	uncultured nitrogen-fixing bacterium	19070149_191	0	6.244885617	14630.1503	0	5.032518646	10597.4072	0	4.121210463	8318.5849	5.132871576	11182.04747	0	3.35532793	15634.2539	0	5.139480764	9288.8876	0	3.929772994	7611.2924	4.141527229	10844.8113	0	6.811549572	13437.3808	0	4.852384958	8030.9882	0	5.331461389	10112.7138	5.665131973	10527.0276	0	6.447854292	12420.956	0	4.816212776	10293.1894	0	6.270734479	11791.9208	5.844933849	11502.02207
47	A437	nifH	dinitrogenase reductase [uncultured nitrogen-fixing bacterium].	uncultured nitrogen-fixing bacterium	19070155_109	0	6.217462789	16143.6777	0	3.656769264	8342.4404	0	4.914386824	13429.8935	4.929539626	12638.67053	0	4.627644729	15198.7714	0	3.741533953	6862.3334	0	2.69142007	9555.707	3.686866251	10538.93727	0	6.627724154	17604.4414	0	4.002422393	7971.8725	0	6.128954241	11999.0117	5.58636693	12525.10853	0	3.752658651	12469.247	0	4.975714021	10887.7753	0	6.842389904	14712.7128	5.190254192	12689.9117
13	A438	urease	urease-associated hypothetical protein [Rhizobium leguminosarum bv. viciae].	Rhizobium leguminosarum bv. viciae	19070378_254	0	3.267159428	7546.3251	2	1.291167212	3904.5114	2	1.424838214	4508	1.994388285	5319.612167	0	3.238325478	9446.1406	3	2.070985544	5880.3911	2	0.858644315	3050.3864	2.055985112	6125.639367	0	3.939352318	7736.1298	2	1.208249808	3817.4091	2	1.797457065	4420.2031	2.31501973	5324.580667	0	2.226159627	6161.5278	2	1.294808839	4835.3237	3	2.626622585	5729.85	2.049197017	5575.567167
51	A439	nifH	dinitrogenase reductase [unidentified nitrogen-fixing bacteria].	unidentified nitrogen-fixing bacteria	19070841_2	0	13.10770035	38685.6171	0	11.62652876	19555.5273	0	4.601603925	14055.9697	9.77861101	24099.03803	0	8.810915363	30259.4355	0	5.988302945	13405.5107	0	5.387072761	11239.6513	6.72876369	18301.5325	0	10.80247739	34467.3554	0	6.986577797	17028.6562	0	6.194459962	11370.1132	7.99450505	20955.37493	0	12.335854	30539.9589	0	8.111989829	15523.4091	0	9.292048371	16355.2792	9.913297399	20806.21573
24	A440	urease	putative urease accessory protein [Schizosaccharomyces pombe].	Schizosaccharomyces pombe (fission yeast)	19114247_115	0	2.681477577	6234.4604	0	2.740151461	5243.6591	2	1.900111719	5073.9877	2.440580252	5517.369067	2	0	27416.7597	0	3.296047558	6161.6	2	1.268173367	3415.8999	1.521406975	12331.41987	0	3.481532502	9088.3447	2	1.272768709	4103.6376	0	4.759760766	7477.58	3.171353992	6889.8541	0	2.154921191	5717.705	0	3.520092928	7246.4941	0	4.388179028	8685.8398	3.354397716	7216.679633
8	A441	cellulase	putative endoglucanase [Salmonella typhimurium LT2].	Salmonella typhimurium LT2	19171171_1376	2	1.328727932	4996.102	2	0.396373243	3220.6166	2	1.02175238	3922.1765	0.915617852	4046.298367	2	0.808501053	4639.375	2	0.41019046	3260.0588	2	0.195949005	2366.3144	0.471546839	3421.916067	2	0.317448319	2650.4885	2	0.609574451	3042.5666	2	1.259574451	4219.2045	0.72886574	3304.086533	2	0.470167294	3561.75	2	1.792501638	5599.5332	0	2.304871174	4538.7749	1.522513368	4566.686033
12	A442	urease	urease alpha subunit [Rhodopseudomonas palustris CGA009].	Rhodopseudomonas palustris CGA009	193:39936722_750	2	1.44349425	4813.0883	2	1.256223384	4369.5332	2	0.912304001	4094.9658	1.204007212	4425.862433	0	2.186142057	8695.4746	2	0.960008532	3542.747	2	1.395310929	3581.0666	1.513820506	5273.096067	0	2.810682324	6284.4575	2	0.347206123	3862.3295	0	3.601104677	7399.5341	2.252997708	5848.7737	2	0.584618465	4067.739	3	2.447476089	5394.1113	0	3.052041911	6990.8876	2.028045488	5484.245967
29	A443	salicylate	putative salicylate hydroxylase [Aspergillus fumigatus].	Aspergillus fumigatus	19309419_294	0	4.407081663	9807.333	0	3.729632343	7178.0253	1	2.203107555	5750.6513	3.446607187	7578.669867	0	3.315401512	8224.6044	0	3.011766231	5356.395	0	3.34765029	6828.3334	3.224939344	6803.110933	0	4.420830411	11082.9765	2	1.829237561	4675.645	0	3.101661317	7039.6855	3.117243096	7599.435667	0	3.496463311	7848.1264	0	2.572014253	6379.9267	0	3.721767416	7001.0786	3.263414994	7076.377233
29	A444	amoA	ammonia monooxygenase subunit A [Nitrosomonas sp. AL212].	Nitrosomonas sp. AL212	19310208_54	2	1.196978405	4391.7202	0	10.34577614	62013.8632	0	2.344208684	5953.1152	4.628987742	24119.5662	2	0.784249976	4333.8798	0	18.35586904	50981.6992	2	0.604963416	3289.4746	6.581694144	19535.01787	2	0.257337756	2485.55	2	0.065392649	2223.9707	0	15.41971046	23618.7714	5.247480289	9442.764033	2	0.565032691	3083.8771	0	27.65054441	58814.3007	0	12.45037972	21366.1406	13.55531894	27754.7728
13	A445	pyrene	catalase-peroxidase [Rhizobium leguminosarum bv. phaseoli].	Rhizobium leguminosarum bv. phaseoli	19338429_786	0	2.528987641	6413.5527	2	1.358272821	3766.0681	2	1.469434668	5529.4628	1.785565043	5236.3612	0	2.70094991	6122.5649	2	0.720167675	3355.5681	2	1.15091603	3775.1303	1.524011205	4417.754433	0	2.610829847	6254.0556	2	1.067773243	3831.6499	0	2.548193252	5077.25	2.075598781	5054.3185	0	2.928028807	6149.5771	2	0.29995442	3966.7014	0	2.710168408	5588.458	1.979383878	5234.912167
35	A446	chlorophenol	o-chlorophenol reductive dehalogenase [Desulfitobacterium hafniense].	Desulfitobacterium hafniense	19421873_926	0	3.541443444	7049.4536	0	5.553077288	9709.6162	2	1.373556944	5798	3.489359226	7519.023267	0	3.241952482	8757.4003	0	4.626194012	8075.2416	0	3.14755157	6117.4707	3.671899355	7650.037533	0	4.783413067	10246.6376	0	2.319464143	6255.9877	0	4.650137712	8120.3291	3.917671641	8207.651467	0	2.598016068	6910.2666	0	7.122672584	12892.5468	0	6.435788934	10668.7011	5.385492529	10157.1715
35	A447	cellulase	cellulase [Bacillus sp. BP-23].	Bacillus sp. BP-23	1945640_876	0	5.529562026	13432.75	0	4.03623024	8088.1342	0	2.478361853	7521.8974	4.014718039	9680.9272	0	4.552078364	12009.2958	0	2.71087629	5978.1972	0	3.905300411	7080.2402	3.722751688	8355.911067	0	5.289620042	13844.9628	0	3.165968639	6342.4931	0	3.683746132	7691.0625	4.046444938	9292.839467	0	3.731868086	8235.5556	0	3.529790635	7847.6142	0	5.419238371	9913.2607	4.226965697	8665.476833
3	A448	nirS	putative dissimilatory nitrite reductase [Thauera linaloolentis].	Thauera linaloolentis	19548121_102	2	0.844799297	4676.2167	2	0.491825176	2762.8552	2	0.748449407	2935.2158	0.695024627	3458.0959	2	0.569685788	3625.625	2	0.334523373	3136.8068	2	0.532879727	2595.0795	0.479029629	3119.170433	3	2.043462198	4613.0224	2	0.681048746	2976.3666	2	0.461121722	2982.2097	1.061877555	3523.866233	2	1.074574069	4052.6452	2	0.789705203	4393.6665	2	1.494807665	4060.092	1.119695646	4168.801233
29	A449	pentachlorophenol	putative 2-polyprenyl-6-methoxyphenol hydroxylase [Corynebacterium glutamicum ATCC 13032].	Corynebacterium glutamicum ATCC 13032	19552382_1463	0	3.117763948	8796.7392	0	3.695038827	7506.0375	2	0.742048551	4759.6376	2.518283775	7020.804767	0	3.878085912	9855.9316	0	2.991062778	5992.1528	2	1.801839339	4375.165	2.890329343	6741.083133	0	2.72545175	7406.9633	2	1.564757382	4358.7846	0	3.083206275	6544.7646	2.457805136	6103.504167	3	2.410301583	6276.7978	0	4.437251915	10591.165	0	5.344461202	11931.6669	4.0640049	9599.876567
8	A450	arsenic	arsenite efflux pump ACR3 [Corynebacterium glutamicum ATCC 13032].	Corynebacterium glutamicum ATCC 13032	19552685_87	0	2.38604173	6222.5844	2	1.500591196	4548.2333	2	1.788034427	6256.8813	1.891555784	5675.899667	0	3.048212457	10490.2314	2	0.602495051	3633.3796	2	1.128395739	4299.4165	1.593034416	6141.009167	0	2.555155177	6054.0283	2	1.408674664	4236.4414	2	1.551149546	4015.0725	1.838326462	4768.514067	0	2.535717296	5927.082	2	1.689620282	4550.0625	3	2.163019948	4596.5	2.129452508	5024.548167
12	A451	benzoate-anaerobic	oxidoreductase [Corynebacterium glutamicum ATCC 13032].	Corynebacterium glutamicum ATCC 13032	19553640_49	2	1.354194089	5399.0888	2	1.011403112	3288.3767	2	0.715246363	3973.6936	1.026947854	4220.386367	0	2.281439805	6737.2412	2	1.405465571	3399.4204	2	0.944138816	2797.0341	1.543681397	4311.2319	2	0.955743868	5435.375	2	1.923868866	5066.0444	0	2.367563832	4752.3715	1.749058855	5084.596967	2	1.592121761	5800.6665	0	2.34570242	4814.5	0	2.124430677	4655.7045	2.020751619	5090.290333
5	A452	chromium	chromate transport protein ChrA [Corynebacterium glutamicum ATCC 13032].	Corynebacterium glutamicum ATCC 13032	19553645_595	2	1.422184866	4312.3979	2	0.96817207	3282.2666	2	0.696310871	3704.9443	1.028889269	3766.536267	2	0.648695712	3725.3522	2	0.633955654	2701.6955	2	0.794707179	3313.3	0.692452849	3246.782567	2	0.979989691	3538.9541	2	0.247164191	2358.8896	2	1.245831869	3950.0832	0.824328584	3282.6423	2	1.454974405	4154.913	2	1.004617326	3617.6811	0	3.050650598	6097.2001	1.836747443	4623.264733
40	A453	mercury	putative mercuric reductase [Corynebacterium glutamicum ATCC 13032].	Corynebacterium glutamicum ATCC 13032	19554204_1273	0	9.595372107	21906.5	0	2.276491859	4743.6835	2	1.006328253	4848.7612	4.292730739	10499.64823	0	7.745526555	24773.6621	2	1.127955511	3722.6782	2	0.822926937	3251.7333	3.232136334	10582.6912	0	4.844483356	11575.9394	0	3.890242445	6464.7177	0	2.716527677	6115.9472	3.817084493	8052.201433	0	6.146666597	12067.9414	0	6.497190199	10831.4511	0	8.795680676	13853.1591	7.14651249	12250.85053
5	A454	gentisate	gentisate 1,2-dioxygenase [Corynebacterium glutamicum ATCC 13032].	Corynebacterium glutamicum ATCC 13032	19554215_1066	2	0.306902369	3224.5778	2	1.078827122	3843.6948	2	0.108513296	2609.1791	0.498080929	3225.817233	2	0.564727443	2927.9062	2	0.6850839	3288.9499	2	0.301803843	2070.9333	0.517205062	2762.596467	2	0.119670521	2333	2	0.400914762	2463.8666	2	0.868292288	3378.8295	0.46295919	2725.232033	2	0.268641816	3242.2888	0	2.131035219	4992.8847	0	2.151213967	4927.6411	1.516963667	4387.604867
4	A455	benzoate-anaerobic	6-hydroxycylohex-1-en-1-carbonyl-CoA dehydrogenase [Thauera aromatica].	Thauera aromatica	19571180_889	2	1.886372692	4927.373	2	1.108323047	3267.9628	2	0.447922095	3263.477	1.147539278	3819.604267	2	0.909230457	4220.0454	2	0.667353801	2935.7614	2	0.571863006	2509.2541	0.716149088	3221.686967	3	2.1662107	5616.7231	2	1.559562001	3933.5441	2	1.063059882	3769.913	1.596277527	4440.060067	2	0.967919849	4008.9333	2	1.938086657	4380.5312	2	1.554303335	4315.1166	1.486769947	4234.860367
50	A456	cellulase	cellulase [Stigmatella aurantiaca].	Stigmatella aurantiaca	19572317_1451	0	4.766588248	35230.3671	0	7.169213791	13739.1035	0	10.32316896	17518.0292	7.419657001	22162.49993	0	6.466209001	33004.5351	0	5.06773127	12808.5175	0	7.140034698	12726.333	6.224658323	19513.12853	0	9.946317599	30891.3457	0	5.833427326	12794.1162	0	10.74881988	18857.8808	8.842854934	20847.7809	0	6.199653711	25861.4257	0	4.928493802	17197.8867	0	11.61818649	22172.1816	7.582111336	21743.83133
48	A457	dsrA	dissimilatory sulfite reductase alpha subunit [uncultured bacterium].	uncultured bacterium	19716119_34	0	6.470659027	15004.6025	0	8.766803739	25408.875	0	10.14315426	18033.9433	8.460205677	19482.4736	0	8.520718598	23996.1132	0	11.1372038	28607.5429	0	7.259103805	12047.4414	8.972342069	21550.36583	0	9.75554247	16565.7812	0	3.990140396	8324.1113	0	11.55018768	21349.4277	8.431956849	15413.10673	0	4.78596809	12043.582	0	7.266343825	25329.7304	0	11.42736464	20704.4414	7.826558852	19359.25127
17	A458	copper	putative copper efflux ATPase [Legionella pneumophila].	Legionella pneumophila	19880990_797	2	0.571479129	3011.6398	2	0.529146225	2991.8056	2	0.056706595	2587.3676	0.385777316	2863.604333	2	0.088086502	2312.6208	2	1.579020591	4210.2465	2	0.562436714	2309.4863	0.743181269	2944.117867	2	0.067122611	2361.5861	2	0.19118089	2221.7646	0	2.77373406	5995.2651	1.010679187	3526.205267	2	0.261673187	2424.5334	0	2.384823154	5330.2949	0	6.922785617	11429.5058	3.189760653	6394.778033
50	A459	copper	putative cation efflux transporter [Legionella pneumophila].	Legionella pneumophila	19881004_1212	0	5.957078251	65185.7617	0	8.908687733	54061.2539	0	11.59344404	37885.1953	8.819736675	52377.40363	0	6.461288903	62892.2695	0	14.53324424	44905.6679	0	7.33515751	23180.7539	9.443230218	43659.56377	0	26.43454959	56832.2539	0	10.64108743	41110.8046	0	25.33488545	55749.2031	20.80350749	51230.75387	3	24.54345332	53294.4179	0	10.77566072	52378.1484	0	27.43586737	54950.2929	20.91832714	53540.95307
48	A460	mcr	Uncharacterized protein conserved in archaea, related to methyl coenzyme M reductase II, operon protein C (mtrC) [Methanopyrus kandleri AV19].	Methanopyrus kandleri AV19	19886992_5	0	6.717107265	18507.9746	0	8.381225751	16165.6933	0	5.196826849	12961.0419	6.765053288	15878.2366	0	4.578439203	19733.2031	0	9.811523773	18567.1171	0	5.091984077	9837.1425	6.493982351	16045.8209	0	11.16875206	24659.8906	0	6.300949733	10959.6113	0	10.08854319	22271.1523	9.186081659	19296.88473	0	5.178191137	15681.1611	0	10.01771042	18065.2851	0	8.377315036	18998.7363	7.857738866	17581.7275
49	A461	dsrA	sulfite reductase, dissimilatory-type, alpha subunit [Chlorobium tepidum TLS].	Chlorobium tepidum TLS	2:21673681_566	0	7.266815533	21026.0234	0	5.579722818	11493.4199	0	3.315917723	11926.8476	5.387485358	14815.4303	0	5.126265576	18210.9453	0	3.717917413	7974.3237	0	3.604304036	8489.6669	4.149495675	11558.31197	0	7.15491461	18582.8183	0	5.539090132	9685.788	0	4.717932677	10267.621	5.80397914	12845.4091	0	6.713719913	15104.6826	0	4.33264752	9360.6757	0	7.050160602	12209.1621	6.032176012	12224.84013
17	A462	narG	nitrate reductase, alpha chain [Lactobacillus plantarum WCFS1].	Lactobacillus plantarum WCFS1	2:28378213_286	0	2.335717859	6926.5371	0	3.718548355	7436.4252	1	2.039794562	7995.3969	2.698020259	7452.7864	0	2.392595335	8007.0649	2	1.973526182	5393.7246	0	2.472499291	6263.518	2.279540269	6554.769167	0	3.70089711	7606.1513	2	1.040947749	3797.6237	0	4.772133675	8820.9667	3.171326178	6741.580567	2	1.959728109	5341.4135	0	2.933068549	6615.4116	0	5.622540012	9410.0361	3.505112223	7122.287067
4	A463	dsrB	dissimilatory sulfite reductase beta subunit [Desulfotomaculum putei].	Desulfotomaculum putei	20:14276809_247	2	0.952156615	4036.3601	2	1.030532386	3975.8361	2	0.363659095	4397.2299	0.782116032	4136.475367	2	0.375273585	3240.8125	2	0.869516783	3602.5334	2	0.700626156	2866	0.648472175	3236.448633	2	0.353837785	2897.0334	2	0	2226.029	2	1.962093564	4926.3188	0.771977116	3349.793733	2	0.718770287	2860.6445	3	2.246299143	4688.6865	2	1.609373368	4358.7666	1.524814266	3969.365867
19	A464	urease	urease accessory protein [Bacillus sp.].	Bacillus sp.	20:216368_109	0	4.178743289	8541.333	2	0.692192802	3443.875	2	1.587155654	4440.0375	2.152697248	5475.081833	0	2.484908135	9383.8955	2	1.417401236	3377.1931	2	1.20169847	3855.77	1.701335947	5538.952867	0	4.309202187	8403.0253	2	1.82884605	4513.1303	0	3.049741099	7354.0771	3.062596445	6756.744233	0	2.457298024	8667.1611	0	2.75301349	5765.2119	0	5.121413233	9513.7636	3.443908249	7982.045533
30	A465	urease	UREASE ACCESSORY PROTEIN UREI.	Bacillus sp. TB-90	20:586174_129	0	5.255302568	13524.2402	0	2.345471724	5318.0585	0	2.425459111	5657.4946	3.342077801	8166.597767	0	4.045231855	11782.7929	2	1.404051763	3787.1022	0	2.915695662	5468.6196	2.788326426	7012.838233	0	6.161443853	13660.0761	0	2.65801638	5703.1606	0	2.908824111	6064.5	3.909428114	8475.912233	0	4.216390586	8982.7304	0	2.303823908	5192.041	0	4.333334181	8267.1621	3.617849558	7480.6445
17	A466	nirK	Methane Hydrate nirK lab clone	lab clone	20:GCT-A11_181	2	1.620105918	5381.4833	2	0.598027772	3356.25	2	0.827666739	3853.1284	1.01526681	4196.9539	2	0.871588336	5267.1176	3	6.52563519	10699.4199	2	0.328895256	2552.2661	2.575372928	6172.934533	2	0.349041494	2984.1333	2	0.771121291	2981.1494	2	0.95882466	3252.8408	0.692995815	3072.707833	2	1.419419683	4969.3334	0	5.333236279	9737.957	0	8.073532003	14019.8447	4.942062655	9575.7117
2	A467	phenol-anaerobic	4-hydroxybenzoate decarboxylase [Methanosarcina acetivorans str. C2A].	Methanosarcina acetivorans C2A	20089144_685	2	0.529135774	3045.2338	2	0.955680025	3227.3181	2	0.57134197	3421.2165	0.685385923	3231.256133	2	0.504612518	4301.0971	2	0.806348207	2932.1936	2	0.44319998	2976.3	0.584720235	3403.1969	2	0.520228884	3158.6999	2	0.108546431	2399.7666	2	1.412621071	4544.7968	0.680465462	3367.754433	2	0.323179196	3308.111	2	0.871346776	3905.6135	2	1.102430773	3629.9204	0.765652249	3614.5483
45	A468	g-hexachlorocyclohexane	2,5-dichloro-2,5-cyclohexadiene-1,4-diol dehydrogenase [Methanosarcina acetivorans str. C2A].	Methanosarcina acetivorans C2A	20089308_593	0	5.153025718	15212.1406	0	4.521242951	8445.3183	0	3.594952594	8889.581	4.423073754	10849.0133	0	4.786146067	13439.6367	0	2.835757659	6168.1411	0	2.883996325	6600.041	3.501966684	8735.9396	0	4.389594263	14284.5615	0	3.337275352	7180.352	0	4.685454421	7913.9633	4.137441345	9792.958933	0	6.872063081	9746.1474	0	4.745675335	7355.3334	0	5.174287108	9343.4541	5.597341841	8814.9783
43	A469	cadmium	cation efflux system protein [Methanosarcina acetivorans str. C2A].	Methanosarcina acetivorans C2A	20089689_97	0	4.182674238	11698.4531	0	2.294271953	5679.434	0	3.326847306	10594.7978	3.267931166	9324.2283	0	6.417757411	14628.1015	0	4.658697786	9497.6191	0	3.391058889	8165.2001	4.822504695	10763.64023	0	2.937277338	6913.3911	0	3.88757748	7350.8696	0	4.591027795	8369.3603	3.805294204	7544.540333	2	1.170315332	4239.3066	0	3.80831992	7204.2353	0	4.920364887	9136.1464	3.299666713	6859.8961
49	A470	mercury	mercury ion binding protein [Methanosarcina acetivorans str. C2A].	Methanosarcina acetivorans C2A	20090187_2	0	7.356642127	21665.9394	0	4.422009864	10099.2187	0	3.191768572	10978.0664	4.990140188	14247.7415	0	7.330486495	20560.9628	0	3.903402379	9820.8046	0	3.201981175	6549.9199	4.811956683	12310.56243	0	10.0190357	21953.5761	0	5.72827494	11373.747	0	5.998124411	11024.289	7.248478352	14783.8707	0	7.426103847	19602.1718	0	5.608115988	11751.333	0	9.821805288	14488.3505	7.618675041	15280.61843
4	A471	nickel	nickel ABC transporter, ATP-binding protein [Methanosarcina acetivorans str. C2A].	Methanosarcina acetivorans C2A	20092268_208	2	1.396195455	5380.2387	2	0.939582535	3372.7727	2	0.766030624	3374.0561	1.033936205	4042.355833	2	1.959601131	7069.8886	2	1.008400681	3455.8295	2	1.436535085	3806.2666	1.468178966	4777.328233	2	0.577081786	3274.5871	2	0.503458117	3021.5227	2	1.480666436	3854.4772	0.853735446	3383.529	2	1.090462492	3885.375	2	1.752885631	4713.4653	0	2.268068501	4809.8393	1.703805542	4469.559867
8	A472	nickel	nickel ABC transporter, permease protein [Methanosarcina acetivorans str. C2A].	Methanosarcina acetivorans C2A	20092270_368	2	0.165769804	2931.4665	2	0.895308943	3217.6022	2	0.702190579	3265.0832	0.587756442	3138.050633	3	3.005026365	7922.2797	2	1.414220644	3605.4091	2	0.430413445	2361.8	1.616553485	4629.8296	2	0	2305.1372	2	0.14517051	2249.2333	2	0.633926751	2810.5505	0.259699087	2454.973667	2	0.257401754	2715.7536	0	2.330449866	5341.4941	0	2.476075824	5225.5	1.687975815	4427.582567
20	A473	nickel	nickel ABC transporter, permease protein [Methanosarcina acetivorans str. C2A].	Methanosarcina acetivorans C2A	20092271_228	0	2.131488503	5372.9091	0	2.985555214	6907.8125	2	1.281129842	4572.0112	2.13272452	5617.5776	0	2.10243727	5894.5732	0	3.983384135	7959.955	2	0.866761113	4478.3334	2.317527506	6110.953867	0	2.368249652	5977.894	2	0.976078104	3916.0666	0	3.185971406	7068.0405	2.176766387	5654.000367	2	1.571590437	5041.7666	0	2.857337818	7081.4697	0	4.08071479	8420.7539	2.836547682	6847.996733
32	A474	nifH	nitrogenase (iron protein) [Methanosarcina acetivorans str. C2A].	Methanosarcina acetivorans C2A	20092427_17	0	4.381426422	9972.4042	0	3.211530221	8489.0917	2	1.890654443	8288.1806	3.161203696	8916.558833	0	3.092978434	7929.123	0	3.110537245	8753.455	2	1.503882159	4680.25	2.569132612	7120.942667	0	5.068017463	13088.0566	0	3.018682832	7489.0449	0	4.342151859	8319.08	4.142950718	9632.0605	0	3.655746271	8456.8828	0	4.255194691	9600.8798	0	4.030020764	8106.7534	3.980320575	8721.505333
46	A475	nifH	nitrogenase (iron protein) [Methanosarcina acetivorans str. C2A].	Methanosarcina acetivorans C2A	20092691_103	0	6.581922922	14908.4003	0	6.239457699	14430.5195	0	4.662131791	9894.1367	5.827837471	13077.6855	0	4.920337708	17139.1953	0	4.679826544	12349.7402	0	4.293648211	9628.8613	4.631270821	13039.2656	0	7.621478976	12949.8232	0	4.857648988	10158.8193	0	6.614168385	12678.9082	6.364432116	11929.18357	0	5.20999836	16414.0625	0	6.061830861	11557.9638	0	5.299413196	10481.2841	5.523747472	12817.77013
46	A476	cellulase	Predicted hydrolase related to cellulase M [Methanopyrus kandleri AV19].	Methanopyrus kandleri AV19	20093821_797	0	5.025198683	11329.4882	0	4.995269634	14795.1816	0	3.503925348	10516.7822	4.508131222	12213.81733	0	5.483267625	14542.1591	0	4.315557254	14674.8271	0	3.755300681	10758.2265	4.518041853	13325.0709	0	6.862875662	12491.9775	0	3.898640238	7762.5395	0	11.12621937	18342.4882	7.295911756	12865.6684	0	3.727168101	9079.0263	0	4.968608905	10413.0234	0	10.13901829	14034.4023	6.278265098	11175.484
23	A477	nifH	Nitrogenase subunit NifH (ATPase) [Methanopyrus kandleri AV19].	Methanopyrus kandleri AV19	20094852_164	0	2.886519858	9970.6806	0	2.36757076	5717.4111	2	1.704560332	4677.1591	2.319550316	6788.416933	0	5.178390154	11149.0419	3	2.104850798	5387.9106	2	0.865387512	3898.3635	2.716209488	6811.772	0	4.265961283	8646.125	0	2.528027158	5587.1445	0	3.180139858	6744.3027	3.324709433	6992.524067	0	3.085919285	10579.1914	0	2.331448172	5453.4863	0	4.036021689	6744.4755	3.151129715	7592.3844
10	A478	urease	urease alpha subunit [Photorhabdus luminescens subsp. laumondii TTO1].	Photorhabdus luminescens subsp. laumondii TTO1	201:36785519_1491	0	3.199855929	7803.7944	2	1.963746803	5091.288	2	1.302343036	4989.8862	2.155315256	5961.6562	0	2.373885774	6299.2309	2	0.774517426	3279.8166	2	0.904022176	3423.6376	1.350808459	4334.228367	0	3.597429361	6891.1342	2	1.004877196	3675.375	0	2.092523739	4425.3676	2.231610099	4997.292267	0	2.024848333	5525.9082	2	0.623016248	2880.5146	3	2.077386237	5070.0893	1.575083606	4492.1707
10	A479	urease	urease alpha subunit [Photorhabdus luminescens subsp. laumondii TTO1].	Photorhabdus luminescens subsp. laumondii TTO1	201:37526089_1500	0	2.687809103	6735.9838	2	1.301015453	3886.8181	2	0.495206926	3875.3234	1.494677161	4832.708433	0	2.139579783	5986.457	2	1.268889871	3412.8439	2	0.862324861	3497.8088	1.423598172	4299.036567	0	2.001398193	5271.2182	2	0.990693137	3454.7536	3	2.15677701	4472.0673	1.716289447	4399.346367	0	2.386119039	6621.623	2	1.666578848	4465.5395	0	2.370307109	4746.0795	2.141001665	5277.747333
45	A480	thiocyanate	Cyanate hydratase (Cyanase) (Cyanate lyase) (Cyanate hydrolase).	Aquifex aeolicus	20137698_371	0	8.021270335	15218.4101	0	5.028245703	16529.3007	0	2.971344932	8601.8623	5.34028699	13449.8577	0	9.346837098	20478.5859	0	4.701660545	12336.5234	0	3.704473058	9426.3193	5.9176569	14080.4762	0	7.08345022	14687.1191	0	7.223389325	11961.1474	0	5.33208137	11048.3779	6.546306972	12565.54813	0	6.023060222	16344.9208	0	5.727363783	11663.8662	0	6.925266135	12913.8447	6.225230047	13640.87723
38	A481	thiocyanate	Cyanate hydratase (Cyanase) (Cyanate lyase) (Cyanate hydrolase).	Nostoc sp. PCC 7120 (Anabaena sp. PCC 7120)	20137740_74	0	4.506812429	10701.8046	0	4.753540272	8972.3408	0	2.778691383	8028.6376	4.013014694	9234.261	0	3.274182189	8214.0644	3	3.564277534	5839.8383	0	2.597496845	4950.4853	3.145318856	6334.796	0	3.583799031	8737.0214	2	1.869011999	4985.3823	0	4.416360687	11297.3769	3.289723905	8339.926867	0	2.881075114	7357.9653	0	4.995158651	9723.0498	0	8.174225643	15996.6318	5.350153136	11025.8823
48	A482	dsrA	dissimilatory sulfite reductase alpha subunit [uncultured bacterium].	uncultured bacterium	20142104_145	0	8.888511443	18046.0742	0	4.322108629	8939.5126	0	4.720675794	9602.6826	5.977098622	12196.0898	0	8.585541478	17909.7343	0	4.092847789	7581.3027	0	4.047546741	7432.6323	5.575312002	10974.55643	0	9.692124673	18030.2558	0	4.842110122	8775.8046	0	5.27281908	11183.875	6.602351292	12663.3118	0	6.712559357	13136.416	0	5.852257505	10228.1171	0	6.256134768	16647.1621	6.273650543	13337.23173
2	A483	dsrA	dissimilatory sulfite reductase alpha subunit [uncultured bacterium].	uncultured bacterium	20142110_519	2	1.304509323	4374.977	2	0.926137908	3202.5085	2	1.081975459	4437.9165	1.104207564	4005.134	2	0.483774718	3480.9658	2	0.551748193	3072.7536	2	0.639543061	2629.2529	0.558355324	3060.990767	2	0.95366565	3990.5454	2	0.810370421	2903.4665	2	1.307954346	4214.9501	1.023996805	3702.987333	2	0.797989285	3207.0458	2	1.438146329	3873.4118	2	1.273333233	3887.4782	1.169822949	3655.9786
50	A484	dsrA	dissimilatory sulfite reductase alpha subunit [uncultured bacterium].	uncultured bacterium	20142116_75	0	10.1792067	34918.2109	0	8.185280133	18505.3105	0	4.851724677	13531.2988	7.738737169	22318.2734	0	8.559381111	36173.5664	0	9.411007174	17413.9453	0	3.914751115	8046.8432	7.295046467	20544.78497	0	10.56017276	34015.9453	0	6.003918756	16292.5058	0	8.473414469	15141.2255	8.345835329	21816.55887	0	13.8259838	30270.7695	0	10.04097649	19905.1582	0	12.29836522	17483.3632	12.0551085	22553.09697
11	A485	urease	urease UreB [Helicobacter heilmannii].	Helicobacter heilmannii	202:21637214_867	2	0.332456433	2838.0747	0	2.311584511	5075.4414	2	0	2228.2753	0.881346981	3380.597133	2	0.684896873	4028.9199	2	0.88252153	3718.9545	2	0.406391927	2546.9499	0.657936777	3431.6081	2	0	2445.8635	2	0.349997238	2477.55	2	1.317211592	3874.3999	0.555736277	2932.604467	2	0.018408271	2389.9555	0	3.470652976	5943.1616	0	4.523228983	8150.0986	2.67076341	5494.405233
39	A486	nifH	dinitrogenase reductase [uncultured nitrogen-fixing bacterium].	uncultured nitrogen-fixing bacterium	20278749_179	0	5.216287093	9874.1376	0	3.534008853	7066.1586	0	2.783973076	7671.1723	3.844756341	8203.822833	0	4.026871188	9347.0644	0	2.681812311	5161.6665	2	1.636054784	4028.6696	2.781579428	6179.1335	0	4.430255734	11290.3652	0	2.747463349	6793.7016	0	2.9775235	6825.8608	3.385080861	8303.3092	0	3.3155913	8141.8935	0	3.161526934	6192.4633	0	4.45387622	8571.7724	3.643664818	7635.3764
49	A487	benzoate-anaerobic	acetyl-CoA acetyltransferase [Paracoccus zeaxanthinifaciens].	Paracoccus zeaxanthinifaciens	20429102_316	0	9.814914882	33238.4843	0	5.515802762	13236.1611	0	5.396567149	11712.7011	6.909094931	19395.78217	0	12.73064502	35471.7539	0	4.401361674	10943.3291	0	4.565644482	8518.7089	7.232550393	18311.26397	0	11.16869406	25364.3046	0	7.200324023	17271.33	0	7.216405091	12397.9892	8.528474391	18344.54127	0	11.38297445	30671.8339	0	5.713490506	14667.7246	0	8.101537449	15569.371	8.399334135	20302.9765
15	A488	mercury	Zinc transporter zitB.	Yersinia pestis	20455433_194	0	2.072170559	6769	2	0.508661153	2565.642	2	0.547668114	3556.7663	1.042833276	4297.1361	0	3.312081321	11803.0371	2	0.655708208	3313	2	0.413546402	2215.5908	1.46044531	5777.2093	2	1.09978623	3779.0568	2	0.574664068	2830.4274	2	0.543703107	3224.8164	0.739384468	3278.1002	0	2.422188489	5313.4443	0	2.475196594	5950.7998	0	2.657768064	5489.5478	2.518384382	5584.5973
47	A489	dsrA	dissimilatory sulfite reductase subunit A [uncultured sulfate-reducing bacterium].	uncultured sulfate-reducing bacterium	20502023_180	0	6.209833906	17815.3789	0	6.257165595	15166.747	0	4.208712025	8668.6064	5.558570509	13883.57743	0	6.863546707	21788.582	0	3.976285597	13251.6757	0	2.94611501	9932.333	4.595315771	14990.86357	0	8.956759763	15018.6875	0	5.696429095	10899.2119	0	8.549917754	12987.8554	7.734368871	12968.58493	0	8.470938125	14952.0849	0	6.442830487	13450.3378	0	8.054054521	13904.3164	7.655941044	14102.24637
36	A490	cellulase	Cellulase M and related proteins [Thermoanaerobacter tengcongensis].	Thermoanaerobacter tengcongensis	20806950_707	0	5.848173478	18658	0	3.61801601	6841.0908	0	3.998713134	9537.5556	4.488300874	11678.88213	0	3.151099569	8583.4921	0	2.911321796	6577.8227	0	3.974832397	7284.4404	3.345751254	7481.9184	0	3.557368324	8493.5888	2	1.004374435	3973.7458	0	7.102063602	16912.4882	3.887935454	9793.274267	0	2.206438178	5830.4057	0	4.467294645	8333.3593	0	7.601783143	13345.0839	4.758505322	9169.6163
10	A491	cyanuric acid	Allophanate hydrolase subunit 2 [Thermoanaerobacter tengcongensis].	Thermoanaerobacter tengcongensis	20808035_855	2	1.092827293	3998.5568	0	2.142903117	4821.7998	2	1.422579974	4608.3852	1.552770128	4476.247267	2	0.853520708	4531.5	2	1.803445362	3862.1516	2	0.772883475	2714.2834	1.143283182	3702.645	2	1.238473139	4211.102	2	0.608940265	2810.9274	0	2.215898592	7122.9331	1.354437332	4714.9875	2	1.657689963	5156.9882	3	2.232148302	4786.9848	0	4.325167851	7713.79	2.738335372	5885.921
50	A492	cyanuric acid	Allophanate hydrolase subunit 1 [Thermoanaerobacter tengcongensis].	Thermoanaerobacter tengcongensis	20808036_483	0	7.601629925	24637.0625	0	10.24217889	34947.6835	0	7.046521185	21584.414	8.296776668	27056.38667	0	8.751985497	25901.3242	0	8.831260079	27625.5488	0	6.753677364	21086.8085	8.112307647	24871.22717	0	12.50393984	27823.6562	0	5.258950331	11994.1503	0	23.23248712	50505.6093	13.66512576	30107.80527	0	8.275261211	14533.8945	0	20.27907234	50698.1484	0	19.84281354	56890.0429	16.13238236	40707.36193
6	A493	mercury	conserved hypothetical protein [Thermoanaerobacter tengcongensis].	Thermoanaerobacter tengcongensis	20808817_175	2	0.965444761	3970.04	2	0.976576561	3530.1818	2	1.295864983	3501.4833	1.079295435	3667.235033	2	0.994020381	3767.6022	2	1.354743312	4390.75	2	0.398676971	2348.5	0.915813554	3502.284067	2	0.580435554	3019.1931	2	0.373143134	2478.3999	3	2.841913404	4914.2602	1.265164031	3470.617733	2	0.42626736	3009.3	2	1.471656588	4875.4057	0	2.105113397	4920.7998	1.334345781	4268.501833
34	A494	copper	Copper chaperone [Thermoanaerobacter tengcongensis].	Thermoanaerobacter tengcongensis	20808821_2	0	2.399601197	5590.5454	0	5.047894535	11397.581	0	2.433160123	6873.3569	3.293551952	7953.827767	0	2.053624191	5854.6943	0	4.443810941	9916.1191	0	3.576606442	7021.8413	3.358013858	7597.551567	0	2.923258411	5823.206	2	0.720477241	3033.0275	0	8.455687038	12354.2666	4.033140897	7070.1667	3	2.015630278	5322.3823	0	6.115963144	11882.5419	0	8.637411144	15048.082	5.589668189	10751.00207
41	A495	nifH	dinitrogenase reductase [uncultured nitrogen-fixing bacterium].	uncultured nitrogen-fixing bacterium	20977656_222	0	5.585622818	13643.6416	0	4.001059076	8559.7363	0	2.256407474	6791.0424	3.947696456	9664.806767	0	4.177137939	12508.8818	0	2.726450101	5900.3999	2	1.833698659	4457.8125	2.9124289	7622.364733	0	6.120542258	13758.1035	0	4.109767597	7798.1279	0	4.90841179	8530.8945	5.046240549	10029.04197	0	6.239577127	13208.4746	0	3.731968179	7973.0952	0	5.978102183	10498.1054	5.316549163	10559.89173
44	A496	biphenyl	2,3-dihydroxybiphenyl-1,2-dioxygenase [Pseudomonas azelaica].	Pseudomonas azelaica	2098615_454	0	5.091174226	13862.1884	0	5.128206386	9231.8525	0	3.408752293	8694.9794	4.542710968	10596.3401	0	6.039954733	14262.9638	0	4.985612066	8778.7128	0	3.411258887	5989.8535	4.812275229	9677.1767	0	4.77570975	12091.5605	0	3.114280523	5940.3159	0	5.432057634	11103.3261	4.440682635	9711.734167	0	4.294171516	9891.5849	0	5.90294362	12287.9892	0	9.346488164	14975.2431	6.514534433	12384.93907
12	A497	gentisate	COG3435: Gentisate 1,2-dioxygenase [Pseudomonas aeruginosa UCBPP-PA14].	Pseudomonas aeruginosa UCBPP-PA14	21:32037450_36	0	2.839225737	6935.75	2	0.946793605	3187.2097	2	0.759149578	3175.2602	1.515056307	4432.739967	0	2.037411104	5094.4135	2	0.121597926	3251.2609	2	0.629244742	2697.4333	0.929417924	3681.0359	2	0.227923369	2808.7102	2	0.995081915	3762.6611	2	1.126054339	3757.7834	0.783019874	3443.051567	0	2.509656633	6086.8764	0	2.528230951	6175.4638	3	2.406002997	5617.2666	2.48129686	5959.868933
21	A498	dsrA	dissimilatory sulfite reductase alpha subunit [uncultured bacterium].	uncultured bacterium	21:34017130_558	2	1.861518608	5717.7666	2	1.915290705	5108.7758	2	1.504264368	6221.7797	1.760357894	5682.774033	0	3.571846545	9019.7695	3	2.531288409	4890.8027	0	2.148531906	4613.7001	2.75055562	6174.757433	0	3.284566823	6863.5	2	0.73088297	3054.5568	0	3.51298994	7233.163	2.509479911	5717.073267	0	2.5449849	5570.8066	0	2.419347837	5797.6362	0	4.218626955	8254.7197	3.060986564	6541.054167
19	A499	cytochrome	0	Geobacter metallireducens GS-15	21:gmet_48845128:c33817-33089	0	2.935560717	6969.373	0	3.004491657	6224.6611	2	0.641298086	3557.7272	2.193783487	5583.920433	2	1.79999823	5299.6059	0	2.233699023	4464.0175	2	1.045501777	3077.75	1.693066343	4280.4578	0	2.836091529	6893.7714	2	1.67706092	4074.8999	2	1.766517062	5999.4501	2.093223171	5656.040467	3	3.131213068	16777.2167	0	4.521898062	9434.582	0	7.931743672	15572.747	5.194951601	13928.1819
9	A500	nirA	nitrite reductase [Nostoc sp. PCC 7120].	Nostoc sp. PCC 7120 (Anabaena sp. PCC 7120)	2108047_882	0	2.608979584	6165.8354	0	2.270037868	6215.0283	2	1.230349766	4660.6816	2.036455739	5680.5151	2	1.480144183	6546.2666	2	1.816881874	4268.8383	2	0.898053619	4584.9702	1.398359892	5133.358367	0	3.171055368	6515.5571	3	2.572131138	5356.4907	2	1.944430852	5369.9077	2.562539119	5747.3185	0	2.971543862	7900.8696	2	1.412414146	4317.2465	0	2.053181166	5122.3066	2.145713058	5780.1409
7	A501	haloacid	putative halocarboxylic acid dehalogenase [Xanthobacter sp. AS1].	Xanthobacter sp. AS1	211:27529545_151	2	1.897968062	5091.3554	2	0.285786073	2666.0166	2	0.878836954	3402.8166	1.020863697	3720.062867	0	4.207621772	10321.6591	2	0.477988953	3166.6318	2	0.794095259	2814.3852	1.826568661	5434.225367	2	0.595054582	3020.8977	2	0.730730753	3222.4204	2	0.917373248	2832.3952	0.747719528	3025.237767	0	3.330235335	7455.4375	2	0.947583195	3990.0454	2	0.71498121	3477.2844	1.66426658	4974.255767
15	A502	copper	copper resistance protein B precursor [Xanthomonas campestris pv. campestris str. ATCC 33913].	Xanthomonas campestris pv. campestris str. ATCC 33913	21111573_188	0	2.236891942	5305.4208	2	0.314430954	2394.6091	2	0.745807048	3576.2644	1.099043315	3758.764767	0	2.758436506	8844.9853	2	0.32219712	2358.1181	2	0.259714975	2290.6911	1.113449534	4497.9315	2	0.523708683	3498.6166	2	0.971135255	3464.6271	2	0.556483938	2804.3562	0.683775959	3255.866633	3	4.418272104	8235.6943	0	3.698720416	7340.7001	0	2.508878221	6190.0117	3.541956914	7255.4687
4	A503	copper	copper resistance protein A precursor [Xanthomonas campestris pv. campestris str. ATCC 33913].	Xanthomonas campestris pv. campestris str. ATCC 33913	21111574_1446	2	1.78557837	4777.6123	2	1.039861122	3726.1704	2	1.13934774	5412.0439	1.321595744	4638.608867	2	0.584273818	6895.6	2	1.069806286	3848.2463	2	0.626354069	2503.9028	0.760144724	4415.916367	2	0.230996714	3102.5795	2	0.334500279	2267.2619	2	1.58897588	6985.2172	0.718157624	4118.352867	2	1.648412466	6916.017	2	0.878790013	5510.602	2	1.612780853	4243.0112	1.379994444	5556.5434
4	A504	biphenyl	bphC [Pseudomonas stutzeri].	Pseudomonas stutzeri	2116732_360	2	1.560940105	4304.1928	2	1.793957311	4765.7026	2	1.750460349	6068.3833	1.701785922	5046.0929	2	1.889253941	5763.1601	2	0.962883136	4319.1933	2	0.937186645	2800.7666	1.263107907	4294.373333	2	1.912393924	5349.8437	2	0.534659527	3413.7941	2	1.765931772	5029.6523	1.404328408	4597.763367	2	0.63706391	4691.6958	2	1.473937658	4761.6762	0	2.119766507	4885.1206	1.410256025	4779.497533
26	A505	3-chlorobenzoate	putative oxidoreductase [Streptomyces coelicolor A3(2)].	Streptomyces coelicolor A3(2)	21218826_465	0	3.659227946	9266.6972	0	3.250248897	6719.3623	2	1.904087686	6953.9667	2.937854843	7646.6754	0	2.670767721	8830.7421	2	1.896811488	4742.8334	0	2.434912571	5983.5229	2.334163927	6519.0328	0	3.137551501	8970.5263	0	2.563778644	5039.7875	0	2.603355666	5719.7143	2.768228603	6576.676033	0	3.099325097	8636.1269	0	2.960666277	6009.7177	0	3.091978255	8130.1264	3.050656543	7591.990333
16	A506	dodecyl sulfate	putative secreted protein [Streptomyces coelicolor A3(2)].	Streptomyces coelicolor A3(2)	21218862_120	0	3.366875046	9955.0859	2	1.171655939	3720.5334	2	1.333867999	4471.102	1.957466328	6048.9071	3	3.140371732	14918.5751	2	1.061958977	3598.7966	2	1.351282723	3535.55	1.851204477	7350.9739	2	0.845452967	3491.1743	2	1.44465469	4338.7612	0	2.103160765	4596.4057	1.464422807	4142.113733	0	2.136635501	7356.8666	0	3.574322973	6517.2641	0	2.896714004	5599.1113	2.869224159	6491.080667
44	A507	cellulase	secreted endoglucanase [Streptomyces coelicolor A3(2)].	Streptomyces coelicolor A3(2)	21219289_1574	0	6.392098962	15643.0234	0	4.413251334	9181.0126	0	3.7784126	9005.2382	4.861254299	11276.42473	0	4.634567926	10902.246	0	3.662873741	7750.4643	0	2.554562479	5511.1757	3.617334716	8054.628667	0	6.15593174	14473.2001	0	3.219605329	7203.4545	0	4.611299947	9989.4736	4.662279005	10555.37607	0	6.229979153	10585.2958	0	3.855901484	9800.0107	0	5.788416066	11052.8867	5.291432234	10479.39773
39	A508	tellurium	putative integral membrane protein. [Streptomyces coelicolor A3(2)].	Streptomyces coelicolor A3(2)	21219412_190	0	3.328294807	10371.747	0	3.891499959	8525.8232	0	3.391221307	8233.0302	3.537005358	9043.533467	0	5.487575688	11752.9013	0	3.497568561	6855.208	0	5.003221799	9025.2109	4.662788683	9211.106733	0	6.012251739	13759.5126	0	3.64604644	7950.4155	0	4.663618389	9400.0126	4.773972189	10369.98023	0	2.834003908	6547.9165	0	6.343694044	10280.1464	0	5.937642879	11299.5605	5.038446944	9375.874467
8	A509	cellulase	putative endoglucanase precursor [Streptomyces coelicolor A3(2)].	Streptomyces coelicolor A3(2)	21219953_847	0	4.817288489	10710.6503	2	0.423181953	2601.4204	2	0.499802658	3574.8864	1.913424367	5628.9857	2	1.361687711	4601.5908	2	0.763152183	2950.5942	2	0.217494465	2209.5166	0.78077812	3253.900533	2	0.759540232	3344.4658	2	1.82707673	4498.0229	2	0.766808307	3079.25	1.117808423	3640.579567	2	1.477334328	4235.7011	0	5.003776422	10697.1357	2	1.677766454	4034.0568	2.719625735	6322.297867
11	A510	homogentisate	putative homogentisate 1,2-dioxygenase [Streptomyces coelicolor A3(2)].	Streptomyces coelicolor A3(2)	21220209_17	0	2.71502628	5258.7792	2	1.538248093	5569.0112	2	0.711779141	3798.3864	1.655017838	4875.392267	0	2.726782366	6916.4301	2	1.880048719	4607.6616	0	2.518712112	5228.6	2.375181065	5584.230567	0	2.715022835	6113.0249	2	1.442608266	3988.2158	0	2.578481253	6055.3427	2.245370785	5385.5278	0	2.519175017	5722.8125	0	3.04336614	5661.6889	0	2.538156149	5180.0229	2.700232435	5521.5081
18	A511	benzoate-anaerobic	putative acyl CoA dehydrogenase [Streptomyces coelicolor A3(2)].	Streptomyces coelicolor A3(2)	21220243_745	2	0.826496842	3885.8181	0	3.168219707	6430.3125	2	0.204177866	3620.8796	1.399631471	4645.670067	2	0.684915192	4326.4433	0	2.665190626	6011.2939	2	1.459816948	3992.625	1.603307589	4776.7874	0	2.223084803	5553.0131	2	0.813573067	3064.7333	0	3.264164645	6131.5488	2.100274172	4916.431733	2	1.149673489	3085.477	0	3.282550721	6287.5527	0	4.218456422	7582.8999	2.88356021	5651.976533
22	A512	atrazine	putative chlorohydrolase [Streptomyces coelicolor A3(2)].	Streptomyces coelicolor A3(2)	21221512_459	0	3.947581557	9381.0419	2	0.99284226	3351.3166	2	0.958150197	4666.3637	1.966191338	5799.574067	0	4.202160448	10961.1406	2	0.869317986	3260.1591	2	1.02883127	3798.1284	2.033436568	6006.476033	2	1.071761475	3985.1774	2	1.23135582	4408.9711	2	0.91639316	3257.9545	1.073170152	3884.034333	0	2.191006136	5547.8266	0	4.918979391	9568.1054	0	2.644289249	5740.3447	3.251424925	6952.092233
2	A513	mercury	putative merR-family transcriptional regulator [Streptomyces coelicolor A3(2)].	Streptomyces coelicolor A3(2)	21221708_145	2	0.787827519	3531.5322	2	0.156287725	2046.8985	2	0.109905715	2914.8981	0.35134032	2831.1096	2	1.556385819	5207.7729	2	0.448860311	2688.3833	2	0.251727847	1933.0274	0.752324659	3276.394533	2	0.117204618	2967.1477	2	0.731068072	3067.5161	2	0.176402929	2275.7128	0.34155854	2770.125533	2	1.10629897	3955.6833	2	0.774662813	2962.8532	2	0.455659668	2812.7834	0.778873817	3243.7733
5	A514	chitinase	chitinase two-component response regulator [Streptomyces coelicolor A3(2)].	Streptomyces coelicolor A3(2)	21223737_224	2	0.769233274	3174.6296	3	2.192273986	4530.9711	2	0.431440096	3374.5463	1.130982452	3693.382333	2	1.333324224	5342.768	2	1.368939156	4134.5332	2	0.843197819	3308.35	1.1818204	4261.883733	2	1.158772648	4200.4345	2	0.216861236	3060.5507	2	1.364807036	3865.6376	0.913480307	3708.874267	2	0.672072916	3437.6445	2	1.523361064	4434.4345	3	3.175928084	5852.6	1.790454021	4574.893
10	A515	benzoate-anaerobic	probable acetoacetyl-coA thiolase [Streptomyces coelicolor A3(2)].	Streptomyces coelicolor A3(2)	21223759_307	2	0.507445375	3752.8522	2	1.915789015	4324.7324	2	0.731075057	3512.9545	1.051436482	3863.513033	2	1.729491934	5709.3286	2	1.634111043	4071.0114	2	1.077537699	3004.768	1.480380225	4261.702667	2	1.07800262	3919.7338	2	0.582872668	2924.7666	0	3.399286265	6130.8256	1.686720518	4325.108667	2	0.944278591	3175.3767	0	2.740405206	5936.1333	0	3.326142438	6784.9663	2.336942078	5298.825433
4	A516	chitinase	putative secreted chitinase (putative secreted protein) [Streptomyces coelicolor A3(2)].	Streptomyces coelicolor A3(2)	21224347_771	2	1.142767937	4708.6166	2	0.638820972	3235.3068	2	1.238770029	3684	1.006786313	3875.974467	2	0.883085242	4869.1015	2	0.787653988	3740.3479	2	0.427997302	2782.4926	0.699578844	3797.314	2	1.024719603	3761.7272	2	0.181586284	2564.5	2	0.823543795	3155.5942	0.676616561	3160.607133	2	0.737501181	3304.0334	2	1.337054506	3907.1594	2	0.73773543	2964.8627	0.937430372	3392.0185
2	A517	arsenic	probable membrane efflux protein. [Streptomyces coelicolor A3(2)].	Streptomyces coelicolor A3(2)	21225641_139	2	1.057050782	4651.7099	2	0.21942108	2549.5734	2	0.000900813	2741.4311	0.425790892	3314.238133	2	0.416209744	4455.1289	2	0.358757057	2449.3669	2	0.538951076	2454.9536	0.437972626	3119.816467	2	0.543296532	2737.05	2	0.542041556	2634.9104	2	0.280879132	2118	0.45540574	2496.653467	2	1.234153929	3845.625	2	0.557407779	2802.0344	2	0.877817745	3101.8984	0.889793151	3249.8526
2	A518	tellurium	conserved hypothetical protein [Streptomyces coelicolor A3(2)].	Streptomyces coelicolor A3(2)	21225749_18	2	0.772368076	3585.9709	2	0.855353071	3176.0458	2	1.464782979	4473.2592	1.030834709	3745.091967	2	0.39096255	3698.2333	2	0.867753568	2899.6955	2	0.633835141	2444.0371	0.63085042	3013.988633	2	0.777839478	3923.2319	2	0.348157772	2727.5666	2	1.235399882	3475.5322	0.787132377	3375.443567	2	0.75872488	3743.2221	2	1.015401242	3043.9885	2	0.691266135	3119.1015	0.821797419	3302.104033
3	A519	gdh	glutamate dehydrogenase [Methanosarcina mazei Go1].	Methanosarcina mazei Go1	21226459_387	2	1.029847326	3719.3303	2	1.222888303	4274.3388	2	1.127473686	4325.2539	1.126736438	4106.307667	2	1.268839155	5364.4501	2	0.907149526	2606.789	2	0.574431487	2595.1999	0.916806723	3522.146333	2	1.927106206	5215.6508	2	0.893605954	3036.632	2	1.523228482	4761.4091	1.447980214	4337.8973	2	0.824775835	3260.945	2	1.024280491	3352.7102	3	2.19934651	4722.7343	1.349467612	3778.7965
33	A520	phenol-anaerobic	4-hydroxybenzoate decarboxylase [Methanosarcina mazei Go1].	Methanosarcina mazei Go1	21227628_196	0	3.237141292	8940.4306	0	4.545664455	8655.371	0	2.652988296	8219.4228	3.478598015	8605.0748	0	4.266602349	8886.4716	0	3.281456924	7159.3955	0	3.111781598	6589.8613	3.55328029	7545.2428	0	4.340506229	10496.2978	3	2.079123761	5034.2441	0	7.935444915	12230.957	4.785024968	9253.832967	2	1.854629622	5156.5444	0	3.694148432	8349.9541	0	6.741567629	11324.7802	4.096781895	8277.0929
8	A521	phenol-anaerobic	4-hydroxybenzoate decarboxylase [Methanosarcina mazei Go1].	Methanosarcina mazei Go1	21227628_507	2	1.669457848	5437.2797	2	0.156917688	2310.2897	0	3.33080461	8857.6757	1.719060049	5535.0817	2	0.084988253	3575.2045	2	0.014390249	1717.4832	2	0.933294012	2943.5217	0.344224171	2745.403133	2	0	2428.55	2	0.303642012	2416.4167	0	2.004501539	5815.875	0.769381184	3553.6139	2	0.411500557	3322.6889	0	5.502596253	12105.0371	0	2.486508837	6151.0541	2.800201882	7192.9267
9	A522	cobalt,zinc,cadmium	Cobalt-zinc-cadmium resistance protein [Methanosarcina mazei Go1].	Methanosarcina mazei Go1	21227813_261	2	0.649275611	3292.3305	0	2.393354423	5717.7333	2	0.076282649	2593.6166	1.039637561	3867.893467	2	1.243397885	6385.7109	2	1.953130536	4917.5083	2	0.305191556	2785.4914	1.167239992	4696.236867	2	0.660864762	3758.5666	2	0.604621814	2558.2673	2	1.248134468	3481.3332	0.837873681	3266.0557	2	0.788147182	3687.3728	0	3.056609919	8001.6762	0	3.307280017	7270.5444	2.384012373	6319.864467
38	A523	cobalt,zinc,cadmium	Cobalt-zinc-cadmium resistance protein [Methanosarcina mazei Go1].	Methanosarcina mazei Go1	21227880_455	0	3.24792664	11239.0732	0	3.328513084	7134.2431	0	3.599230053	7526.2929	3.391889926	8633.203067	0	3.687373083	10749.4853	0	2.915163484	6111.7099	0	2.334766913	6317.8251	2.97910116	7726.3401	0	5.434626117	9965.5234	0	2.404266085	5773.0776	0	3.78913641	7194.8769	3.876009537	7644.492633	0	3.697116085	8606.0126	0	3.331863228	6931.9531	0	5.193046602	8835.7412	4.074008638	8124.568967
3	A524	dodecyl sulfate	Alkyl sulfatase [Methanosarcina mazei Go1].	Methanosarcina mazei Go1	21228084_491	2	0.325472404	4173.4658	2	0.931983024	3292.1364	2	0.870674558	3808.4665	0.709376662	3758.0229	2	0.961126021	3989.7045	2	1.201625452	3448.1833	2	0.768461932	2613.8666	0.977071135	3350.5848	2	1.747639851	4797.3188	2	0.683705808	2832.6162	2	1.478806623	4043.3977	1.303384094	3891.1109	2	1.132180309	3703.1555	2	1.456100913	3608.6704	2	1.302387038	4087.3977	1.29688942	3799.7412
24	A525	thiocyanate	CO dehydrogenase/acetyl-COA synthase beta subunit [Methanosarcina mazei Go1].	Methanosarcina mazei Go1	21228189_719	0	2.855302954	6216.2753	0	2.813535963	5949.2309	2	0.977987416	4774.684	2.215608778	5646.730067	0	2.628317347	7839.9404	0	3.782389899	6119.3286	2	1.747574918	4206.5537	2.719427388	6055.274233	0	2.277159527	7774.3437	2	1.4721145	4064.2172	0	4.226878269	9214.9091	2.658717432	7017.823333	0	2.46555111	6925.3999	0	3.465171946	6961.205	0	3.810219126	6851.6	3.246980727	6912.734967
28	A526	CO-dehydrogenase	Carbon monoxide dehydrogenase [Methanosarcina mazei Go1].	Methanosarcina mazei Go1	21228403_1715	0	2.421534298	6221.8833	0	3.825005958	7674.7465	2	1.138980289	4849.3476	2.461840182	6248.659133	0	2.377769386	7661.3559	0	3.82010082	7994.9155	0	3.154805645	6091.7285	3.117558617	7249.3333	0	2.13653004	6006.352	2	0.922627904	3503.8977	0	3.395232882	6714.8974	2.151463609	5408.382367	2	1.261072258	4939.1738	0	5.876999309	8629.583	0	7.021769571	11705.1113	4.719947046	8424.6227
33	A527	homogentisate	homogentisate 1,2-dioxygenase [Xanthomonas campestris pv. campestris str. ATCC 33913].	Xanthomonas campestris pv. campestris str. ATCC 33913	21229915_1303	0	4.063875165	10864.6416	0	4.062058739	7982.2905	0	2.655235294	8444.039	3.593723066	9096.990367	0	4.577275429	11255.4472	0	3.56222833	6201.7343	0	3.156652039	6691.8916	3.765385266	8049.691033	0	4.246615313	10177.8955	0	2.223640127	5670.122	0	3.838419905	7487.0883	3.436225115	7778.3686	0	3.4659299	8549.5761	0	4.157144005	7118.2075	0	5.021511187	9632.5976	4.214861697	8433.4604
41	A528	benzoate-anaerobic	aldehyde dehydrogenase [Xanthomonas campestris pv. campestris str. ATCC 33913].	Xanthomonas campestris pv. campestris str. ATCC 33913	21230283_1095	0	3.503746658	8636.5117	0	7.335413215	16059.8017	0	3.754439382	9395.3964	4.864533085	11363.90327	0	3.400127594	7707.4697	0	3.580986939	11246.7812	0	3.934589372	7176.1928	3.638567968	8710.1479	0	4.287281842	10645.8525	2	1.391963113	3963.2841	0	9.16265814	18856.4199	4.947301032	11155.1855	2	1.244942579	3916.6345	0	8.422654173	15047.2646	0	12.32108826	19437.4804	7.32956167	12800.45983
21	A529	cobalt,zinc,cadmium	cobalt-zinc-cadmium resistance protein [Xanthomonas campestris pv. campestris str. ATCC 33913].	Xanthomonas campestris pv. campestris str. ATCC 33913	21230722_68	2	1.729600882	4498.3803	2	0.599463889	3158.0666	0	2.617645447	6848.3427	1.648903406	4834.929867	0	2.554265712	6141.0131	2	1.73239433	4857.7333	2	0.219354833	2516.3466	1.502004958	4505.031	2	0.34322542	2681.028	2	1.351170307	4040.9658	2	1.221845193	4841.8823	0.972080307	3854.625367	0	2.441775282	5581.145	0	3.692132637	7339.2402	0	3.384439346	6140.5683	3.172782421	6353.651167
48	A530	atrazine	atrazine chlorohydrolase [Xanthomonas campestris pv. campestris str. ATCC 33913].	Xanthomonas campestris pv. campestris str. ATCC 33913	21231035_814	0	9.959856598	24471.8222	0	5.943427791	10914.0214	0	2.916590393	11146.7978	6.273291594	15510.88047	0	7.22588434	21128.207	0	4.173031766	9352.9521	0	4.146118215	7978.8125	5.181678107	12819.99053	0	10.57330722	24086.123	0	6.477789656	10840.0322	0	5.910346595	10572.7939	7.653814491	15166.31637	0	7.235378896	16931.5996	0	5.640525126	13183.8828	0	7.193332191	12704.4208	6.689745404	14273.30107
7	A531	catechol-ortho derivative	carboxymethylenebutenolidase [Xanthomonas campestris pv. campestris str. ATCC 33913].	Xanthomonas campestris pv. campestris str. ATCC 33913	21231997_152	2	1.493309587	4754.3637	2	1.236552285	3212.6965	2	0.734487019	4552.4545	1.154782964	4173.171567	2	1.589973661	5014.6704	2	1.606159457	3772.5	2	0.980664442	3072.9318	1.392265853	3953.3674	2	1.71958595	5252.9204	2	0.771362132	3146.5832	2	0.874361768	3595.0805	1.12176995	3998.1947	2	1.430782301	3911.9772	0	2.359456466	4685.519	0	2.542312525	5015.8442	2.110850431	4537.780133
15	A532	phenol-aerobic	phenol hydroxylase [Proteus vulgaris].	Proteus vulgaris	21233737_837	2	0.939502614	4303.3779	0	2.636851262	5626.3144	2	0.196745202	3369.758	1.257699693	4433.1501	2	1.580354069	5378.2045	0	2.338543398	4786.4658	3	2.137595547	4339.8066	2.018831005	4834.825633	2	1.609153472	4876.2753	2	0.442383353	2634.2314	0	3.215202479	5651.7021	1.755579768	4387.402933	2	0.568147583	3472.5	0	2.661323003	5682.5	0	3.289745157	6624.6845	2.173071914	5259.894833
4	A533	tellurium	tellurite resistance protein [Proteus vulgaris].	Proteus vulgaris	21233845_66	2	1.866892349	4800.6831	2	1.778857879	4332.1772	2	0.671422527	3870.0434	1.439057585	4334.301233	2	1.551033996	5252.3833	2	1.636787657	3974.7045	2	0.927221088	3040.4204	1.371680913	4089.1694	2	0.886145703	4716.1933	2	0.558198233	2668.3635	0	2.142702537	5475.8657	1.195682158	4286.8075	2	0.772303528	3225.5454	2	1.854509748	4602.8964	0	2.186202928	5529.3334	1.604338735	4452.591733
46	A534	parathion	methyl parathion hydrolase [Xanthomonas axonopodis pv. citri str. 306].	Xanthomonas axonopodis pv. citri str. 306	21241497_116	0	8.745764687	28038.8632	0	4.219018136	9545.4824	0	3.36491699	11676.5507	5.443233271	16420.29877	0	10.04387077	34988.5156	0	5.71198979	10466.2392	2	1.407116012	3595.9545	5.72099219	16350.23643	0	5.394387685	18853.6445	0	7.345319813	14507.8417	0	8.458266193	19110.0097	7.065991231	17490.49863	0	7.247911419	30529.8691	0	5.811767291	18452.4511	0	8.268204595	17690.8828	7.109294435	22224.401
15	A535	protocatechuate	protocatechuate 3,4-dioxygenase beta chain [Xanthomonas axonopodis pv. citri str. 306].	Xanthomonas axonopodis pv. citri str. 306	21241648_641	0	2.102688158	7183.0712	2	0.450964045	2732.6086	2	0.865480969	3261.3166	1.139711058	4392.332133	0	2.895726293	7743.5732	2	0.236228533	2420.0886	2	0.252457093	2192.0549	1.128137307	4118.572233	2	1.139260832	3572.4658	2	1.135235772	4477.0834	2	1.229429612	4053.0869	1.167975405	4034.212033	0	2.657258215	6454.104	2	1.961211115	5172.186	0	2.626863504	5461.9882	2.415110945	5696.092733
5	A536	pgl	6-phosphogluconolactonase [Xanthomonas axonopodis pv. citri str. 306].	Xanthomonas axonopodis pv. citri str. 306	21242808_275	2	0.667407455	4326.0434	2	0.936821889	2845.2204	2	0.492907375	2804.3144	0.699045573	3325.192733	2	0.54899473	3015.3166	2	0.938865208	2985.3332	2	0.079827761	1979.4	0.522562566	2660.0166	2	0.480159342	2878.1865	2	0.763354348	3388.1884	2	0.426144003	2432.6	0.556552564	2899.6583	2	1.366623827	4462.7167	2	1.683455027	4398.35	2	1.337965618	3854.7614	1.462681491	4238.609367
5	A537	cadmium	cation efflux system protein [Xanthomonas axonopodis pv. citri str. 306].	Xanthomonas axonopodis pv. citri str. 306	21242882_1617	2	1.061077716	4098.5288	2	1.730649836	4188.125	2	1.48563555	4182.3374	1.425787701	4156.3304	2	0.960547419	4399.9829	2	0.937914757	4277.5	2	0.932100837	3004.85	0.943521004	3894.110967	2	1.70524397	4331.5673	2	0.888623946	3705.1999	0	2.862024072	5484.0932	1.818630663	4506.953467	2	0.18575235	4605.6528	2	1.340155283	4624.0439	2	1.500796202	3686.9091	1.008901278	4305.535267
43	A538	polygalacturonase	polygalacturonase [Xanthomonas axonopodis pv. citri str. 306].	Xanthomonas axonopodis pv. citri str. 306	21243108_125	0	6.293882375	19563.2871	0	4.116992171	7466.9301	0	2.862895377	7947.2333	4.424589974	11659.15017	0	6.58989293	20956.0703	0	5.040176682	9521.5351	0	2.559794688	5138.3374	4.729954767	11871.98093	0	8.135224748	19196.9785	0	6.005708116	10616.871	0	6.123474276	10031.7392	6.75480238	13281.8629	0	10.20427698	17779.9902	0	4.763041803	9281.3066	0	4.441154966	11127.9892	6.469491251	12729.762
3	A539	cellulase	cellulase [Xanthomonas axonopodis pv. citri str. 306].	Xanthomonas axonopodis pv. citri str. 306	21243255_648	2	0.262191277	2741.8068	2	0.041165104	1888.9254	2	0.940008773	3978.4648	0.414455051	2869.732333	2	0.125561944	2852.7614	2	0.496225782	2074.1193	2	0.145853694	1882.4354	0.255880473	2269.772033	2	0.783145317	3893.1999	2	0	2222.3518	2	0.57062146	2715.2727	0.451255592	2943.608133	2	0.533595988	2869.311	2	0.421554834	2422.55	2	0.182516956	2251.1	0.379222593	2514.320333
11	A540	mannanase	beta-mannosidase [Xanthomonas axonopodis pv. citri str. 306].	Xanthomonas axonopodis pv. citri str. 306	21243802_1237	0	2.451037843	5532.4394	0	2.921632063	6215.1391	2	0.491364026	4828.9433	1.954677977	5525.507267	3	2.220070569	5704.7949	3	2.43184196	4421.0688	2	1.590162919	3956.9204	2.080691816	4694.261367	2	1.868065945	4991.9331	2	0.76078459	2935.8635	0	3.516695066	7145.2001	2.0485152	5024.332233	2	0.787866571	3269.375	3	2.196443551	4917.5864	0	3.966320458	7765.457	2.31687686	5317.4728
26	A541	arsenic	arsenate reductase [Xanthomonas axonopodis pv. citri str. 306].	Xanthomonas axonopodis pv. citri str. 306	21244237_320	2	1.287577208	4701.1123	0	2.667195052	5879.0126	0	2.242954026	7408.8764	2.065908762	5996.333767	0	2.353661184	6578.8872	0	2.24120406	5528.5541	2	1.880035617	3644.1323	2.158300287	5250.524533	2	1.15140722	3678.0681	2	1.901204678	4442.1303	0	4.085589046	6281.4252	2.379400315	4800.5412	0	2.953529702	5119.7866	0	3.106425508	6354.3999	0	3.794031338	7120.4545	3.284662183	6198.213667
31	A542	cellulase	cellulase [Xanthomonas axonopodis pv. citri str. 306].	Xanthomonas axonopodis pv. citri str. 306	21244241_131	0	4.339002061	11326.7441	0	3.29472816	7244.0263	0	2.20686262	6105.2587	3.280197614	8225.343033	0	4.176537137	11156.1347	0	2.468681363	6569.3447	2	1.655851068	4361.625	2.76702319	7362.368133	0	4.9302741	8939.8671	0	2.671913085	5345.9326	0	3.054265753	6920.5541	3.552150979	7068.7846	0	3.283044034	8001.6889	0	3.255939344	7855.1665	0	4.07239471	7918.1977	3.537126029	7925.0177
19	A543	cadmium	cation efflux system protein [Xanthomonas axonopodis pv. citri str. 306].	Xanthomonas axonopodis pv. citri str. 306	21244878_1093	0	3.977694859	8972.5292	3	2.080285503	4906.0292	1	2.586053506	6451.353	2.881344623	6776.637133	0	3.27888495	9788.6503	2	1.201783785	4338.2998	2	1.330732583	3644.9167	1.937133773	5923.9556	0	2.590487527	6430.9433	2	0.961399035	3844.375	0	2.787832824	6219.7597	2.113239795	5498.359333	0	2.338370703	6295.6704	0	2.757709843	6038.8378	0	2.881154448	6338.2651	2.659078331	6224.257767
32	A544	cadmium	cation efflux system protein [Xanthomonas axonopodis pv. citri str. 306].	Xanthomonas axonopodis pv. citri str. 306	21244879_950	2	0.433824179	2972.5805	0	4.177155226	8450.2587	0	3.698797894	8428.3847	2.769925767	6617.074633	2	0.729878149	3942.2917	0	3.577095446	6825.2265	0	2.93589462	5464.25	2.414289405	5410.5894	2	0.736996486	3345.0114	2	0.502026122	2450.1499	0	6.914345402	12634.1376	2.717789336	6143.099633	2	0.620511331	2997.0114	0	3.385874695	8890.0419	0	6.476735881	10021.4003	3.494373969	7302.817867
49	A545	polygalacturonase	putative polygalacturonase [Prevotella bryantii].	Prevotella bryantii	2130573_1064	0	7.257441473	21252.707	0	7.150537952	17723.9667	0	4.377289479	11123.6591	6.261756301	16700.11093	0	6.982281335	22685.9394	0	6.328286958	14852.1689	0	3.924630598	8128.3027	5.745066297	15222.137	0	6.58015175	23498.9648	0	7.16099124	13349.7412	0	11.78481756	17624.4726	8.508653516	18157.7262	0	9.905507152	20821.4355	0	9.812821569	17831.3398	0	15.31090767	24394.621	11.67641213	21015.79877
6	A546	protocatechuate	protocatechuate 3,4-dioxygenase beta subunit [Acinetobacter lwoffii].	Acinetobacter lwoffii	21320167_1	0	2.600610037	7430.6572	2	0.116347683	2175.0832	2	0.994845995	4494.25	1.237267905	4699.9968	0	2.488400826	7026.2387	2	0.454761129	2230.2707	2	0.047205005	1870.1511	0.996788987	3708.886833	2	0.767980406	3807.5166	2	1.65975971	4203.1591	2	1.154342666	3787.1	1.194027594	3932.5919	2	1.621350772	4788.852	2	0.719549557	3560.05	3	2.197688849	4951.1962	1.512863059	4433.366067
20	A547	catechol-meta derivative	4-hydroxy-2-oxovalerate aldolase [Rhodococcus sp. RHA1].	Rhodococcus sp. RHA1	21321305_658	2	1.901242897	5468.2924	0	3.630544738	8908.1728	2	0.459195963	3452.6022	1.996994532	5943.022467	2	1.406993264	5395.4916	0	3.08240001	7998.7416	0	2.286886622	5085.5439	2.258759965	6159.9257	0	2.003040913	4997.4443	2	1.322560953	3583.3479	0	4.08989443	8067.8886	2.471832099	5549.560267	2	1.535794741	4359.5908	0	4.813649893	10615.54	0	5.601039254	10215.3007	3.983494629	8396.8105
21	A548	mercury	putative mercuric reductase [Sphingomonas sp. Spi7].	Sphingomonas sp. Spi7	21322693_192	0	2.439048942	6107.0146	0	2.377231287	4330.3886	0	2.131828177	6064.1147	2.316036135	5500.505967	0	3.063749113	6887.5063	2	1.851923368	4035.8	3	2.447134854	5712.5966	2.454269112	5545.300967	0	4.092041689	7918.4267	2	1.678434733	4633.0161	0	5.068397233	10957.3447	3.612957885	7836.2625	3	2.733850649	5739.8945	0	2.236178156	4807.9404	0	3.915477415	8182.2241	2.961835407	6243.353
35	A549	mercury	HTH_MERR, helix_turn_helix, mercury resistance [Bacillus anthracis A2012].	Bacillus anthracis str. A2012	21398885_140	0	2.295423105	5452.8842	0	6.554372117	14523.7294	0	2.345306196	6146.9433	3.731700473	8707.8523	0	2.445318892	6125.726	0	5.842879232	12761.3222	0	4.399510464	6904.5268	4.229236196	8597.191667	0	3.105840035	7757.4086	2	1.290134023	4101.3637	0	8.377419753	13433.8945	4.257797937	8430.888933	2	1.771343426	4984.8798	0	9.376673899	21765.1367	0	13.96153088	26233.6503	8.369849402	17661.22227
44	A550	arsenic	ArsB, Arsenical pump membrane protein [Bacillus anthracis A2012].	Bacillus anthracis str. A2012	21401397_961	0	3.273102087	7640.3813	0	5.217936713	11768.6376	0	2.413200785	7718.7934	3.634746529	9042.6041	0	3.474815216	8374.7832	0	6.482772567	11465.663	0	4.276913446	8701.7841	4.744833743	9514.076767	0	4.606049431	10998.3066	0	2.429698782	5313.6552	0	7.239462597	13686.7832	4.758403604	9999.581667	0	2.733059623	6884.2207	0	8.317681686	15306.7617	0	10.63638583	20026.9765	7.22904238	14072.65297
4	A551	nifD	dinitrogenase alpha subunit [Bradyrhizobium sp. Ai1a-2].	Bradyrhizobium sp. Ai1a-2	21434976_587	0	2.497355674	5720.2583	2	1.428199288	3091.2207	2	0.641080347	4327.9428	1.52221177	4379.807267	0	2.055116158	5262.7368	2	1.006327403	2926.6232	2	0.770557212	2119.0573	1.277333591	3436.1391	2	1.396871835	4911.625	2	0.646415737	2635.1159	2	1.181452874	3894.6833	1.074913482	3813.808067	0	2.039737687	4215.0131	2	1.668047416	3884.582	0	2.556757247	5196.8715	2.088180783	4432.155533
28	A552	catechol-meta derivative	4-oxalocrotonate decarboxylase [Burkholderia cepacia].	Burkholderia cepacia	2150112_200	0	4.775669077	9182.0341	0	3.300778725	5721.4501	2	1.210603433	5435.8295	3.095683745	6779.771233	0	3.695746853	8727.288	2	1.772778655	3798.2333	2	1.505444981	3540.6323	2.32465683	5355.384533	0	3.618481552	8330.9628	3	2.217274804	5519.3911	0	2.494494449	6675.3256	2.776750268	6841.893167	0	2.908490723	7461.0454	0	3.159623259	7056.0976	0	5.489965238	9900.0332	3.852693073	8139.058733
33	A553	nifH	nitrogenase iron protein [uncultured prokaryote].	uncultured prokaryote	21586617_189	0	5.321816566	12021.0341	0	3.474962525	7245.2924	0	2.641606173	7211.4375	3.812795088	8825.921333	0	4.464323337	13141.4023	0	2.348354322	5419.7705	0	2.682123093	5028.8857	3.164933584	7863.352833	0	5.201411671	13675.8134	0	3.456176874	7140.7021	0	6.864865936	11754.2041	5.174151494	10856.90653	0	4.356068467	9754.707	0	3.903104336	6623.0634	0	5.321709497	9109.9091	4.526960767	8495.893167
7	A554	nifH	nitrogenase iron protein [uncultured prokaryote].	uncultured prokaryote	21586697_155	2	1.148425868	4248.5668	2	0.448995958	3333.2753	2	1.098552212	3725.7666	0.898658013	3769.2029	2	0.904956389	6333.2954	2	0.885544499	5928.7929	2	0.428885968	2602.0458	0.739795619	4954.711367	2	0.392743898	2626.7536	2	0.855738639	3061.6376	3	2.29618292	4933.6586	1.181555152	3540.683267	2	0.277151939	3109.5932	2	1.139699144	3577.5217	0	2.071703367	4640.6088	1.162851483	3775.9079
4	A555	nifH	nitrogenase iron protein [uncultured prokaryote].	uncultured prokaryote	21586721_204	0	2.713648846	6876.8789	2	0.969992102	3596.8969	2	0.401438116	3315.2202	1.361693022	4596.332	2	1.409650683	4880.9887	2	0.785479848	2924.1999	2	0.648783088	3365.5871	0.947971206	3723.5919	2	1.871986483	5148.8286	2	0.867124825	3423.7834	2	1.30314249	3826.2272	1.347417933	4132.9464	2	1.195201156	4221.75	2	1.139403997	3468.9431	2	1.375346384	4401.6	1.236650512	4030.764367
50	A556	nifH	nitrogenase iron protein [uncultured prokaryote].	uncultured prokaryote	21586771_224	0	8.784201403	21253.2519	0	5.427806419	16554.6777	0	5.151720649	13068.0234	6.454576157	16958.651	0	7.432462575	17915.6308	0	4.550790185	12470.455	0	4.532362802	8374.4541	5.505205188	12920.17997	0	6.987165793	24335.5292	0	5.669521926	13100.1953	0	11.47856221	18451.8964	8.045083311	18629.20697	0	9.258680773	16731.4726	0	9.226869313	23684.4492	0	10.03494575	23109.0371	9.506831946	21174.9863
38	A557	urease	urease UreB [Helicobacter salomonis].	Helicobacter salomonis	21637211_814	0	4.648678853	11964.8173	0	2.8490305	6309.4389	0	4.465057995	9093.0117	3.987589116	9122.422633	0	4.697694056	11654.7001	0	2.279827311	7359	0	2.320737328	7905.3979	3.099419565	8973.032667	0	5.386891047	14697.4101	0	3.65291453	6184.4584	0	2.648795579	8940.2841	3.896200385	9940.717533	0	3.310181952	7197.435	0	3.284657677	7965.1113	0	4.804097013	8242.6376	3.799645547	7801.727967
7	A558	dsrB	sulfite reductase, dissimilatory-type, beta subunit [Chlorobium tepidum TLS].	Chlorobium tepidum TLS	21673682_469	0	2.824156545	7296.8051	2	0.570239646	2857.1376	2	0.942584785	4344.8408	1.445660325	4832.927833	0	2.446169105	7758.6098	2	0.511747994	2940.6833	2	0.465786223	2985.5666	1.141234441	4561.6199	0	2.513276988	6542.5068	2	1.43017378	4549.75	2	0.574335734	3480.0166	1.505928834	4857.424467	0	2.788892853	7524.3598	2	0.633932136	2948.3303	2	1.653669086	4444.1	1.692164692	4972.263367
50	A559	chitinase	chitinase [Rhizopus niveus].	Rhizopus niveus	218025_1192	0	12.00073632	58151.9101	0	10.18347232	52071.2968	0	7.780359068	60798.8632	9.988189236	57007.3567	0	6.513642122	61902.3046	0	9.495761172	55572.2187	0	18.9851485	50306.7031	11.6648506	55927.07547	0	36.92759118	55851.246	0	7.497760927	27599.5273	0	30.31649455	58551.5898	24.91394888	47334.12103	0	6.930379361	30818.5664	0	17.29560933	55532.6992	0	31.81670324	57245.2773	18.68089731	47865.5143
8	A560	benzoate-anaerobic	acetoacetyl-CoA thiolase A [Candida tropicalis].	Candida tropicalis	218366_1130	2	0.973496455	3568.7355	2	1.390786577	4086.3	2	0.372864585	2788.5	0.912382539	3481.1785	2	1.091001982	4928.5908	2	1.41563291	3409.5942	2	0.40567442	2581.4023	0.970769771	3639.862433	2	0.772537991	2920.4587	2	0.721836748	2936.2045	2	0.98196997	4176.4536	0.825448237	3344.372267	2	0.705061636	3285.1591	2	1.354622242	3490.0917	2	1.727655876	4042.125	1.262446584	3605.791933
51	A561	cellulase	endoglucanase [Chaetomium brasiliense].	Chaetomium brasiliense	21842088_479	0	7.723418329	48008.0781	0	8.986494791	23856.5117	0	5.090443971	17721.7148	7.266785697	29862.10153	0	8.301570093	43722.25	0	5.166806559	14679.9228	0	4.795259882	9909.3593	6.087878845	22770.5107	0	10.81654089	36983.2226	0	7.144900203	16616.7167	0	12.41398392	22237.3984	10.12514167	25279.11257	0	8.575201147	37648.3554	0	9.198030829	21578.0546	0	25.47990453	41235.3437	14.41771217	33487.25123
45	A562	cellulase	endoglucanase [Trichoderma viride].	Trichoderma viride	21842124_44	0	5.746486451	14288.5625	0	6.69315525	13695.2138	0	2.273940522	8448.247	4.904527408	12144.00777	0	5.042296857	12377.4628	0	4.55910003	8937.6435	0	2.850595956	7349.0693	4.150664281	9554.7252	0	6.104378043	12459.7656	0	2.797666988	6080.5932	0	4.687711316	8523.8886	4.529918782	9021.4158	0	3.364026577	9934.3847	0	5.798726513	11611.6132	0	6.992397949	12326.5771	5.385050346	11290.85833
7	A563	copper	hypothetical protein [Yersinia pestis KIM].	Yersinia pestis KIM	21959393_111	2	0.770953519	3436.6782	0	2.095948718	5124.8979	0	2.172351965	5222.1147	1.679751401	4594.5636	2	0.932619024	4175.6	2	0.732281946	3963.3332	2	0.740621512	2906.2753	0.801840827	3681.736167	2	0.731456389	2877.768	2	0.092417975	2012.3548	3	2.140049375	4928.8886	0.98797458	3273.0038	2	0.211247363	2431.9665	2	1.843938197	4704	0	2.397519919	5483.1948	1.48423516	4206.3871
26	A564	nosZ	putative nitrous oxide reductase [uncultured soil bacterium].	uncultured soil bacterium	22:29125886_681	0	4.129984387	9980.8857	0	2.558964485	6170.0131	2	1.386594954	4373.3579	2.691847942	6841.4189	0	3.523568781	8795.5224	2	1.344633453	4010.1591	0	2.302604272	4402.7968	2.390268835	5736.159433	0	3.541035234	7188.4809	0	2.163646667	4993.1708	0	2.771208923	5207.3613	2.825296941	5796.337667	0	4.296557258	8856.1669	0	2.835761024	5556.082	0	2.822615494	5742	3.318311259	6718.082967
5	A565	2,4-D	putative 2,4-D monooxygenase [uncultured bacterium].	uncultured bacterium	22002454_409	2	0.994714202	3650.2165	2	0.191283182	2893.0434	2	0.464312954	3061.6833	0.550103446	3201.647733	2	1.713889521	5380.3085	2	0.293478946	2984.8645	2	0.362583524	2378.7165	0.789983997	3581.2965	2	0.301415945	2660.7165	2	1.549569299	3924.7258	2	0.485593513	2746.3833	0.778859586	3110.608533	2	0.558086046	3188.8295	2	0.744068979	3529.8	2	0.576413366	2968.7419	0.626189463	3229.1238
50	A566	dibenzofuran	alpha subunit of dibenzofuran dioxygenase [Terrabacter sp. YK3].	Terrabacter sp. YK3	22036072_1180	0	12.25714501	27903.7226	0	10.76556031	20559.7167	0	6.242095829	18318.0703	9.754933716	22260.5032	0	7.291687687	29476.0214	0	8.169337837	16197.7265	0	5.883248983	10232.2695	7.114758169	18635.33913	0	14.12200136	33471.75	0	6.709127543	13825.6982	0	13.15221373	27495.832	11.32778088	24931.0934	0	7.810578658	16803.871	0	10.4734924	24407.6523	0	9.81639658	25501.0839	9.366822546	22237.53573
14	A567	dibenzofuran	beta subunit of dibenzofuran dioxygenase [Terrabacter sp. YK3].	Terrabacter sp. YK3	22036073_75	2	1.521837071	4947.5566	2	1.775546743	4669.8886	2	0.533738514	3785.176	1.277040776	4467.5404	0	2.19108134	5989.0371	0	2.260916995	4828.6708	2	1.174702585	3080.5349	1.875566973	4632.7476	2	1.912052507	5696.207	2	0.941294826	3393.2614	0	3.443179737	6827.5454	2.098842356	5305.671267	2	1.109915659	4020.3864	0	3.158991673	6588.6162	0	3.71896598	7247.9882	2.662624438	5952.330267
3	A568	dibenzofuran	ferredoxin component of dibenzofuran dioxygenase [Terrabacter sp. YK3].	Terrabacter sp. YK3	22036074_322	2	1.355091615	4840.0341	2	0.558557568	3228.2841	2	0.825736138	3252.093	0.91312844	3773.4704	2	1.190763413	5804.3188	2	0.630495484	3902.1704	2	0.859518792	3038.7241	0.893592563	4248.404433	2	1.733886364	4785.6816	2	0.565079951	3308.7536	2	1.3727717	3941.0434	1.223912672	4011.8262	2	1.737821975	4993.1303	2	1.464623684	4146.4091	0	2.222128595	4871.9545	1.808191418	4670.497967
4	A569	silver	SilE [Streptococcus pyogenes].	Streptococcus pyogenes	22087262_1179	2	1.089824162	3264.1774	2	0.835995509	3186.652	2	0.526272462	3322.4914	0.817364044	3257.7736	2	1.164904334	3995.3332	2	1.313838955	3289.2758	2	0.253232072	2090.632	0.910658454	3125.080333	2	1.016955138	3684.9421	2	0.409062464	2765.0183	2	1.470278387	4192.352	0.965431996	3547.437467	2	0.626123835	2882.75	2	1.96650084	4307.122	0	2.015181882	4737.4858	1.535935519	3975.785933
47	A570	zinc,lead,mercury,cadmium	zinc, lead, cadmium, and mercury transporting ATPase [Yersinia pestis KIM].	Yersinia pestis KIM	22124325_1527	0	6.924793065	16035.8212	0	10.24470902	16620.1796	0	4.635359851	12161.7246	7.268287311	14939.2418	0	5.528128341	16442.2832	0	6.652954018	12440.5361	0	5.584938105	11190.082	5.922006821	13357.63377	0	6.723835517	18008.3007	0	3.298020794	7049.0834	0	9.072698877	22238.2246	6.364851729	15765.2029	0	4.60015061	11279.4687	0	8.542397411	14506.1132	0	8.71734265	17617.5585	7.286630224	14467.71347
8	A571	catechol-ortho derivative	putative carboxymethylenebutenolidase [Yersinia pestis KIM].	Yersinia pestis KIM	22124358_39	0	2.884741875	6115.4262	2	1.272060688	3964.0734	2	0.982503039	4001.7954	1.713101867	4693.765	2	1.903469275	8522.1152	3	2.045685366	4971.2202	2	0.615808525	2964.0805	1.521654389	5485.8053	0	2.548408981	6295.9653	2	0.780707743	2993.375	0	3.356280279	6963.1186	2.228465668	5417.4863	2	1.627187886	4889.6933	0	2.762530747	5715.7656	2	0.929033292	3851.4545	1.772917308	4818.971133
23	A572	tellurium	putative tellurium resistance protein [Yersinia pestis KIM].	Yersinia pestis KIM	22124470_6	0	3.071916498	7006.5581	0	2.681383222	6299.3032	0	2.768637728	5640.3413	2.840645816	6315.400867	0	3.122192263	8204.0439	0	2.565977781	5391.5971	2	1.276883644	3572.3767	2.321684563	5722.672567	0	3.782414198	7712.6171	2	1.854365903	4718.2998	0	3.313623827	5906.0908	2.983467976	6112.3359	2	1.361264175	8475.6669	0	3.938565963	7304.7358	0	3.135040491	6881.1	2.811623543	7553.834233
50	A573	catechol-ortho derivative	putative muconate cycloisomerase I [Yersinia pestis KIM].	Yersinia pestis KIM	22125883_885	0	5.23699195	22150.3378	0	7.566585095	18023.6269	0	3.631149829	14307.2792	5.478242291	18160.41463	0	6.705961452	21245.2343	0	6.899753807	14666.5839	0	4.558668729	8006.8256	6.054794663	14639.54793	0	5.738431395	22886.1914	0	6.278736045	13391.4785	0	7.97383488	16191.9687	6.66366744	17489.87953	0	6.657057761	19338.2226	0	9.112130688	19465.8164	0	16.18668357	26068.8144	10.65195734	21624.28447
27	A574	atrazine	putative chlorohydrolase [Yersinia pestis KIM].	Yersinia pestis KIM	22126223_10	0	3.329929858	7773.8251	0	2.83620175	5835.1464	2	1.38486642	5614.3564	2.516999343	6407.775967	0	2.966379792	8230.4492	3	2.383201308	5174.9091	2	1.024588417	3358.5292	2.124723172	5587.9625	0	3.444925846	8499.5253	0	2.197444108	5224.3974	0	3.62399663	6827.5698	3.088788861	6850.4975	0	3.435637729	6297.5	0	3.072776222	6121.0117	0	3.871441203	7214.6132	3.459951718	6544.374967
50	A575	g-hexachlorocyclohexane	2,5-dichloro-2,5-cyclohexadiene-1,4-diol dehydrogenase [Yersinia pestis KIM].	Yersinia pestis KIM	22126596_24	0	20.10644867	54983.0351	0	25.07582769	44856.5078	0	8.764644531	40000.4023	17.98230697	46613.31507	0	23.38690857	56502.2617	0	10.00358873	43419.5351	0	8.459415091	18219.3769	13.9499708	39380.39123	0	18.46663364	57105.9375	0	7.686462211	39148.4882	0	24.30200177	54872.8945	16.81836587	50375.7734	0	34.79391081	51932.875	0	18.90886212	43996.2929	0	30.48412709	49767.8789	28.06230001	48565.68227
44	A576	urease	urease gamma subunit [Synechococcus sp. WH 8102].	Synechococcus sp. WH 8102	222:33639578_197	0	8.295507203	18890.33	0	3.829282089	8195.0537	0	3.239706185	8691.6953	5.121498492	11925.693	0	7.152886768	19760.3828	0	2.789654207	7269.7729	0	3.015147285	5797.206	4.31922942	10942.4539	0	9.80557025	16248.538	0	4.794021858	9513.3593	0	5.554916749	9925.0117	6.718169619	11895.63633	0	6.486115041	17868.7617	0	4.766139329	9891.372	0	4.972590861	10337.4873	5.408281743	12699.207
43	A577	urease	urease gamma subunit [Synechococcus sp. WH 8102].	Synechococcus sp. WH 8102	222:33866977_208	0	6.363252273	15773.4931	0	4.432450779	8771.0244	0	2.893920747	8320.0498	4.563207933	10954.85577	0	5.211253057	17295.1074	0	2.795675767	7926.5947	0	2.796043441	5216.414	3.600990755	10146.0387	0	7.021279533	15482.4472	0	3.836979083	9205.7431	0	4.260338279	8720.456	5.039532298	11136.21543	0	4.328166737	16237.5517	0	3.687032047	9940.5751	0	5.758848483	8721.7705	4.591349089	11633.2991
26	A578	dsrA	dissimilatory sulfite reductase alpha subunit [uncultured bacterium].	uncultured bacterium	22203362_622	0	3.561420214	13872.5859	3	2.372315225	5090.853	0	2.616060232	6190.5634	2.849931891	8384.667433	0	4.756155354	11300.956	0	2.088023565	4668.2983	0	2.178086771	4745.6528	3.007421897	6904.969033	0	5.088414203	11315.5751	0	2.746712806	6877.3881	0	2.936943255	7436.5	3.590690088	8543.1544	0	3.216552361	12935.8876	0	3.003004799	5962.3227	0	3.091615921	8883.415	3.10372436	9260.541767
8	A579	toluene-aerobic	p-hydroxybenzaldehyde dehydrogenase [Pseudomonas mendocina].	Pseudomonas mendocina	22203518_1	0	9.217570141	18624.0429	0	3.370766752	7919.5429	1	2.280370443	6493.9243	4.956235779	11012.50337	2	1.970512424	10890.6728	2	0.661390629	3575.4187	2	0.81204782	3734.5849	1.147983624	6066.892133	2	1.650489401	6427.2661	2	0.760801056	4952.0249	1	2.883902432	8197.2871	1.765064297	6525.526033	1	5.721995379	10171.7138	0	2.421296192	9175.6347	3	5.458402423	9528.5947	4.533897998	9625.3144
49	A580	perchlorate	chlorite dismutase precursor [Dechloromonas agitata].	Dechloromonas agitata	22212277_207	0	16.37794551	60574.7382	0	11.88410977	29600.4765	0	5.922974257	21568.1523	11.39500985	37247.789	0	14.01031314	53435.4414	0	7.422505385	28203.3457	0	8.091406952	15354.1972	9.841408491	32330.99477	0	7.149566087	64806.7304	3	16.51636304	36851.914	0	15.02711343	35044.9179	12.89768085	45567.8541	0	17.7798163	47879.4179	0	16.28960015	33734.3359	0	14.013599	30249.6015	16.02767182	37287.7851
17	A581	nirS	nitrite reductase [uncultured bacterium].	uncultured bacterium	22252898_210	0	2.120615309	6753.0722	2	0.866178672	3195.4167	2	0.959094049	3808	1.31529601	4585.4963	0	2.06146326	11397.2636	2	0.315986342	4031.477	2	0.86913153	3240.8	1.082193711	6223.1802	2	0.421207042	2764.124	2	1.079796281	3580.5832	2	0.639055841	3191.3623	0.713353055	3178.689833	2	0.90001801	5105.352	2	1.13771497	4160.2666	2	1.688265389	4329.3183	1.241999456	4531.645633
45	A582	chitinase	chitinase A [Botryotinia fuckeliana].	Botryotinia fuckeliana (anamorph: Botrytis cinerea)	22255889_97	0	3.654117127	10966.4511	0	4.521221629	10211.8505	0	3.650476748	7896.7001	3.941938501	9691.667233	0	5.424817812	12895.7597	0	3.905399524	8965.0205	0	3.042578292	6785.7192	4.124265209	9548.833133	0	3.298479308	10787.3232	0	3.651864894	7135.5844	0	3.984799917	7609.3032	3.645048039	8510.736933	0	4.379926356	10206.0263	0	4.594462071	9523.6318	0	5.069024211	10330.3183	4.681137546	10019.99213
51	A583	cymene	outer membrane protein [Pseudomonas putida].	Pseudomonas putida	2228236_94	0	17.14341051	46975.0234	0	11.98692521	24746.5039	0	7.878522385	16941.6777	12.33628603	29554.40167	0	8.443448468	47055.5898	0	5.893083993	23274.1132	0	7.222338413	15387.8583	7.186290291	28572.52043	0	15.39237157	34182.3046	0	12.52776118	21916.2343	0	9.067222137	22855.4511	12.32911829	26317.99667	0	16.75527276	33956.7968	0	11.37202376	23294.2324	0	15.30171987	23791.6972	14.47633879	27014.24213
12	A584	narB	nitrate reductase [Thermosynechococcus elongatus BP-1].	Thermosynechococcus elongatus BP-1	22295079_170	2	1.134288354	4327.3833	2	1.532362457	4266.6137	2	0.911244536	3467.2841	1.192631782	4020.427033	2	1.960315167	6053.4443	1	2.363720874	6761.83	2	0.807230062	2661.5	1.710422034	5158.924767	2	1.845793585	5359.353	2	1.192187585	3948.1166	0	2.903412059	5115.3105	1.98046441	4807.593367	2	0.631044707	3869.5908	3	2.618927727	5957.2353	0	2.546631845	5517.6953	1.932201426	5114.840467
20	A585	arsenic	putative arsenical resistance protein [Thermosynechococcus elongatus BP-1].	Thermosynechococcus elongatus BP-1	22297964_20	0	2.468435506	5989.476	0	3.720542953	6691.1147	0	2.60983843	7522.8256	2.932938963	6734.4721	3	2.094482788	7039.207	0	3.512643023	6502.6196	2	1.774117513	3848.768	2.460414441	5796.864867	0	2.212293529	5903.8447	2	0.560943377	2637.4128	0	5.264507222	9909.5732	2.679248043	6150.2769	2	1.092524603	4257.5219	0	3.34782854	6435.0952	0	4.27461727	8051.5776	2.904990138	6248.0649
47	A586	pmoA	particulate methane monooxygenase subunit A [uncultured bacterium].	uncultured bacterium	22324383_275	0	19.20079361	61418.0195	0	5.440169838	65502.9765	0	25.44087657	58868.0195	16.69394667	61929.67183	0	17.65211462	53535.7031	0	16.81953414	54090.2695	0	4.908107022	65535	13.12658526	57720.3242	0	19.28745919	60458.289	0	34.16060878	57544.5937	0	22.8026754	51875.7265	25.41691446	56626.20307	0	19.71009055	56575.8359	0	25.11796743	51984.8632	0	26.71906621	51241.7929	23.8490414	53267.49733
46	A587	pmoA	particulate methane monooxygenase subunit A [uncultured bacterium].	uncultured bacterium	22324389_270	0	6.188901845	16834.1757	0	6.592950195	10762.5	0	3.560978853	8610.2207	5.447610298	12068.96547	0	6.181558548	15841.3486	0	4.456613697	10978.4873	0	3.270915429	7103.3769	4.636362558	11307.7376	0	6.195755665	14928.8066	0	5.066148409	8881.8291	0	6.03310272	9705.9189	5.765002265	11172.18487	0	5.604074554	12320.831	0	5.405572692	13762.9638	0	7.556962245	13039.124	6.188869831	13040.97293
51	A588	pmoA	particulate methane monooxygenase subunit A [uncultured bacterium].	uncultured bacterium	22324411_276	0	10.75340675	44408.0429	0	20.03373282	56259.0703	0	9.634418343	30515.7109	13.47385264	43727.60803	0	20.71719939	53670.871	0	26.49606204	50962.3593	0	10.10590801	30027.2285	19.10638981	44886.8196	0	14.66972394	48816.5156	0	12.68574288	35131.9453	0	23.25454778	56936.2226	16.87000487	46961.56117	0	14.1760888	43271.7734	0	27.7828527	54372.207	0	15.17206358	55097.1484	19.04366836	50913.7096
50	A589	amoA	ammonia monooxygenase [uncultured bacterium].	uncultured bacterium	22324415_306	0	11.83450598	57191.9648	0	11.1213193	30648.4316	0	6.53852866	28558.9511	9.831451312	38799.7825	0	8.657617933	45761.4296	0	9.818963673	18611.1445	0	6.702694826	13400.2861	8.393092144	25924.28673	0	8.515404578	46795	0	7.805026533	22463.2441	0	18.33438418	35139.8007	11.5516051	34799.34827	0	11.76083458	31675.8515	0	7.956150275	33568.1875	0	24.83636789	46932.1875	14.85111758	37392.0755
49	A590	amoA	ammonia monooxygenase [uncultured bacterium].	uncultured bacterium	22324417_310	0	17.09320109	59529.0859	0	9.438479087	29529.123	0	7.969560222	25492.248	11.50041347	38183.48563	0	15.0932359	56171.7265	0	11.56525767	27518.455	0	6.710311032	14393.583	11.12293487	32694.58817	0	18.1251207	60274.5468	0	10.56196018	37117.1015	0	15.63054251	33512.2656	14.77254113	43634.63797	0	24.96187787	57187.5585	0	10.99152763	30277.9375	0	18.61834869	32430.6699	18.19058473	39965.38863
45	A591	cyclohexanol	alcohol dehydrogenase [Acinetobacter sp. SE19].	Acinetobacter sp. SE19	224:9965293_137	0	9.05049482	20631.8417	0	8.431815704	21878.6367	0	5.256266416	14625.1279	7.579525647	19045.2021	0	12.28502343	22688.4453	0	4.027721712	16557.3457	0	4.937245419	12770.4267	7.083330187	17338.73923	0	9.373454207	19335.2871	0	5.997926305	14024.9746	0	5.224937545	15273.1582	6.865439352	16211.13997	0	10.467999	20228.7656	0	8.500933881	16555.3886	0	13.06659188	19369.5859	10.67850825	18717.91337
39	A592	catechol-ortho derivative	chloromaleylacetate reductase [Sphingobium chlorophenolicum].	Sphingobium chlorophenolicum	22417101_136	0	5.416895918	12458.9335	0	3.644127498	7536.5776	0	2.7199984	7126.6445	3.927007272	9040.718533	0	5.309835555	15961.0791	0	2.962156031	7007.4873	0	2.878088565	6093.3427	3.716693384	9687.303033	0	6.803458637	11089.0107	0	2.970881982	6673.4482	0	3.421525686	7070.7832	4.398622102	8277.747367	0	4.671787552	10701.4082	0	3.570379914	8671.3593	0	3.635871264	8061.9628	3.959346243	9144.9101
48	A593	pentachlorophenol	putative LysR type transcriptional regulator [Sphingobium chlorophenolicum].	Sphingobium chlorophenolicum	22417104_416	0	9.831253071	21330.1425	0	7.23976562	19759.3886	0	3.822438697	13807.4882	6.964485796	18299.00643	0	8.017519722	28243.875	0	4.960206198	13980.2841	0	5.518429646	12544.2685	6.165385189	18256.14253	0	8.071641342	16658.3691	0	6.311069153	13293.1464	0	6.033404792	10341.3955	6.805371762	13430.97033	0	7.734137133	20558.4472	0	4.917511654	14296.9873	0	7.785720657	12859.4658	6.812456481	15904.96677
27	A594	nifH	nitrogenase Fe protein [uncultured bacterium].	uncultured bacterium	22449903_192	0	3.724985995	9028.5234	0	2.812458962	5019.8608	0	2.198443738	5758.1552	2.911962898	6602.1798	0	2.56074535	7615.9443	0	2.871480793	5118.0156	2	1.620021364	4101.4492	2.350749169	5611.803033	0	3.904001681	8775.3701	0	2.434430534	5370.8999	0	2.991178387	6052.0561	3.109870201	6732.775367	0	2.833868019	6249.7656	0	3.41459768	5434.4428	0	3.774773947	7056.2084	3.341079882	6246.8056
37	A595	nifH	nitrogenase Fe protein [uncultured bacterium].	uncultured bacterium	22449947_144	0	4.404670925	12643.288	0	3.575915045	7937.1689	2	1.846767335	6273.0346	3.275784435	8951.163833	0	3.222778891	14071.958	0	2.059054875	7957.0791	0	3.145963214	6427.1333	2.80926566	9485.390133	0	3.693714313	8226.6416	0	2.950152035	5568.3295	0	3.53222116	6991.5463	3.392029169	6928.839133	0	3.152799233	8057.7636	0	3.063605349	6916.2719	0	4.838902176	8996.6025	3.685102253	7990.212667
49	A596	nifH	nitrogenase Fe protein [uncultured bacterium].	uncultured bacterium	22449955_111	0	10.04871669	29501.375	0	7.846198358	16485.3964	0	2.656803121	11400.247	6.850572724	19129.00613	0	6.608043582	22063.1132	0	5.329287904	11183.4316	0	4.544979432	10504.8984	5.494103639	14583.8144	0	10.69800367	24262.8769	0	5.223363854	11178.7626	0	4.91330431	11856.0126	6.94489061	15765.88403	0	4.848787091	21106.6855	0	7.407799373	14638.873	0	6.720044187	15997.1562	6.325543551	17247.57157
5	A597	nifH	nitrogenase Fe protein [uncultured bacterium].	uncultured bacterium	22449987_84	2	0.445594589	3781.1562	2	1.449396375	3422.3	2	0.458758771	3163.4035	0.784583245	3455.6199	2	0.46269253	4137.04	2	1.018485791	3108.8999	2	1.018901869	3435.2841	0.833360063	3560.408	2	1.590667929	4662.2167	2	0.705804013	2862.7158	2	1.898459344	4783.2802	1.398310429	4102.737567	2	0.442113092	4222.3637	2	1.3404204	3978.2272	0	2.230872346	5686.2309	1.337801946	4628.9406
20	A598	arsenic	arsenate reductase [Streptococcus agalactiae 2603V/R].	Streptococcus agalactiae 2603V/R	22537339_120	2	1.307792518	3903.739	0	2.994042312	5603.5639	2	1.126376696	4669.0458	1.809403842	4725.449567	3	2.481581613	6295.3793	0	2.926638091	5562.831	2	1.590622175	3428.7954	2.332947293	5095.668567	0	2.044396837	5675.1196	2	0.612569338	2969.7385	0	4.838269385	10351.7041	2.498411853	6332.1874	2	0.498402389	2719.2741	0	2.997737081	7228.3159	0	5.077957173	9300.0966	2.858032214	6415.895533
17	A599	urease	urease gamma subunit [Nostoc sp. PCC 7120].	Nostoc sp. PCC 7120	226:17132800_45	0	3.176692821	7518.2963	0	2.230348588	5360.5683	2	1.273512295	4933.9887	2.226851235	5937.617767	0	2.391511926	7257.7143	2	1.778745057	4000.9736	2	1.236188013	3606.8276	1.802148332	4955.171833	0	3.105531456	7943.2465	3	2.177486277	4604.4868	0	2.189259591	4554.6821	2.490759108	5700.805133	0	2.011407105	7410.1557	2	1.812888934	5073.4721	0	2.657115841	6042.621	2.160470626	6175.416267
31	A600	urease	Urease gamma subunit (Urea amidohydrolase gamma subunit).	Nostoc sp. PCC 7120 (Anabaena sp. PCC 7120)	226:38605406_61	0	3.497366355	10223.0146	0	3.294386447	6103.2241	2	1.953972255	6549.227	2.915241686	7625.155233	0	3.344111929	9533.2656	2	1.339756889	3727.2753	0	2.178235427	5116.9218	2.287368082	6125.8209	0	4.285292709	8980.6054	0	2.740462065	5966.6875	0	2.952621904	5923.5888	3.326125559	6956.960567	0	2.872345728	7506.769	0	2.555954817	5418.8906	0	2.977688235	7004.3198	2.80199626	6643.326467
16	A601	polygalacturonase	polygalacturonase [Phytophthora cinnamomi].	Phytophthora cinnamomi	22750419_191	0	3.684941678	8118.289	2	1.008703495	4138.4204	2	1.770521238	5248.4482	2.154722137	5835.052533	0	3.855024749	9437.1083	2	0.680125786	5433.7832	2	1.093092078	3610.9772	1.876080871	6160.6229	0	4.091905852	7699.5854	0	2.494010388	6227.6875	0	2.764491298	5936.6342	3.116802513	6621.302367	0	3.365025018	8444.831	2	1.982018738	5017.6054	0	2.371081579	4823.9091	2.572708445	6095.4485
23	A602	polygalacturonase	polygalacturonase [Phytophthora cinnamomi].	Phytophthora cinnamomi	22750441_96	0	2.541673818	7078.8813	0	2.780217825	6446.6943	0	2.866504619	7482.2978	2.729465421	7002.624467	0	2.235749625	6488.4208	0	2.679108846	5514.6943	0	2.519020721	4593.5478	2.477959731	5532.220967	0	3.479399612	7767.1044	2	1.260550428	3804.5795	0	6.256299425	10475.3759	3.665416488	7349.019933	3	2.195147136	6321.7617	0	2.588634678	5753.0385	0	4.2622313	7994.9628	3.015337705	6689.921
47	A603	arsenic	arsenite-oxidase large subunit [Cenibacterium arsenoxidans].	Cenibacterium arsenoxidans	22758844_1364	0	5.166619568	12386.789	0	6.771833235	18362.914	0	5.374018618	10299.6318	5.770823807	13683.1116	0	5.038115508	16052.3701	0	5.36464653	16601.8632	0	8.123550485	14654.6376	6.175437508	15769.62363	0	4.791299943	12811.5214	0	3.338096978	6414.9287	0	15.18518014	26446.6093	7.771525686	15224.35313	0	4.096703741	10411.2431	0	8.485890749	14400.2275	0	7.964839396	19629.8652	6.849144628	14813.7786
25	A604	urease	urease gamma subunit [Thermosynechococcus elongatus BP-1].	Thermosynechococcus elongatus BP-1	228:22298524_111	0	2.766367719	8371.6337	0	3.905028715	7198.5	0	2.313978845	5315.7402	2.995125093	6961.957967	0	2.699957166	7893.7182	0	2.01907967	5876.6801	0	2.352274959	4646.3715	2.357103931	6138.923267	0	2.552884539	5905.4584	2	1.93088664	4624.3569	0	3.277376309	5667.9643	2.587049163	5399.259867	0	2.851970698	7153.0922	0	2.260967819	5745.2631	0	4.620271373	8771.456	3.244403296	7223.270433
5	A605	catechol	catechol 1,2-dioxygenase [Arthrobacter sp.].	Arthrobacter sp.	2281032_313	0	2.080171397	5647.6591	2	0.928578968	3267.5747	2	0.583277917	4222.6743	1.197342761	4379.3027	2	1.424476634	5254.5566	2	0.688804147	3035.8115	2	0.391268325	2648.2204	0.834849702	3646.196167	2	1.49961445	4803.5112	2	1.115829263	3318.5217	3	2.012084656	5568.3237	1.542509456	4563.4522	0	2.36473691	6204.458	2	0.890513144	3104.0114	2	1.499633492	3971.77	1.584961182	4426.746467
15	A606	benzoate-anaerobic	glutaryl-CoA dehydrogenase [Bordetella bronchiseptica RB50].	Bordetella bronchiseptica RB50	229:33599653_19	2	1.572631648	4514.75	2	0.437192356	3671.5	2	1.4063577	4038.2727	1.138727234	4074.8409	0	2.454973558	5761.2749	2	0.74050797	3759.1931	2	0.558629688	2738.6135	1.251370405	4086.3605	2	0.006193869	2378.7246	2	0.502275442	2964.9167	2	1.98074137	4689.5566	0.829736894	3344.3993	2	1.033314604	5586.8666	0	4.344032711	9800.8798	0	5.120615421	8315.9658	3.499320912	7901.2374
2	A607	dsrB	DsrB [uncultured bacterium].	uncultured bacterium	22900882_639	2	1.26561671	4132.0566	2	0.223687784	2279.7827	2	0.460561902	3161.1364	0.649955466	3190.9919	2	1.593424153	6519.3896	2	0.327603127	2404.5795	2	0.369085042	2101.6291	0.763370774	3675.1994	2	0.486269808	3125.3833	2	0.761724492	3063.8977	2	0.291761143	2911.4348	0.513251814	3033.571933	2	1.702002531	4037.9794	2	0.758681523	3311.5	2	0.883835334	3335.9333	1.114839796	3561.804233
43	A608	catechol-ortho derivative	YtfD [Bacillus subtilis].	Bacillus subtilis	2293150_91	0	3.573629088	9524.0263	0	5.456683763	16294.0107	0	4.04626286	7581.7895	4.35885857	11133.2755	0	7.537313717	12764.872	0	4.268119724	15583.5527	0	4.96479085	11177.1328	5.590074764	13175.18583	0	3.688700228	9381.4121	0	2.339980409	5924.9565	0	10.65580128	17196.7011	5.561493972	10834.35657	0	3.657163102	8991.5751	0	9.493850073	17421.1015	0	12.96436786	21685.2109	8.705127012	16032.62917
51	A609	tellurium	hypothetical protein Rsph020175 [Rhodobacter sphaeroides].	Rhodobacter sphaeroides	22956535_462	0	11.252474	39565.5781	0	15.89292283	57191.0664	0	13.77307254	35307.4375	13.63948979	44021.36067	0	10.01298094	46980.246	0	15.02521653	54520.4062	0	35.68855914	58740.8203	20.24225221	53413.82417	0	29.7622711	51787.7539	0	18.72695986	56775.2695	0	25.63773013	56038.8164	24.70898703	54867.27993	0	29.59569582	56964.7851	0	25.17819606	54225.0898	0	41.09544474	55682.5156	31.95644554	55624.13017
22	A610	cyanuric acid	COG1984: Allophanate hydrolase subunit 2 [Rhodobacter sphaeroides].	Rhodobacter sphaeroides	22957043_295	0	3.224839639	7330.5126	2	1.882810601	5927.1933	2	1.356831912	4894.8666	2.154827384	6050.8575	0	3.833081803	11388.8183	2	1.873919309	4918.2031	0	2.162708438	5202.2558	2.623236517	7169.759067	0	2.519084678	6767.3237	0	2.73233212	5964.9575	0	2.670397846	5813.3378	2.640604881	6181.873	0	2.416128555	7190.6342	0	2.258954583	4984.852	0	2.993307611	6191.2822	2.55613025	6122.256133
48	A611	urease	COG0829: Urease accessory protein UreH [Rhodobacter sphaeroides].	Rhodobacter sphaeroides	22958703_138	0	17.29355845	52666.7187	0	9.061368789	29430.916	0	7.173856804	19588.9414	11.17626135	33895.52537	0	12.33223761	30601.7675	0	9.182723679	26506.1562	0	7.305682084	16913.3496	9.606881125	24673.75777	0	9.778767517	54673.9257	0	8.565499994	14857.7373	0	14.14552625	30897.2617	10.82993125	33476.30823	0	19.27117541	51746.8398	0	9.99665305	25179.5468	0	15.95873132	24518.2636	15.07551992	33814.8834
16	A612	urease	COG0832: Urea amidohydrolase (urease) beta subunit [Rhodobacter sphaeroides].	Rhodobacter sphaeroides	22958708_1685	2	1.965130354	6334.0937	2	0.643056329	2629.6789	2	0.700116811	3864.5	1.102767831	4276.090867	0	3.527347013	9302.9521	2	0.616533187	3547.0166	2	0.366948303	2306.5454	1.503609501	5052.171367	2	0.709979299	3038.7614	2	1.591137219	4248.1137	2	0.766683095	2987.9333	1.022599871	3424.936133	0	2.795231833	8006.6152	0	3.213449323	7216.5825	0	2.736359245	5839.9033	2.915013467	7021.033667
10	A613	phenylpropionate	COG2371: Urease accessory protein UreE [Rhodobacter sphaeroides].	Rhodobacter sphaeroides	22958934_4	2	1.658813155	4975.3188	2	1.715639969	4487.8955	3	2.20080983	4960.747	1.858420985	4807.9871	0	2.171141186	5479.1889	2	0.896581345	3065.1594	2	0.754515754	2624.2644	1.274079428	3722.8709	2	1.543737666	4643.9013	2	0.660061754	3197.5666	0	2.899420183	5523.4653	1.701073201	4454.977733	2	0.542658486	3184.029	2	1.637752589	4304.4921	0	3.583425454	6495.1806	1.921278843	4661.2339
47	A614	arsenic	COG3853: Uncharacterized protein involved in tellurite resistance [Rhodobacter sphaeroides].	Rhodobacter sphaeroides	22960769_13	0	9.589719902	21266.6503	0	6.461355845	11380.5283	2	1.970380835	8324.7636	6.007152194	13657.31407	0	5.512118469	17424.6425	0	5.543342862	9401.747	0	3.412946211	7654.9853	4.822802514	11493.7916	0	7.991731898	18637.875	0	5.882054562	11131.7978	0	4.519389389	8283.0742	6.131058617	12684.249	0	6.193324965	18586.6738	0	4.254555687	9636.3457	0	6.606003413	10971.6162	5.684628022	13064.87857
7	A615	0	COG3853: Uncharacterized protein involved in tellurite resistance [Rhodobacter sphaeroides].	Rhodobacter sphaeroides	22962257_275	0	2.160902808	5742.7246	2	0.301586992	2499.4318	2	1.231508741	3592.6	1.231332847	3944.9188	2	0.894400909	4846.1591	2	0.42053333	2503.913	2	0.509252218	2337.75	0.608062152	3229.274033	2	0.432428099	2819.3913	2	1.120683795	3565.75	2	0.574428446	2959.5	0.709180113	3114.880433	2	1.232263757	3910.3295	2	0.891891029	4133.913	2	1.010601384	3406.9401	1.044918723	3817.060867
43	A616	tellurium	COG3853: Uncharacterized protein involved in tellurite resistance [Rhodobacter sphaeroides].	Rhodobacter sphaeroides	22966927_272	0	4.332413678	13727.7685	0	5.195589138	7160.0307	0	3.128048745	7168.8613	4.218683854	9352.220167	0	4.52033971	13283.2558	0	3.611884591	6869.5522	0	2.361290287	4896.247	3.497838196	8349.685	0	7.219415471	12905.3134	0	3.572501225	6741.2021	0	5.34343982	8108.4838	5.378452172	9251.666433	0	5.889178608	11665.3261	0	4.118808321	8922.8603	0	5.042061075	9619.4345	5.016682668	10069.20697
50	A617	catechol-ortho derivative	COG3853: Uncharacterized protein involved in tellurite resistance [Rhodobacter sphaeroides].	Rhodobacter sphaeroides	22966941_496	0	9.758530885	22057.5468	0	6.104104424	13075.0117	0	4.314547543	12143.663	6.725727618	15758.7405	0	8.583579755	19892.1464	0	5.010602823	9082.2822	0	3.471535572	7871.8378	5.688572717	12282.0888	0	7.822888709	19789.3535	0	4.678887026	8340.2236	0	7.296622087	13079.6289	6.599465941	13736.402	0	7.075436151	14124.2363	0	4.303060277	10691.6513	0	6.977354856	13076.747	6.118617095	12630.8782
8	A618	chromium	COG3853: Uncharacterized protein involved in tellurite resistance [Rhodobacter sphaeroides].	Rhodobacter sphaeroides	22967664_122	2	1.123143213	4156.4204	2	0.523296475	3365.1166	2	0.692346548	3407.5253	0.779595412	3643.020767	2	1.572517212	4196.7045	2	1.008423321	3335.1333	2	0.538843137	2954.8833	1.03992789	3495.5737	2	1.141249617	4220.1933	2	1.206366809	3304.6704	2	0.622882304	3753.0114	0.990166243	3759.2917	2	1.385572969	4253.2832	2	1.485809151	4848.4433	0	2.127447111	5249.1166	1.66627641	4783.614367
10	A619	naphthalene	COG3853: Uncharacterized protein involved in tellurite resistance [Rhodobacter sphaeroides].	Rhodobacter sphaeroides	22968059_5	2	0.799754924	3382.0227	2	0.282255661	2633.4499	2	0.957089617	3355.768	0.679700067	3123.746867	2	0.500901681	3134.4035	2	0.542709225	2949.3898	2	0.5825477	2424.5832	0.542052869	2836.1255	2	0.211493708	2419.288	2	0.327895413	2688.6818	2	1.18991078	3926.029	0.5764333	3011.332933	2	0.135492616	3234.4536	0	3.011806818	6726.2583	0	3.319069812	6669.4047	2.155456415	5543.3722
4	A620	phenylpropionate	COG3853: Uncharacterized protein involved in tellurite resistance [Rhodobacter sphaeroides].	Rhodobacter sphaeroides	22975203_135	2	0.868724941	4174.3627	2	0.107239582	2135.2385	2	0.718836946	2865.9772	0.564933823	3058.526133	2	0.373751037	3536.1318	2	0.305122447	2265.9152	2	0.572093265	2281.2165	0.416988916	2694.421167	2	0.339762932	2805.4333	2	0.403882382	2392.1743	2	0.711705994	2800.2778	0.485117103	2665.9618	2	0.695156496	3450.3466	2	1.119817496	5140.25	0	2.346459123	4966.3837	1.387144372	4518.993433
29	A621	protocatechuate	COG3853: Uncharacterized protein involved in tellurite resistance [Rhodobacter sphaeroides].	Rhodobacter sphaeroides	22975204_73	0	2.469411216	6500.4863	2	1.068374779	3230.7792	2	1.489132342	5581.4287	1.675639445	5104.2314	0	5.980873285	17752.7968	3	2.432289301	5091.3193	2	0.846380698	2972.2299	3.086514428	8605.448667	2	1.990340718	5417.915	0	2.073546644	5759.9887	2	1.122104449	3870.7971	1.728663937	5016.2336	1	4.012015129	8036.3945	0	2.400191277	5860.9238	0	2.832301775	5767.7709	3.081502727	6555.029733
7	A622	chromium	COG3853: Uncharacterized protein involved in tellurite resistance [Rhodobacter sphaeroides].	Rhodobacter sphaeroides	22975266_107	0	2.692171507	5455.6572	2	0.494438208	2971.1015	2	0.493968631	3353.9499	1.226859449	3926.902867	0	2.153368128	7829.0844	2	0.911091186	3311.2954	2	0.084209213	2055.4057	1.049556175	4398.595167	2	1.045523113	4001.6137	2	0.509126294	3007.6206	2	0.481076491	2744.6232	0.678575299	3251.285833	2	1.757857752	5595.6831	2	1.688751114	4557.603	0	2.027274148	4698.853	1.824627671	4950.713033
12	A623	0	COG3853: Uncharacterized protein involved in tellurite resistance [Rhodobacter sphaeroides].	Rhodobacter sphaeroides	22976229_90	2	1.95739811	4745.2841	0	2.012483321	4717.5	2	1.497342579	3744.5454	1.822408004	4402.443167	0	2.617518132	6634.9091	2	1.818152065	4408.4531	2	1.030157031	3014.5588	1.821942409	4685.973667	0	2.525042946	5575.5556	2	1.133167337	3753.3188	0	2.878421867	5268.8569	2.178877383	4865.910433	2	1.531653021	4304.1723	2	1.873548678	5580.9711	0	2.595080807	5290.1137	2.000094169	5058.419033
7	A624	naphthalene	COG3853: Uncharacterized protein involved in tellurite resistance [Rhodobacter sphaeroides].	Rhodobacter sphaeroides	22976995_143	2	1.213255953	4221.7998	2	0.970947094	3599.2727	2	1.057146036	5505.6665	1.080449694	4442.246333	2	0.483997296	5081.2446	2	1.037181353	3316.1364	2	0.948399195	3319.9091	0.823192615	3905.763367	2	1.921841689	4544.3559	2	0.869578444	3630.0578	2	0.880716239	3563.6818	1.224045457	3912.6985	2	1.815646354	4836.4316	2	0.932049871	3359.7431	0	2.630162077	5186.0136	1.792619434	4460.729433
24	A625	chromium	COG3853: Uncharacterized protein involved in tellurite resistance [Rhodobacter sphaeroides].	Rhodobacter sphaeroides	22978265_170	0	2.4439487	6245.8593	0	3.497170607	9302.7841	2	1.275067174	6090.4057	2.405395494	7213.016367	0	2.838447214	9749.9677	0	2.529421736	7451.3251	0	3.497034866	8087.1079	2.954967939	8429.4669	0	2.494022478	5151.2143	2	1.055055371	3618.8547	0	5.739849159	8858.9062	3.096309003	5876.325067	2	1.988675901	5116.0375	0	3.823935333	8313.3291	0	4.65972808	9136.2128	3.490779771	7521.8598
10	A626	naphthalene	COG3853: Uncharacterized protein involved in tellurite resistance [Rhodobacter sphaeroides].	Rhodobacter sphaeroides	22979118_5	2	0.995937678	3792.2202	2	0.500340108	3324.8166	2	0.383916104	3374.5166	0.626731297	3497.184467	3	2.207756446	5858.0468	2	0.709059597	2970.9628	2	0.118094221	2227.6032	1.011636755	3685.5376	2	0.410012436	2829.25	2	1.394783468	3777.6999	2	0.571440994	2696.2463	0.792078966	3101.0654	2	0.567139285	3069.633	2	1.318977126	4003.2128	2	0.278079849	2680.2897	0.721398753	3251.045167
13	A627	phenylpropionate	COG3853: Uncharacterized protein involved in tellurite resistance [Rhodobacter sphaeroides].	Rhodobacter sphaeroides	22979290_605	0	3.715869001	7442.8647	2	1.243963111	3801.3623	2	0.790094562	4714.913	1.916642225	5319.713333	0	3.299250391	8645.1406	2	1.221884786	3345.8046	2	1.122804884	3336.4499	1.881313353	5109.1317	0	2.691662541	6568.1445	2	1.336649694	3833.913	0	2.558639224	5252.871	2.195650486	5218.3095	0	2.236762852	5600.8603	2	1.64839653	4049.3291	0	2.907095485	6397.8769	2.264084955	5349.355433
25	A628	chromium	COG3853: Uncharacterized protein involved in tellurite resistance [Rhodobacter sphaeroides].	Rhodobacter sphaeroides	22981959_487	0	2.318073557	5818.8374	0	3.53803344	7362.8764	2	1.733850245	5459.7207	2.529985747	6213.8115	0	2.577778392	7060.6962	0	2.77073766	5309.0117	0	2.910327733	6548.8945	2.752947928	6306.2008	0	2.435623255	5489.0639	0	2.33956627	6131.9511	3	2.379382635	5718.1113	2.384857387	5779.708767	0	2.357918134	6334.5756	0	3.38546784	7035.9179	0	4.4207433	7886.6967	3.388043091	7085.730067
47	A629	copper	COG3853: Uncharacterized protein involved in tellurite resistance [Rhodobacter sphaeroides].	Rhodobacter sphaeroides	22982455_15	0	9.464733557	24051.875	0	4.003774907	7874.0112	0	2.429475441	8325.4101	5.299327968	13417.09877	0	7.291039953	25905.4648	0	3.586918757	8118.7333	0	2.663879653	5514.25	4.513946121	13179.4827	0	7.98056246	23673.0312	0	5.521674233	12306.9326	0	4.527449506	9884.1181	6.0098954	15288.0273	0	7.822805071	19856.2656	0	4.825627158	11133.8857	0	5.449154938	11296.2666	6.032529055	14095.47263
37	A630	chromium	COG3853: Uncharacterized protein involved in tellurite resistance [Rhodobacter sphaeroides].	Rhodobacter sphaeroides	22984367_80	0	2.636746619	6044.6362	2	1.601677645	4677.5229	0	2.269708211	5642.6391	2.169377492	5454.932733	0	3.663564243	9746.8945	2	1.131796373	6509.9565	2	0.165746976	2753.6333	1.653702531	6336.8281	2	0.511299266	3435.3666	2	1.832518773	4634.2255	0	4.344082788	9509.5537	2.229300276	5859.715267	0	4.405195173	8749.6757	0	12.69905112	28211.4375	0	8.741401853	15287.7646	8.615216049	17416.2926
3	A631	phenylpropionate	COG3853: Uncharacterized protein involved in tellurite resistance [Rhodobacter sphaeroides].	Rhodobacter sphaeroides	22984688_1142	2	1.907361356	5584.0454	2	0.521072022	2515.0832	2	0.120307674	2800.1704	0.849580351	3633.099667	1	3.735574036	9123.3203	2	0.71743457	2792.1499	2	0.081614711	1899.4193	1.511541106	4604.963167	2	0.414953194	2850.5507	2	0.385916548	2942.6667	2	0.614737358	2600.2778	0.471869033	2797.831733	2	0.969845117	4316.2998	2	0.924964416	3106.8068	2	0.392605325	2667.2983	0.762471619	3363.4683
49	A632	tellurium	COG3853: Uncharacterized protein involved in tellurite resistance [Rhodobacter sphaeroides].	Rhodobacter sphaeroides	22985452_478	0	7.152741596	16972.8046	0	11.45353301	25887.2109	0	5.383790956	11108.9755	7.996688521	17989.66367	0	5.544463819	14695.707	0	9.147603985	16794.6171	0	8.295982743	15484	7.662683516	15658.10803	0	9.513279686	21269.455	0	3.972488516	8128.7324	0	8.283677585	15366.4882	7.256481929	14921.55853	0	4.552976057	14218.5976	0	7.155938979	27570.955	0	16.87558106	32617.7109	9.528165366	24802.42117
12	A633	chromium	COG3853: Uncharacterized protein involved in tellurite resistance [Rhodobacter sphaeroides].	Rhodobacter sphaeroides	22986503_158	2	1.114540563	4427.2954	2	0.800573668	3475.1694	2	0.528232672	3228.3864	0.814448968	3710.283733	2	0.772550465	5172.6479	2	0.925471222	4883.5585	2	0.262375813	2483.2272	0.653465833	4179.8112	2	0.600079548	2930.2414	2	1.61174085	4115.1665	2	1.207453028	4274.8999	1.139757808	3773.435933	2	0.585171457	2888.9655	0	4.637411178	10310.9462	0	5.543022934	9166.1591	3.58853519	7455.356933
33	A634	phenylpropionate	COG3853: Uncharacterized protein involved in tellurite resistance [Rhodobacter sphaeroides].	Rhodobacter sphaeroides	22986595_154	0	5.500618401	10499.9521	0	3.848010059	8000.3085	0	3.023131864	6005.9345	4.123920108	8168.7317	0	3.551090061	10360.4433	0	3.023203552	9019.1875	2	1.772813045	4640.8408	2.782368886	8006.823867	0	4.885604174	9684.1835	0	2.512729291	6570.3974	0	3.876458077	7530.038	3.758263847	7928.2063	0	3.822756237	8284.0546	0	4.076683728	8882.9531	0	4.123943881	9005.4208	4.007794615	8724.142833
13	A635	chromium	COG3853: Uncharacterized protein involved in tellurite resistance [Rhodobacter sphaeroides].	Rhodobacter sphaeroides	22987035_298	0	2.928949406	7286.9624	2	1.149157645	3756.0795	2	0.692017086	4758.5322	1.590041379	5267.191367	0	2.920648433	7125.6132	2	1.213021079	3992.7333	2	0.787080995	3017.3864	1.640250169	4711.910967	3	3.272860254	7324.0869	2	1.762010721	4420.3378	0	2.43519343	5769.0859	2.490021469	5837.836867	0	2.690718687	5968.5263	0	2.3677517	5495.1748	0	2.383038968	5920.4077	2.480503118	5794.702933
7	A636	phenylpropionate	COG3853: Uncharacterized protein involved in tellurite resistance [Rhodobacter sphaeroides].	Rhodobacter sphaeroides	22987041_100	2	1.045627121	4101.8408	2	1.058743595	3668.5	2	0.90777711	4487.6333	1.004049276	4085.991367	3	2.023695091	5677.6884	2	1.019290808	3473.7246	2	0.577516927	2707.5651	1.206834275	3952.9927	3	2.468105427	5316.205	2	0.6109143	3274.6166	0	2.3240886	4774.9648	1.801036109	4455.262133	2	0.593872371	3067.5454	2	1.594473957	4406.4057	0	2.32051698	5293.7324	1.502954436	4255.8945
5	A637	cyanuric acid	COG3853: Uncharacterized protein involved in tellurite resistance [Rhodobacter sphaeroides].	Rhodobacter sphaeroides	22987905_150	2	1.844188673	5200.8862	2	0.122600227	2133.3603	2	0.393958669	3660.4167	0.786915857	3664.887733	2	1.243851413	6156.0634	2	0.17985353	2378.3862	2	0.203843762	2227.1008	0.542516235	3587.183467	2	0.511533042	2828.8146	2	0.373597893	3031.2221	2	0.434633312	2379.3305	0.439921416	2746.455733	2	1.64904124	4434	2	1.533304893	4541.75	2	1.453832038	4034.3181	1.545392724	4336.689367
33	A638	tellurium	COG3853: Uncharacterized protein involved in tellurite resistance [Rhodobacter sphaeroides].	Rhodobacter sphaeroides	22988087_2	2	1.111636507	4655.1884	0	3.501187145	8852.9843	2	1.030825538	3793.4597	1.881216397	5767.2108	3	2.069509845	5537.7363	0	2.149202453	7171.9687	2	0.776465709	3099	1.665059336	5269.568333	2	0.459031006	2629.3872	0	3.363161644	8370.0556	0	4.767551413	9206.3916	2.863248021	6735.278133	2	0.770377232	4990.4863	0	9.720104256	16294.9882	0	9.037240135	13987.0224	6.509240541	11757.49897
49	A639	cyanuric acid	COG1984: Allophanate hydrolase subunit 2 [Xylella fastidiosa Dixon].	Xylella fastidiosa Dixon	22995618_13	0	5.145165816	12401.2158	0	13.65506251	48004.2656	0	5.798336076	15064.5449	8.199521466	25156.67543	0	6.684463951	22130.4355	0	9.588070748	44324.4335	0	10.73208619	28867.7832	9.001540296	31774.2174	0	5.401429042	13445.0937	0	3.597817238	7610.4672	0	16.15590121	56956.3554	8.385049165	26003.9721	0	6.956208648	14800.2021	0	18.63781145	48781.5781	0	25.86550008	47748.9531	17.15317339	37110.24443
14	A640	laccase	laccase.	Trametes villosa	23:1100246_836	0	2.896465073	8334.2324	2	0.345581332	2575.5285	2	1.587600319	4549.5581	1.609882241	5153.106333	0	4.446000963	12394.3886	2	1.685918974	4406.1694	2	1.090209307	3832.3913	2.407376415	6877.649767	2	1.158927547	3602.3666	0	2.180321123	5407.6791	2	1.204985652	3427.3044	1.514744774	4145.783367	2	1.99123846	5453.9316	2	1.58565022	4547.5498	2	1.080184355	3841.0869	1.552357678	4614.189433
12	A641	laccase	laccase I.	Trametes versicolor	23:1174245_827	0	2.478700742	6914.2792	2	0.433636967	2739.1855	2	1.098226705	3883.05	1.336854805	4512.171567	0	4.769607423	16498.6718	2	1.679793413	4720.9331	2	0.620651622	2901.5322	2.356684152	8040.379033	2	0.791175903	2942.0366	2	1.469713395	3830.7841	2	0.523440615	3376.6499	0.928109971	3383.156867	0	2.273540345	5089.082	0	2.145503971	4955.2578	2	1.80892009	4495.1772	2.075988136	4846.505667
48	A642	0	COG2730: Endoglucanase [Xylella fastidiosa Ann-1].	Xylella fastidiosa Ann-1	23000613_723	0	7.551929082	15273.3554	0	6.045638954	14053.7021	0	4.198328648	10078.0224	5.931965561	13135.02663	0	6.324097885	22068.6757	0	5.147715558	8136.5122	0	4.159641091	8106.3847	5.210484845	12770.5242	0	7.96718733	20037.3261	0	5.273238458	12154.2587	0	5.911754399	11306.4687	6.384060062	14499.35117	0	7.318046591	21285.7128	0	5.077130483	11177.2402	0	6.391177017	11789.3378	6.26211803	14750.7636
48	A643	0	COG2730: Endoglucanase [Xylella fastidiosa Ann-1].	Xylella fastidiosa Ann-1	23000614_310	0	6.545020556	19728.7167	0	5.055414007	10705.0117	0	4.58009185	11506.7636	5.393508804	13980.164	0	6.61838533	17271.8105	0	4.151308471	5996.0585	0	4.701486565	7571.2099	5.157060122	10279.69297	0	7.02867153	13176.8046	0	4.21898698	7941.1787	0	6.82143444	11680.2705	6.023030983	10932.75127	0	5.649164077	12564.2587	0	3.962776958	8545.8876	0	8.730758263	14770.7353	6.114233099	11960.29387
47	A644	0	COG2730: Endoglucanase [Xylella fastidiosa Ann-1].	Xylella fastidiosa Ann-1	23000617_64	0	14.11653881	28641.0371	0	5.461660864	8711.663	0	2.78705542	10648.0546	7.45508503	16000.25157	0	7.745382118	21535.4238	0	3.919440778	6422.3793	3	2.68870565	5218.1469	4.784509516	11058.65	0	10.13138588	25560.8046	0	6.800209689	11154.6865	0	5.384183657	10743.6328	7.438593077	15819.70797	0	9.267061546	18959.8085	0	4.431017479	9817.8125	0	5.710794937	10396.0234	6.469624654	13057.88147
30	A645	0	COG2730: Endoglucanase [Xylella fastidiosa Ann-1].	Xylella fastidiosa Ann-1	23000618_401	0	6.9560001	14492.3867	0	2.170819005	6505.5556	2	1.791529416	6403.5053	3.639449507	9133.815867	0	3.775925785	13748.5478	2	1.035129715	6353.0805	0	2.066444985	4759.4858	2.292500162	8287.038033	0	6.512328162	15547.1865	0	4.715296631	8291.3222	0	3.142662332	7960.125	4.790095709	10599.54457	0	4.032822295	12158.7587	0	3.35559078	7888.5883	0	4.058406115	7536.2133	3.815606397	9194.5201
51	A646	cellulase	COG2730: Endoglucanase [Xylella fastidiosa Ann-1].	Xylella fastidiosa Ann-1	23000728_699	0	14.31611573	44388.664	0	18.71921686	33704.746	0	9.549324187	22685.0703	14.19488559	33592.82677	0	10.22196461	41244.1679	0	9.174247505	26085.582	0	6.662681432	14974.0742	8.68629785	27434.60803	0	33.59935352	52978.6015	0	11.18356383	31957.0566	0	14.77363165	30175.6367	19.852183	38370.4316	0	16.48874026	35559.5585	0	14.66196483	37424.6093	0	17.70332776	28496.0312	16.28467761	33826.733
35	A647	tellurium	COG2730: Endoglucanase [Xylella fastidiosa Ann-1].	Xylella fastidiosa Ann-1	23000799_218	0	2.892144358	9923.3144	2	1.235548891	3669.1015	0	2.004336677	7295.392	2.044009975	6962.602633	2	1.131744796	6204.0341	0	2.321568572	4941.7866	2	0.766056299	3889.7045	1.406456556	5011.841733	2	0.365778698	3279.4826	2	0.961914841	3461.125	0	2.284299772	5182.2651	1.20399777	3974.2909	2	1.623447293	8577.1923	0	11.21487095	19128.7734	0	10.17971413	21531.7519	7.67267746	16412.57253
48	A648	copper	COG3142: Uncharacterized protein involved in copper resistance [Lactobacillus gasseri].	Lactobacillus gasseri	23003052_76	0	8.887942329	15889.0576	0	8.856103052	27111.3222	0	4.037432228	12215.1572	7.260492536	18405.179	0	4.17107969	13296.206	0	7.981950861	14818.6601	0	4.632611937	10218.9873	5.595214163	12777.95113	0	7.085199706	17232.4453	0	4.064915611	8323.6357	0	17.76698801	26878.7675	9.639034442	17478.28283	0	5.862479786	12197.6435	0	7.913872055	23126.9667	0	19.95968596	30568.5996	11.24534593	21964.40327
34	A649	aluminum	COG4100: Cystathionine beta-lyase family protein involved in aluminum resistance [Lactobacillus gasseri].	Lactobacillus gasseri	23003527_144	2	0.439712245	3227.9431	0	4.765153742	12918.2626	0	4.947543649	11836.747	3.384136545	9327.6509	2	0.695951268	4115.6665	0	6.331681942	9635.6132	0	5.423633405	11137.5996	4.150422205	8296.2931	2	0.613369212	3221.5166	2	0.308115008	2371.3852	0	5.449668646	10271.7529	2.123717622	5288.218233	2	0.762093072	3569.875	0	5.599417429	11503.1591	0	5.059532415	8440.913	3.807014305	7837.982367
43	A650	urease	COG0832: Urea amidohydrolase (urease) beta subunit [Magnetospirillum magnetotacticum].	Magnetospirillum magnetotacticum	23004494_51	0	10.75830169	23672.25	0	5.006586507	8161.3647	0	4.246867625	9162.4531	6.670585274	13665.35593	0	5.304309134	20912.8554	0	4.553227889	8063.9575	0	3.887634611	6294.0527	4.581723878	11756.9552	0	9.71961656	21243.6835	0	5.259786806	9703.6132	0	5.590184736	10591.207	6.856529367	13846.1679	0	5.8660154	14578.7675	0	4.467250337	9591.1591	0	7.684532337	11742.8808	6.005932691	11970.9358
22	A651	dodecyl sulfate	COG0832: Urea amidohydrolase (urease) beta subunit [Magnetospirillum magnetotacticum].	Magnetospirillum magnetotacticum	23005049_850	0	3.65113683	7298.0991	2	0.666173676	6217.0908	2	1.972743353	4976.6704	2.096684619	6163.953433	0	3.812286424	9820	2	1.746687303	6064.8637	0	2.342543669	5517.0952	2.633839132	7133.9863	0	2.950788132	7413.9892	0	2.927950799	6120.8964	0	3.133982312	6795.8549	3.004240414	6776.9135	0	3.779905503	7861.8154	2	1.994672639	5251.8769	0	2.558453739	5634.8491	2.777677294	6249.5138
18	A652	tellurium	COG0861: Membrane protein TerC, possibly involved in tellurium resistance [Magnetospirillum magnetotacticum].	Magnetospirillum magnetotacticum	23006202_15	0	2.466914809	5490.456	0	2.598904616	5913.1528	0	2.225965314	5409.7924	2.430594913	5604.467067	2	1.963960842	5331.0683	0	2.279221411	4486.4824	2	1.130622824	3292.4431	1.791268359	4369.997933	0	2.930508996	6714.2998	2	0.595687235	2964.2727	0	3.086804744	7551	2.204333658	5743.190833	2	1.205624726	4015.4711	0	5.510955313	10805.3154	0	3.716084464	8232.2656	3.477554835	7684.3507
28	A653	urease	COG0804: Urea amidohydrolase (urease) alpha subunit [Magnetospirillum magnetotacticum].	Magnetospirillum magnetotacticum	23007420_170	0	3.376397727	8869.7285	0	2.754641782	6192.0747	0	2.718479566	5599.1289	2.949839692	6886.977367	0	4.187446196	9376.1611	0	2.187555389	6057.7333	0	2.618579828	5143	2.997860471	6858.9648	0	3.483215788	7694.9741	0	2.25998708	5185.143	0	3.951582275	6366.3876	3.231595047	6415.501567	0	2.876720264	7924.1044	0	2.65315039	6328.2309	0	3.070828934	6579.1875	2.866899863	6943.840933
6	A654	arsenic	COG0798: Arsenite efflux pump ACR3 and related permeases [Magnetospirillum magnetotacticum].	Magnetospirillum magnetotacticum	23009793_57	2	1.837452309	5288.2299	2	0.654730191	3238.0275	2	1.139712118	4371.9414	1.21063154	4299.3996	0	2.016374494	9436.3125	2	1.231853175	3348.862	2	0.875126643	3035.75	1.374451437	5273.6415	2	1.234534065	4119.0458	2	0.509107516	3154.3666	2	1.436473817	4307.5498	1.060038466	3860.320733	2	1.216447721	4445.9331	2	1.718118426	4937.7001	2	1.711888377	4529.3979	1.548818175	4637.677033
5	A655	cellulase	COG3405: Endoglucanase Y [Magnetospirillum magnetotacticum].	Magnetospirillum magnetotacticum	23011585_270	0	2.280989125	5394.9438	2	0.798230439	3146.5651	2	0.810570895	3857.288	1.29659682	4132.9323	0	2.313100051	7166.2705	2	0.578187333	2439.0344	2	0.536989434	2180.1398	1.142758939	3928.481567	0	3.206097682	7133.2294	2	1.361394326	4822.1762	2	1.014768528	4230.75	1.860753512	5395.3852	0	2.490736369	5123.3735	2	1.254775549	3697.4204	2	1.18907544	3719.7727	1.644862453	4180.188867
7	A656	chromium	COG0798: Arsenite efflux pump ACR3 and related permeases [Magnetospirillum magnetotacticum].	Magnetospirillum magnetotacticum	23011800_402	0	2.42899082	5958.8686	2	0.820220316	2955.6457	2	0.092914172	2879.2172	1.114041769	3931.243833	2	1.258404426	4605.7167	2	0.185078582	2329.8332	2	0.190832363	1992.2241	0.54477179	2975.924667	2	0.340192657	2778.8715	2	0.64886647	3029.7333	2	0.895502687	3023.8603	0.628187271	2944.155033	3	2.202013229	6039.7416	2	0.785221534	3249.4492	2	0.942787754	3565.8833	1.310007505	4285.0247
19	A657	0	COG0861: Membrane protein TerC, possibly involved in tellurium resistance [Magnetospirillum magnetotacticum].	Magnetospirillum magnetotacticum	23012702_383	0	3.268656149	7331.5571	0	2.373708635	6596.2822	2	1.251266165	5057.9165	2.297876983	6328.585267	0	2.879387809	8385.3593	3	2.358645645	4991.9106	0	3.356241568	7053.6718	2.864758341	6810.3139	0	3.874770722	8422.6972	0	2.734828537	5406.2812	2	1.433919628	3868.0795	2.681172962	5899.0193	0	3.479943343	8514.2861	2	1.498061955	5313.75	0	2.155707893	6388.7036	2.377904397	6738.913233
48	A658	chromium	COG2059: Chromate transport protein ChrA [Magnetospirillum magnetotacticum].	Magnetospirillum magnetotacticum	23012809_175	0	10.04633722	24218.1933	0	6.387797299	12069.4482	0	3.133901047	10219.5996	6.522678523	15502.4137	0	5.137912655	21106.9238	0	5.93872206	9531.4365	0	3.870333719	8474.1396	4.982322811	13037.49997	0	9.623847691	23248.7851	0	6.8149979	12411.833	0	5.958709498	9010.8505	7.465851696	14890.48953	0	10.19873971	19451.3359	0	5.279251912	10544.4941	0	7.398707477	13178.3056	7.625566366	14391.37853
3	A659	naphthalene	COG3917: 2-hydroxychromene-2-carboxylate isomerase [Magnetospirillum magnetotacticum].	Magnetospirillum magnetotacticum	23013318_262	2	1.266156779	4179.4443	2	0.908710778	3154.0908	2	0.638646	3278.2966	0.937837852	3537.277233	2	0.41016718	4460.0576	2	0.773649169	3054.6955	2	0.217258496	1973.9104	0.467024948	3162.887833	2	0.949215572	3530.3295	2	0.301951402	2363.9724	2	1.760796698	4794.3334	1.003987891	3562.878433	2	0.968436294	3245.8666	2	0.688769664	3268.9194	2	1.32185408	4741.6137	0.993020013	3752.133233
5	A660	tellurium	COG3917: 2-hydroxychromene-2-carboxylate isomerase [Magnetospirillum magnetotacticum].	Magnetospirillum magnetotacticum	23014749_435	2	1.137096757	4504.4667	2	1.324105457	4392.1831	2	0.571250732	3411.4826	1.010817649	4102.7108	2	1.688298064	7217.9218	2	1.339638373	3929.9545	2	0.386145016	2734.5	1.138027151	4627.458767	2	1.127521986	4033.6135	2	0.221821011	2946.7338	2	1.952751517	4573.8022	1.100698172	3851.383167	2	1.184224399	4325.913	2	1.860247213	4287.6923	2	1.780479328	4641.8271	1.60831698	4418.477467
16	A661	phenylpropionate	COG2049: Allophanate hydrolase subunit 1 [Magnetospirillum magnetotacticum].	Magnetospirillum magnetotacticum	23017361_131	0	2.654515026	8501.3134	2	1.49954196	4191.227	2	0.978159169	4249.9423	1.710738718	5647.494233	2	1.996625978	5424.7827	2	1.277106806	3133.4838	2	1.17523209	3090.5942	1.482988291	3882.953567	0	4.959824704	9730.7646	0	3.577261991	6688.0239	0	2.864569493	6163.6665	3.800552063	7527.485	0	3.763165572	5492.4135	2	1.262674606	5097.9311	2	1.534895513	6609.8554	2.186911897	5733.4
9	A662	cellulase	COG1363: Cellulase M and related proteins [Clostridium thermocellum ATCC 27405].	Clostridium thermocellum ATCC 27405	23020243_238	2	1.970103171	6513.6416	0	2.656611718	5543.8334	2	1.344387376	5112.8627	1.990367422	5723.4459	2	1.453598553	4658.1035	2	1.526883232	3846.1723	2	0.590474572	2373.3977	1.190318785	3625.891167	0	3.108032172	5964.4873	2	1.501689532	3339.7385	3	2.093404525	5204.5146	2.23437541	4836.2468	2	1.488047194	3676.8635	0	2.160787007	6228.5883	0	2.423511498	6633.1044	2.024115233	5512.852067
41	A663	cellulase	COG1363: Cellulase M and related proteins [Clostridium thermocellum ATCC 27405].	Clostridium thermocellum ATCC 27405	23020245_242	0	7.669768081	17188.4082	0	4.026265627	9390.1728	0	2.526696424	6957.6118	4.740910044	11178.73093	0	5.981711929	13803.2021	0	3.964686135	7156.5874	0	3.00691309	6771.5693	4.317770385	9243.786267	0	5.707241802	14443.7285	0	3.725766606	9124.5566	0	5.305802811	8650.5302	4.912937073	10739.6051	0	5.125423719	14841.2148	0	3.564667032	7212.2021	0	5.860345215	11414.6962	4.850145322	11156.0377
26	A664	cellulase	COG2730: Endoglucanase [Clostridium thermocellum ATCC 27405].	Clostridium thermocellum ATCC 27405	23020301_809	0	3.211708701	8885.8662	0	2.948023223	6869	2	1.490300518	6711.7143	2.550010814	7488.860167	0	3.317553002	9182.6669	0	2.414895947	5113.7124	0	2.753051238	6227.8735	2.828500062	6841.4176	0	4.024345513	8523.3222	0	2.330239838	5890.6665	0	3.603833083	7013.913	3.319472811	7142.6339	0	2.746128607	9130.5693	0	2.646431435	5987.0898	0	3.665346605	7731.6513	3.019302216	7616.4368
23	A665	cellulase	COG2730: Endoglucanase [Clostridium thermocellum ATCC 27405].	Clostridium thermocellum ATCC 27405	23020370_1287	0	2.512979939	6434.9584	0	3.430401557	7104.7333	0	2.122223134	6392.5771	2.688534877	6644.0896	0	2.375449912	7021.769	0	2.369073232	5813.145	0	2.495020856	6448.9458	2.413181333	6427.953267	0	3.277477461	7357.9389	0	2.529540018	5335.1762	0	2.108057909	5216.9062	2.638358463	5970.0071	0	2.32556634	9531.4804	0	3.10032693	6492.3579	0	3.983131227	8382.0644	3.136341499	8135.3009
5	A666	0	COG2049: Allophanate hydrolase subunit 1 [Magnetospirillum magnetotacticum].	Magnetospirillum magnetotacticum	23020532_569	2	0.944619852	3536.7626	2	1.23140172	3950.8715	2	0.676376684	4015.8977	0.950799419	3834.5106	2	0.736510877	3920.5507	2	1.027712686	3273.4318	2	1.338909743	3167.8166	1.034377769	3453.933033	2	0.899635294	4548.373	2	0.500815611	2623.6333	2	1.336230668	4498.25	0.912227191	3890.085433	2	0.673805505	3076.8984	2	1.057071896	3508.4492	2	1.774330361	4567.5908	1.168402587	3717.646133
50	A667	0	COG2049: Allophanate hydrolase subunit 1 [Magnetospirillum magnetotacticum].	Magnetospirillum magnetotacticum	23020535_254	0	8.541420461	31710.7656	0	8.724246496	23974.1875	0	7.449635773	22264.5546	8.238434243	25983.16923	0	6.017806281	27523.5605	0	7.197225524	18458.3066	0	7.680081752	23622.9453	6.965037853	23201.60413	0	11.12127792	34784.1875	0	6.907489355	15768.2275	0	11.03046343	22095.9628	9.686410237	24216.12593	0	6.079493119	20046.4765	0	10.5911681	19330.3574	0	13.52683651	22419.7617	10.06583258	20598.8652
5	A668	cellulase	COG2730: Endoglucanase [Clostridium thermocellum ATCC 27405].	Clostridium thermocellum ATCC 27405	23020770_1626	2	0.720590461	3125.312	2	0.30049064	2823.8715	2	0.688070299	4000.145	0.569717133	3316.442833	2	1.200288863	8450.6796	2	1.032045877	3264.2753	2	0.207230195	2592.652	0.813188312	4769.2023	2	0.189466165	2408.269	2	0.160698774	2267.3488	2	0.799636655	3337.3295	0.383267198	2670.982433	2	0.870735829	3780.0895	0	3.62399909	7249.7558	0	2.646799335	6171.1621	2.380511418	5733.669133
21	A669	cyanuric acid	COG2049: Allophanate hydrolase subunit 1 [Leuconostoc mesenteroides subsp. mesenteroides ATCC 8293].	Leuconostoc mesenteroides subsp. mesenteroides ATCC 8293	23023311_473	0	3.520153484	7403.6235	0	2.891967845	5030.6875	2	1.686195949	5267.4658	2.699439093	5900.592267	0	3.07287124	7219.5429	2	0.859090431	3776.2185	2	1.122767201	3526.1135	1.684909624	4840.624967	0	3.412603263	7545.1298	2	1.651905799	4399.8374	0	2.45933953	5019.5063	2.507949531	5654.8245	0	2.612465506	6013.9262	0	2.524762041	4998.52	0	3.484193884	7263.3183	2.873807144	6091.9215
48	A670	cadmium	COG4300: Predicted permease, cadmium resistance protein [Leuconostoc mesenteroides subsp. mesenteroides ATCC 8293].	Leuconostoc mesenteroides subsp. mesenteroides ATCC 8293	23023727_156	0	6.287731502	19045.4941	0	8.161662217	21708.457	0	3.777776028	12072.7675	6.075723249	17608.9062	0	7.563514638	17546.0878	0	7.833647903	16958.7988	0	5.485474353	11726.8652	6.960878965	15410.58393	0	7.648101872	17921.9375	0	5.016246015	11438.9892	0	9.036653927	18114.6914	7.233667271	15825.20603	0	5.098642115	15830.5058	0	9.869767694	28162.7285	0	20.34191625	35723.6875	11.77010869	26572.30727
10	A671	cellulase	COG1363: Cellulase M and related proteins [Leuconostoc mesenteroides subsp. mesenteroides ATCC 8293].	Leuconostoc mesenteroides subsp. mesenteroides ATCC 8293	23024264_82	2	1.042182484	3417.2385	2	1.219220054	3838.6667	2	0.675219834	3479.9113	0.978874124	3578.6055	2	1.072339785	4562.5556	2	1.262536917	3639.9885	2	0.416532475	2443.7448	0.917136392	3548.762967	2	0.846987703	3788.4833	2	0.308397731	2285.0908	0	3.018115037	5317.6552	1.391166824	3797.076433	2	1.308388889	3457.0666	0	3.003896886	6237.6743	0	3.177384205	6292.1928	2.49655666	5328.9779
35	A672	copper	COG2730: Endoglucanase [Leuconostoc mesenteroides subsp. mesenteroides ATCC 8293].	Leuconostoc mesenteroides subsp. mesenteroides ATCC 8293	23026822_323	0	3.847489561	9736.5732	0	3.112488197	6551.0585	0	2.357971234	6283.8603	3.105982997	7523.830667	0	3.240671249	10467.5605	0	2.501810587	5658.4472	3	2.047587704	4609.5253	2.596689847	6911.844333	0	5.652602876	11569.4746	0	3.077280967	6044.5131	0	4.156124572	8015.2045	4.295336138	8543.064067	0	3.483587805	7300.3085	0	4.425587017	7746.7792	0	4.617764153	9572.2685	4.175646325	8206.452067
10	A673	cellulase	COG2730: Endoglucanase [Leuconostoc mesenteroides subsp. mesenteroides ATCC 8293].	Leuconostoc mesenteroides subsp. mesenteroides ATCC 8293	23027187_550	0	2.409247052	5594.2739	2	1.29704673	4008	2	0.654755563	4113.3945	1.453683115	4571.889467	0	2.299850509	6435.8168	2	0.532627387	2290.9768	2	0.823236044	2973.9665	1.218571313	3900.253367	0	2.917132449	6436.3168	2	1.362042136	3666.7431	2	0.875732054	3569.8068	1.718302213	4557.622233	0	3.963728301	9161.5058	2	1.567124633	4356.8833	2	1.327732167	4474.5942	2.286195034	5997.6611
14	A674	cellulase	COG2730: Endoglucanase [Leuconostoc mesenteroides subsp. mesenteroides ATCC 8293].	Leuconostoc mesenteroides subsp. mesenteroides ATCC 8293	23027411_604	2	0.318551053	3066.1904	2	0.735413372	2727.7314	2	0.559103392	3275.9418	0.537689272	3023.287867	2	0.93583858	5291.7392	2	0.499545209	2552.913	2	0.267284792	2064.6965	0.567556194	3303.116233	2	0.39925265	2607.0402	2	0.232412135	2426.0629	2	1.257750801	3927.3864	0.629805195	2986.829833	2	0.961895197	3710.5224	0	3.411834902	7538	0	4.627821684	9394.3798	3.000517261	6880.9674
8	A675	0	COG2730: Endoglucanase [Leuconostoc mesenteroides subsp. mesenteroides ATCC 8293].	Leuconostoc mesenteroides subsp. mesenteroides ATCC 8293	23027995_633	2	1.84003691	5034.477	2	0.242593915	2344.9167	2	0.522800522	3386.6667	0.868477116	3588.6868	2	1.36017064	4992.1933	2	0.281617615	2719.5942	2	0.342131141	2302.5507	0.661306465	3338.112733	2	0.327507109	2754.4638	2	0.343757308	2436.9499	2	0.844723629	2775.7016	0.505329349	2655.7051	0	2.752961353	6865.2465	0	2.826320358	5777.9443	0	2.672820756	5422.7998	2.750700823	6021.996867
29	A676	0	COG2730: Endoglucanase [Leuconostoc mesenteroides subsp. mesenteroides ATCC 8293].	Leuconostoc mesenteroides subsp. mesenteroides ATCC 8293	23027996_160	0	4.153299067	9827.3095	0	4.234151097	7714.1806	0	3.218674119	6664.6328	3.868708094	8068.707633	0	4.006673536	11088.8779	0	2.823924652	6533.8945	0	3.556224551	6439.2778	3.462274246	8020.6834	0	4.296745871	9870.8095	0	3.585015541	7271.3413	0	3.558771669	6993.9135	3.813511027	8045.354767	0	3.797756524	9309.2587	0	3.214064868	7534.621	0	4.71686458	8292.0449	3.909561991	8378.641533
51	A677	cellulase	COG2730: Endoglucanase [Leuconostoc mesenteroides subsp. mesenteroides ATCC 8293].	Leuconostoc mesenteroides subsp. mesenteroides ATCC 8293	23028336_596	0	8.847394031	56062.3789	0	12.25807502	54068.0976	0	14.03506827	40892.8515	11.71351244	50341.10933	0	16.10977067	49195.2304	0	11.0940577	32461.0429	0	12.16668562	20776.9472	13.12350466	34144.40683	0	10.57025324	40013	0	9.254825905	17024.8593	0	18.49584555	57380.2148	12.77364156	38139.35803	0	13.27311492	33702.2617	0	33.1849282	55427.3632	0	30.64495574	59679.6328	25.70099962	49603.0859
42	A678	cellulase	COG2730: Endoglucanase [Leuconostoc mesenteroides subsp. mesenteroides ATCC 8293].	Leuconostoc mesenteroides subsp. mesenteroides ATCC 8293	23028615_1737	0	9.030576232	19553.6328	0	6.595852709	15637.2109	0	6.829930023	20917.957	7.485452988	18702.93357	0	5.698214699	20740.8281	0	5.213087903	11148.1259	0	2.733599118	7218.6757	4.548300573	13035.87657	0	6.886176373	14147.6953	0	6.655005824	12577.9082	0	7.178837643	15397.5996	6.90667328	14041.0677	0	6.720776009	13713.6669	0	13.28163184	20727.9121	0	11.58926183	22821.748	10.53055656	19087.77567
49	A679	cellulase	COG2730: Endoglucanase [Leuconostoc mesenteroides subsp. mesenteroides ATCC 8293].	Leuconostoc mesenteroides subsp. mesenteroides ATCC 8293	23028996_2108	0	13.74406288	37507.5039	0	13.18171269	41158.7656	0	7.004263979	21449.6972	11.31001318	33371.9889	0	13.21084064	31930.6621	0	10.26297923	23645.5976	0	11.26535737	18483.2402	11.57972575	24686.49997	0	16.87354456	35594.664	0	8.576841113	15816.5683	0	8.847241041	25872.205	11.43254224	25761.14577	0	8.974949173	27092.1601	0	31.96454399	54525.2734	0	33.6301988	57678.4882	24.85656399	46431.9739
10	A680	tellurium	COG2730: Endoglucanase [Leuconostoc mesenteroides subsp. mesenteroides ATCC 8293].	Leuconostoc mesenteroides subsp. mesenteroides ATCC 8293	23029241_111	2	1.650356487	5062.4501	2	1.327974166	3998.9499	2	0.45777405	2989.5322	1.145368234	4016.9774	2	1.572523357	4618.6787	2	0.379510677	2963.6704	2	0.780885266	2632.0666	0.9109731	3404.805233	2	0.607333857	3063.3171	2	0.336079001	2633.7666	2	1.535670361	4629.7666	0.826361073	3442.283433	2	0.799729611	3534.8735	0	3.215574385	6113.0537	0	3.542071307	6793.7807	2.519125101	5480.5693
43	A681	phenylpropionate	COG2730: Endoglucanase [Leuconostoc mesenteroides subsp. mesenteroides ATCC 8293].	Leuconostoc mesenteroides subsp. mesenteroides ATCC 8293	23040568_283	0	6.06953634	19234.9765	0	4.399232694	7905.8535	0	2.708557086	7953.8295	4.39244204	11698.21983	0	5.569734226	15501.7412	0	3.620486263	7573.7573	0	2.979519101	6098.0122	4.056579863	9724.503567	0	8.844183789	16374.8876	0	4.436629841	8983.1015	0	4.743603587	8185.8833	6.008139072	11181.2908	0	3.988718195	12816.3691	0	3.392491344	8160	0	5.106701687	10440.7832	4.162637075	10472.3841
41	A682	phenylpropionate	COG2730: Endoglucanase [Leuconostoc mesenteroides subsp. mesenteroides ATCC 8293].	Leuconostoc mesenteroides subsp. mesenteroides ATCC 8293	23041321_164	0	5.136531865	13737.4003	0	3.981806428	9035.1806	0	3.18165012	8016.2407	4.099996137	10262.94053	0	3.947572346	16009.2871	0	3.740197849	8106.6152	0	2.83348612	5873.3056	3.507085439	9996.402633	0	6.523526568	12333.4501	0	3.676393102	7887.6811	0	5.285751683	8820.3212	5.161890451	9680.484133	0	4.859796602	12743	0	4.205318018	9185.5136	0	5.480215099	9301.0341	4.84844324	10409.84923
18	A683	chromium	COG2730: Endoglucanase [Leuconostoc mesenteroides subsp. mesenteroides ATCC 8293].	Leuconostoc mesenteroides subsp. mesenteroides ATCC 8293	23042206_982	2	1.397529571	5011.8261	2	1.200937538	3559.9833	2	0.608916449	4090.8505	1.069127853	4220.886633	2	1.695631347	6732.4555	2	1.289272593	3467.6022	2	0.77811115	3094.4499	1.254338363	4431.502533	2	0.440122554	3088.9833	2	1.431548748	4242.3623	0	2.233722608	5226.0976	1.368464637	4185.8144	2	1.19862529	4219.2841	0	2.566468171	5128.4165	0	3.21840794	6490.1723	2.327833801	5279.290967
27	A684	0	COG2730: Endoglucanase [Leuconostoc mesenteroides subsp. mesenteroides ATCC 8293].	Leuconostoc mesenteroides subsp. mesenteroides ATCC 8293	23042367_222	2	1.455416045	4284.7099	0	3.885881392	11088.7021	2	1.719993715	6623.7744	2.353763717	7332.395467	2	1.389212502	5504.4023	0	4.999573252	10391.9062	0	4.303266698	6649.0463	3.564017484	7515.118267	0	2.98814765	5854.2153	2	0.742347929	3363.6389	0	3.431714261	10399.6884	2.38740328	6539.180867	2	1.420442518	4034.8977	0	5.42054965	12295.5654	0	8.19145799	12716	5.010816719	9682.154367
39	A685	phenylpropionate	COG2730: Endoglucanase [Leuconostoc mesenteroides subsp. mesenteroides ATCC 8293].	Leuconostoc mesenteroides subsp. mesenteroides ATCC 8293	23042515_893	0	4.640712579	9031.6191	0	3.957615483	9742.9306	0	3.676017771	6742.5214	4.091448611	8505.690367	0	5.700009829	12964.7617	0	4.496868223	10222.4931	0	3.550358674	6766.1904	4.582412242	9984.481733	0	4.356344689	9859.9775	0	3.604531826	6962.3256	0	4.937921072	9835.2861	4.299599195	8885.863067	0	3.976288839	8509.7021	0	3.978616919	8420.4716	0	5.142728691	10428.707	4.365878149	9119.6269
51	A686	0	COG2730: Endoglucanase [Leuconostoc mesenteroides subsp. mesenteroides ATCC 8293].	Leuconostoc mesenteroides subsp. mesenteroides ATCC 8293	23042919_99	0	11.61017408	34487.9375	0	11.13769601	17193.9765	0	5.079113908	13129.1796	9.275661333	21603.69787	0	10.78822442	30826.8554	0	8.124296333	15818.9667	0	6.431270842	9686.2753	8.447930533	18777.3658	0	10.67779478	27973.957	0	7.961697533	13504.4951	0	9.000204104	21065.541	9.213232141	20847.9977	0	14.28894831	22964.9707	0	13.07304869	24259.8906	0	14.12872968	30223.5839	13.83024223	25816.1484
48	A687	phenylpropionate	COG2730: Endoglucanase [Leuconostoc mesenteroides subsp. mesenteroides ATCC 8293].	Leuconostoc mesenteroides subsp. mesenteroides ATCC 8293	23043434_251	0	7.11828012	20635.7832	0	10.95872165	34196.207	0	4.452987758	14911.416	7.509996509	23247.80207	0	7.049582583	17489.0703	0	8.631184216	15889.706	0	4.740884119	10075.7294	6.807216972	14484.83523	0	6.570479824	20986.4082	0	5.899095554	10894.5664	0	15.61821143	37341.1093	9.362595602	23074.02797	0	5.916566337	15942.7412	0	13.79132289	39982.8125	0	28.86105976	53855.2812	16.18964966	36593.61163
4	A688	phenylpropionate	COG2730: Endoglucanase [Leuconostoc mesenteroides subsp. mesenteroides ATCC 8293].	Leuconostoc mesenteroides subsp. mesenteroides ATCC 8293	23043559_109	2	1.087339655	3782.2751	2	1.58324204	3367.6606	2	0.596422095	3461.8681	1.089001263	3537.267933	2	1.657821619	5163.4028	2	0.953709837	3068.6364	2	0.798987789	2814.4348	1.136839748	3682.158	2	1.64384032	4824.2841	2	0.549393336	2792	2	1.343706222	3717.6086	1.178979959	3777.964233	2	1.197228428	3317.6931	2	1.47436396	4134.4433	2	1.788794772	5283.375	1.48679572	4245.170467
4	A689	0	COG4052: Uncharacterized protein related to methyl coenzyme M	Methanosarcina barkeri	23050895_554	2	1.766646543	5511.3979	2	0.687553946	3713.5832	2	0.978816752	3610.9311	1.144339081	4278.6374	0	2.287309853	7865.8359	2	0.759225785	4007.0681	2	0.799194532	2951.2727	1.281910057	4941.392233	0	2.25945073	5636.8095	2	0.182227692	2941.4204	3	3.071318343	7654.8061	1.837665588	5411.012	2	0.429983106	3919.7614	2	1.673202622	5320.2382	2	1.176268406	4119.7333	1.093151378	4453.2443
43	A690	tellurium	COG2730: Endoglucanase [Leuconostoc mesenteroides subsp. mesenteroides ATCC 8293].	Leuconostoc mesenteroides subsp. mesenteroides ATCC 8293	23053132_122	0	4.319001786	11782.0351	0	4.694159516	8668.7207	0	2.285399681	7056.9125	3.766186994	9169.222767	0	3.621642919	11604.1455	0	3.302509905	5560.4155	0	3.269845771	7306.75	3.397999532	8157.103667	0	4.708291957	11375.7695	0	2.841168627	6495.5058	0	4.022985285	7375.3496	3.857481956	8415.541633	0	5.673363286	10614.6416	0	3.430828358	8897.9042	0	7.538816578	12659.5957	5.547669407	10724.04717
35	A691	tellurium	COG2730: Endoglucanase [Leuconostoc mesenteroides subsp. mesenteroides ATCC 8293].	Leuconostoc mesenteroides subsp. mesenteroides ATCC 8293	23053135_1396	0	3.377262629	8882.6367	0	3.626810236	8983.5927	0	2.60913202	9736.6298	3.204401628	9200.953067	0	2.952118803	8657.58	0	3.535163928	7395.2167	2	0.674870849	3578.6833	2.387384527	6543.826667	2	0.877745691	4773.6606	2	1.113420696	3571.3068	0	3.979233618	7273.5776	1.990133335	5206.181667	2	1.435293881	6108.6806	0	6.625605781	13513.8417	0	7.434527113	13237.831	5.165142258	10953.4511
14	A692	tellurium	COG2730: Endoglucanase [Leuconostoc mesenteroides subsp. mesenteroides ATCC 8293].	Leuconostoc mesenteroides subsp. mesenteroides ATCC 8293	23053473_542	0	2.821138691	6446.2832	2	1.678432004	4853.1591	2	1.204051075	4955.0908	1.901207256	5418.1777	0	2.245179261	6943.4331	2	1.889724355	3890.6499	2	1.155946952	3221.2333	1.763616856	4685.105433	0	2.130744288	5502.5566	2	1.557831497	4491.1166	0	2.025383096	5630.479	1.904652961	5208.050733	2	0.856841762	3606.875	0	2.990829767	6107.7143	0	4.115833436	7524.8041	2.654501655	5746.464467
12	A693	tellurium	COG2730: Endoglucanase [Leuconostoc mesenteroides subsp. mesenteroides ATCC 8293].	Leuconostoc mesenteroides subsp. mesenteroides ATCC 8293	23053599_1	2	1.947476414	5734.4746	0	2.430424698	5431.0239	2	0.828167886	3979.7954	1.735356333	5048.4313	2	1.046371312	4330.6479	2	1.040526353	4278.0341	2	0.919498479	2778.8225	1.002132048	3795.834833	2	1.286349187	4201.2387	2	0.238817211	2618.5263	0	2.21342983	5449.4067	1.246198743	4089.7239	2	0.869690463	3697.5	0	2.980844936	6744.143	0	4.283276023	8018.9638	2.711270474	6153.5356
19	A694	cellulase	COG2730: Endoglucanase [Leuconostoc mesenteroides subsp. mesenteroides ATCC 8293].	Leuconostoc mesenteroides subsp. mesenteroides ATCC 8293	23053732_841	0	3.129851184	7542.6762	0	2.607259711	4628.2255	2	1.951258375	6437.3378	2.562789756	6202.7465	0	2.937982452	7561.2084	2	1.293141864	3638.7333	2	0.953061678	3093.9091	1.728061998	4764.616933	0	2.959465822	6756.7285	2	1.428253666	4052.6477	0	2.815562914	5603.5571	2.401094134	5470.977767	0	2.001245857	4513.125	0	2.168249279	5451.706	0	3.31841093	6384.9013	2.495968688	5449.910767
51	A695	tellurium	COG2730: Endoglucanase [Leuconostoc mesenteroides subsp. mesenteroides ATCC 8293].	Leuconostoc mesenteroides subsp. mesenteroides ATCC 8293	23054433_129	0	13.44657606	54086.9179	0	7.272109004	21721.4003	0	5.76075363	19897.957	8.826479563	31902.09173	0	8.843598369	54419.0468	0	5.919559739	18754.1542	0	5.295780029	10008.7158	6.686312713	27727.3056	0	12.16719402	49828.1367	0	9.644506356	26452.2949	0	10.50200822	21200.1054	10.7712362	32493.51233	0	11.1082546	31137.9218	0	6.813143403	20184.3125	0	10.87741655	21109.0546	9.59960485	24143.76297
29	A696	benzoate-anaerobic	COG2730: Endoglucanase [Leuconostoc mesenteroides subsp. mesenteroides ATCC 8293].	Leuconostoc mesenteroides subsp. mesenteroides ATCC 8293	23054462_893	0	6.073261501	12998.8212	0	2.418977148	4631.9487	2	1.900857198	5506.5874	3.464365282	7712.452433	0	4.319081412	11371.7675	2	1.823143818	4096.1044	0	2.004192823	4239.0478	2.715472684	6568.973233	0	6.391783374	11451.5849	0	2.872066084	5930.685	0	2.987691141	6349.2441	4.083846866	7910.504667	0	5.751725199	11307.3964	0	4.740826001	7796.4267	0	3.595179912	7739.8486	4.69591037	8947.890567
44	A697	arsenic	COG2730: Endoglucanase [Leuconostoc mesenteroides subsp. mesenteroides ATCC 8293].	Leuconostoc mesenteroides subsp. mesenteroides ATCC 8293	23054489_203	0	7.077614706	13177.9365	0	10.52034123	29558.4296	0	2.833224448	11168.3408	6.810393462	17968.23563	0	6.684975639	15156.4511	0	15.37951344	28302.5957	1	4.91491449	10818.6503	8.993134524	18092.5657	0	8.339652688	16889.832	0	5.491392791	10795.4365	0	10.3481133	18199.414	8.059719594	15294.89417	0	2.352929097	7458	0	10.63879075	35602.3671	0	14.39068283	29090.8105	9.127467556	24050.39253
47	A698	arsenic	COG2730: Endoglucanase [Leuconostoc mesenteroides subsp. mesenteroides ATCC 8293].	Leuconostoc mesenteroides subsp. mesenteroides ATCC 8293	23054496_122	0	6.021774448	17635.9648	0	5.650057752	10722.4941	0	4.406487496	9944.1269	5.359439899	12767.5286	0	4.317137591	16068.5	0	3.820932939	9116.2802	0	4.472527532	9948.9755	4.203532688	11711.2519	0	6.034559674	19555.0117	0	4.606775743	8109.2695	0	4.520227884	8839.9619	5.053854433	12168.08103	0	6.171950285	11476.7714	0	6.574221112	11249.8847	0	5.450212551	12650.3681	6.065461316	11792.3414
22	A699	arsenic	COG2730: Endoglucanase [Leuconostoc mesenteroides subsp. mesenteroides ATCC 8293].	Leuconostoc mesenteroides subsp. mesenteroides ATCC 8293	23054511_511	0	3.709874792	8078.6372	2	1.908568214	5135.0688	0	2.26050968	6364.663	2.626317562	6526.123	0	2.591954244	6524.8847	2	0.770250472	3592.9167	2	0.633019513	2831.1884	1.33174141	4316.329933	2	0.818331982	3397.3166	2	0.601006245	2965.8181	0	2.610134333	5783.2031	1.34315752	4048.779267	0	3.231752769	9455.6777	0	3.617281346	9430.5615	0	3.652628062	8226.4521	3.500554059	9037.563767
46	A700	chromium	COG2730: Endoglucanase [Leuconostoc mesenteroides subsp. mesenteroides ATCC 8293].	Leuconostoc mesenteroides subsp. mesenteroides ATCC 8293	23055123_9	0	4.815912053	9975.5117	0	5.843243407	13128.5107	0	4.610614668	12594.955	5.089923376	11899.65913	0	5.054518381	12484.8251	0	5.818402006	10220	0	4.524898668	10110.8662	5.132606351	10938.56377	0	3.840746713	12907.4746	0	2.920484109	5962.8481	0	13.00689943	22024.2343	6.589376751	13631.519	0	4.627020821	7892.81	0	7.693289865	17380.6523	0	13.39742874	22721.6113	8.572579808	15998.35787
17	A701	chromium	COG2730: Endoglucanase [Leuconostoc mesenteroides subsp. mesenteroides ATCC 8293].	Leuconostoc mesenteroides subsp. mesenteroides ATCC 8293	23055124_356	0	3.392020523	8853.4619	3	2.123045087	5676.2294	1	2.028421507	5006.6748	2.514495706	6512.122033	0	2.292143652	9273.5888	2	0.535515614	3640.8708	2	0.75601468	2956.0434	1.194557982	5290.167667	0	4.371471884	9593.7382	0	2.314082619	5184.5229	2	1.583449555	6181.2705	2.756334686	6986.510533	0	3.490307953	8397.0859	0	2.385198433	7584.6074	2	0.640635545	4606.9316	2.17204731	6862.874967
34	A702	chromium	COG2730: Endoglucanase [Leuconostoc mesenteroides subsp. mesenteroides ATCC 8293].	Leuconostoc mesenteroides subsp. mesenteroides ATCC 8293	23055342_22	0	4.034956244	9459.5371	0	5.568096515	12244.7265	0	3.459820075	8473.1367	4.354290945	10059.13343	0	3.054002284	9172.6357	0	4.76426197	12292.0468	0	3.845792814	7281.1284	3.888019023	9581.936967	0	4.439738258	8230.9785	2	1.175869189	3883.7727	0	7.687930837	14046.7998	4.434512761	8720.517	0	2.196936786	5505.75	0	5.039819265	13099.5185	0	6.319673395	12277.9775	4.518809815	10294.41533
51	A703	chromium	COG2730: Endoglucanase [Leuconostoc mesenteroides subsp. mesenteroides ATCC 8293].	Leuconostoc mesenteroides subsp. mesenteroides ATCC 8293	23055461_473	0	11.54525981	50116	0	18.63850537	51010.789	0	10.47948218	30523.1894	13.55441579	43883.32613	0	17.76580087	53723.3203	0	16.11695591	32347.6972	0	11.40778375	24678.0332	15.09684685	36916.35023	0	16.20843263	50142.6406	0	10.95853313	30524.4648	0	21.09707007	32535.2148	16.08801194	37734.10673	0	19.09294744	37161.4843	0	25.1451657	49629.6992	0	29.01221971	54110.0273	24.41677762	46967.07027
13	A704	chromium	COG2730: Endoglucanase [Leuconostoc mesenteroides subsp. mesenteroides ATCC 8293].	Leuconostoc mesenteroides subsp. mesenteroides ATCC 8293	23055477_153	0	2.580532018	8184.4697	2	1.371142488	3830.5334	2	0.958468835	5402.875	1.636714447	5805.959367	2	1.892747731	5081.3378	2	0.926137492	3328.2045	2	1.727314928	4211.3066	1.515400051	4206.949633	0	2.107036272	5631.6	2	0.83350324	3346.6931	0	3.591505222	6477.0595	2.177348245	5151.7842	0	2.484627297	6221.7241	2	1.617718352	4029.6833	0	3.450975617	6682.1352	2.517773755	5644.5142
14	A705	chromium	COG2730: Endoglucanase [Leuconostoc mesenteroides subsp. mesenteroides ATCC 8293].	Leuconostoc mesenteroides subsp. mesenteroides ATCC 8293	23055589_83	3	8.907217472	52078	0	2.090844232	5764.4594	2	0.824850664	5550.9565	3.94097079	21131.13863	2	0.667310116	3596.4194	0	2.047841049	4426.6313	2	0.574245265	3160.6333	1.096465477	3727.894667	0	2.88891627	6012.8793	2	0.610872396	2554.4167	0	3.56562521	7910.8315	2.355137959	5492.709167	2	1.413296487	3982.5778	0	3.138628641	8658.2099	0	2.283785953	6942.3076	2.278570361	6527.698433
18	A706	chromium	COG2730: Endoglucanase [Leuconostoc mesenteroides subsp. mesenteroides ATCC 8293].	Leuconostoc mesenteroides subsp. mesenteroides ATCC 8293	23055590_1068	2	0.634937171	4066.8166	0	4.714158979	9299.2978	2	0.87613307	3931.4348	2.075076407	5765.849733	2	1.49974377	5744.56	2	1.506875159	4556.3979	2	0.703180922	2673.0441	1.23659995	4324.667333	2	1.955286551	5331.1	2	0.461533512	2852.2333	0	2.343442252	6273.0722	1.586754105	4818.801833	2	1.032781072	3869.7614	0	6.518953017	30978.6542	0	14.67571282	28349.4472	7.409148971	21065.95427
33	A707	chromium	COG2730: Endoglucanase [Leuconostoc mesenteroides subsp. mesenteroides ATCC 8293].	Leuconostoc mesenteroides subsp. mesenteroides ATCC 8293	23055794_233	0	7.423821596	15768.4121	0	2.424687045	5021.6113	0	2.887769087	6592.0219	4.245425909	9127.348433	0	4.62585802	15434.7353	3	2.215771193	5071.8696	0	2.401131007	4704.8247	3.080920074	8403.809867	0	6.29847424	14681.8867	0	4.011769545	7940.4765	0	3.638434806	7032.289	4.64955953	9884.884067	0	7.158936108	11741.5957	0	3.055607639	7544.1333	0	4.341135758	7579.5	4.851893168	8955.076333
51	A708	tellurium	COG2730: Endoglucanase [Leuconostoc mesenteroides subsp. mesenteroides ATCC 8293].	Leuconostoc mesenteroides subsp. mesenteroides ATCC 8293	23055848_603	0	6.47025127	38720.5195	0	22.57659943	53908.0585	0	8.830409538	35502.6914	12.62575341	42710.42313	0	7.771317092	33178.9765	0	26.99456324	38237.0507	0	6.420699154	23374.7265	13.72885983	31596.9179	0	9.341650966	32888.2734	0	6.404005019	17632.3554	0	24.1475872	52009.6914	13.29774773	34176.7734	0	9.510771138	21346.5605	0	8.308130329	59952.7148	0	28.92416317	58029.5664	15.58102154	46442.94723
36	A709	tellurium	COG2730: Endoglucanase [Leuconostoc mesenteroides subsp. mesenteroides ATCC 8293].	Leuconostoc mesenteroides subsp. mesenteroides ATCC 8293	23057746_201	0	3.686582727	7643.2998	0	2.514335214	6321.3374	2	0.956547365	6139.3652	2.385821769	6701.334133	0	5.749953349	16071.1298	0	3.81058445	9327.0585	2	0.842294239	3151.1591	3.467610679	9516.449133	2	1.344270809	3324.4772	0	2.448053837	5370.6528	0	2.817081293	5841.5927	2.203135313	4845.574233	0	2.120537977	6603.4931	0	6.830100658	15978.25	0	6.883712738	11695.8554	5.278117124	11425.86617
35	A710	0	COG2730: Endoglucanase [Leuconostoc mesenteroides subsp. mesenteroides ATCC 8293].	Leuconostoc mesenteroides subsp. mesenteroides ATCC 8293	23058231_286	0	5.675328042	11713.2773	0	3.601639681	7269.5815	0	2.217215645	6776.3999	3.831394456	8586.419567	0	3.878812004	9738.2744	0	2.802400482	6267.8305	2	0.864868884	4791.6601	2.515360457	6932.588333	0	4.986939902	10063.3769	0	2.847528782	5715.4423	0	4.278335188	7256.977	4.037601291	7678.598733	0	3.813676222	8512.5771	0	3.592668114	7039.9091	0	5.415347414	9047.6357	4.27389725	8200.040633
34	A711	phenylpropionate	COG2730: Endoglucanase [Leuconostoc mesenteroides subsp. mesenteroides ATCC 8293].	Leuconostoc mesenteroides subsp. mesenteroides ATCC 8293	23059516_1251	0	3.936945003	8462.1298	0	2.734790693	5634.7207	2	1.893630388	5885.1098	2.855122028	6660.653433	0	3.661351371	9207.7607	0	2.158387573	4568.7431	2	1.436488647	3476.4035	2.41874253	5750.9691	0	3.714872101	9403.1953	0	2.771331221	6189.372	0	3.992944903	6837.0668	3.493049408	7476.5447	0	3.74575871	7130.7382	0	2.438393185	5424.4458	0	4.591698233	7698.041	3.591950043	6751.075
27	A712	cellulase	COG2730: Endoglucanase [Leuconostoc mesenteroides subsp. mesenteroides ATCC 8293].	Leuconostoc mesenteroides subsp. mesenteroides ATCC 8293	23061098_1015	0	5.601896628	12158.7343	0	2.861482302	5179.725	0	2.183898411	6579.9741	3.549092447	7972.811133	0	5.632210735	13725.7597	2	1.799335188	4589.7817	2	1.139351712	3354.3999	2.856965878	7223.313767	0	6.262826896	14824.3808	0	3.898622534	7225.0532	2	1.682998646	5449.6376	3.948149359	9166.3572	0	6.158465349	12052.623	0	2.728572331	5835.5117	0	2.996675541	6675.4208	3.96123774	8187.851833
10	A713	copper	COG2730: Endoglucanase [Leuconostoc mesenteroides subsp. mesenteroides ATCC 8293].	Leuconostoc mesenteroides subsp. mesenteroides ATCC 8293	23062726_200	2	1.573389662	5167.1855	2	0.279762576	2145.9709	2	0.157221189	2539.7309	0.670124476	3284.295767	2	0.49305434	3585.7841	2	0.184123519	2228.4926	2	0.345804795	2252.0339	0.340994218	2688.7702	2	0.301714732	2764.0139	2	0.423566644	2587.4091	2	0.783224631	2676.633	0.502835335	2676.018667	1	2.867969487	5687.977	0	3.605212372	8152.2998	0	3.796629806	7855.4687	3.423270555	7231.915167
13	A714	protocatechuate	COG2730: Endoglucanase [Leuconostoc mesenteroides subsp. mesenteroides ATCC 8293].	Leuconostoc mesenteroides subsp. mesenteroides ATCC 8293	23063177_811	0	2.617561716	7208.7836	2	1.228105418	4674.1884	2	1.213836421	4076.625	1.686501185	5319.865667	0	3.892052242	9829.289	2	1.544043473	5181.7968	2	1.664116223	3963.7841	2.366737312	6324.956633	0	2.997363023	6040.9726	2	0.933332008	4148.437	2	1.855807947	4835.5429	1.928834326	5008.3175	0	2.547088628	7402.6079	3	2.618988625	5735.7299	0	2.883534587	5783.8242	2.683203946	6307.387333
29	A715	catechol-ortho derivative	COG2730: Endoglucanase [Leuconostoc mesenteroides subsp. mesenteroides ATCC 8293].	Leuconostoc mesenteroides subsp. mesenteroides ATCC 8293	23063452_72	0	4.273327	8680.3837	0	3.513991526	9393.4287	0	2.415749169	6159.7529	3.401022565	8077.8551	0	3.950360247	10048.0908	0	2.410745379	9773.7929	0	3.440993672	7355.0488	3.267366433	9058.9775	0	3.281399746	7409.6904	2	1.247951548	4311.6103	0	4.896563031	9206.1884	3.141971442	6975.8297	0	3.763675678	7100.4023	0	3.867004743	7944.2163	0	4.814467853	8890.6669	4.148382758	7978.4285
42	A716	chitinase	chitinase [Oceanobacillus iheyensis HTE831].	Oceanobacillus iheyensis HTE831	23098246_1846	0	6.233502826	16488.1796	0	4.327077172	8113.2353	0	3.308840608	9490.5996	4.623140202	11364.00483	0	5.815385886	15567.0126	0	3.209773527	6055.4287	0	4.103208411	6922.6025	4.376122608	9515.0146	0	5.247107756	13819.2773	0	3.190427243	7772.2221	0	5.735154248	10363.3457	4.724229749	10651.61503	0	5.497151475	10491.6337	0	4.067126277	8424.7666	0	5.878837863	10504.8623	5.147705205	9807.087533
39	A717	zinc	cation efflux system [Oceanobacillus iheyensis HTE831].	Oceanobacillus iheyensis HTE831	23098578_34	0	4.084291121	8998.5185	0	4.05780128	7375.1621	0	3.443402518	7462.6274	3.86183164	7945.436	0	6.303759283	11231.5214	0	3.676523852	7993.0253	0	3.137340309	5959.4218	4.372541148	8394.656167	0	5.04737782	12166.1914	0	3.063448044	6775.7324	0	7.177633335	11465.8173	5.096153066	10135.9137	0	3.636676219	8381.6591	0	4.775495458	10467.4199	0	5.425686321	10371.4824	4.612619333	9740.187133
5	A718	aluminum	aluminum resistance protein [Oceanobacillus iheyensis HTE831].	Oceanobacillus iheyensis HTE831	23099104_391	2	0.851754248	3840.2019	0	3.191875024	6163.7675	2	0.279461693	3466.5593	1.441030322	4490.176233	2	0.241232262	3440.5085	2	1.815597619	4376.227	2	0.544180299	3154.1999	0.867003393	3656.978467	2	1.008350006	3778.5588	2	0.764097482	3191.35	2	0.988975145	4141.4345	0.920474211	3703.7811	2	1.806498116	7070.2666	2	1.48943001	4874.75	2	1.644907347	4587.1137	1.646945158	5510.7101
4	A719	arsenic	arsenate reductase [Oceanobacillus iheyensis HTE831].	Oceanobacillus iheyensis HTE831	23099878_356	1	2.720968419	7166.2001	2	1.494691921	4416	2	1.263745438	4765.2031	1.826468593	5449.1344	2	0.014742397	2539.6706	2	0.595203672	2920.739	2	0.718760924	2836.9421	0.442902331	2765.7839	2	0.691703799	3233.7128	2	0.190487391	2156.2333	3	2.279094515	4598.3066	1.053761902	3329.417567	2	0.497136252	2916.0166	2	0.773647715	3218.7448	2	1.905174771	4655.0117	1.058652912	3596.591033
50	A720	arsenic	arsenic efflux pump [Oceanobacillus iheyensis HTE831].	Oceanobacillus iheyensis HTE831	23099879_75	0	6.472459821	22302.4316	0	9.203497561	25233.0976	0	4.848194395	15856.2871	6.841383926	21130.60543	0	7.736526773	20062.1582	0	6.289588684	13166.6132	0	5.143924414	9231.6474	6.390013291	14153.47293	0	6.235562448	21622.5332	0	6.064949564	12767.3515	0	14.51155572	30080.371	8.937355911	21490.08523	0	7.513029988	14441.8222	0	10.23159597	30758.0312	0	29.1889562	51944.6718	15.64452738	32381.5084
19	A721	benzoate-anaerobic	glutaryl-CoA dehydrogenase [Bordetella parapertussis 12822].	Bordetella parapertussis 12822	231:33595881_3	2	0.920405355	3913.0549	2	1.572960355	3908.8676	2	0.3887896	2832.5334	0.960718436	3551.4853	3	2.733065519	11555	2	1.311498519	3777.6704	2	0.860539799	3274.3767	1.635034612	6202.349033	2	0.536528121	3053.4665	2	0.946948812	3513.1818	2	1.056035552	3358.0446	0.846504162	3308.230967	2	1.363339921	3998.6333	0	3.183969081	7355.038	0	5.476467364	9123.9658	3.341258788	6825.879033
47	A722	chromium	chromate transporter [Oceanobacillus iheyensis HTE831].	Oceanobacillus iheyensis HTE831	23100060_218	0	7.830252435	16766.5234	0	12.27498657	24980.5371	0	3.668887466	14889.2949	7.924708824	18878.78513	0	6.135822403	15967.9267	0	5.417549363	13736.8291	0	4.510315829	8903.6318	5.354562532	12869.46253	0	5.229812769	14594.6591	0	3.863213557	6692.7612	0	7.194205345	14091.6191	5.429077224	11793.01313	0	4.295689532	12902.6542	0	6.937713034	24454.2832	0	13.83466849	25664.914	8.356023687	21007.2838
2	A723	benzoate-anaerobic	acetyl-CoA acetyltransferase [Oceanobacillus iheyensis HTE831].	Oceanobacillus iheyensis HTE831	23100087_820	2	1.018560078	3814.1555	2	0.794147874	2740.7246	2	0.664787304	2881.3999	0.825831752	3145.426667	2	1.117633937	5771.2001	2	0.42060861	2379.9436	2	0.376717109	2256.7666	0.638319885	3469.303433	2	1.932966397	5054.5654	2	0.086198271	2710.8549	2	0.930917569	3533.5908	0.983360746	3766.337033	2	0.372658081	2666.0886	2	0.249007474	2636.3999	2	1.131557164	3441.2661	0.584407573	2914.584867
2	A724	cresol	benzaldehyde dehydrogenase [Oceanobacillus iheyensis HTE831].	Oceanobacillus iheyensis HTE831	23100162_1034	2	1.496386277	4205.625	2	0.925363472	3631.7841	2	0.985770985	4477.75	1.135840245	4105.053033	2	0.896146088	4273.6591	2	1.168431852	3111.8	2	0.831514616	2828.5795	0.965364185	3404.679533	2	1.208260764	4319.602	2	0.40852069	2555.3386	2	1.955216732	4602.8227	1.190666062	3825.9211	2	1.02618756	3491.5778	2	0.980256537	2884.5085	2	1.464335752	4370	1.156926616	3582.028767
50	A725	catechol-ortho derivative	muconate cycloisomerase [Oceanobacillus iheyensis HTE831].	Oceanobacillus iheyensis HTE831	23100298_962	0	9.213235272	24138.1757	0	7.157145667	15093.5458	0	4.221984173	11154.8662	6.864121704	16795.52923	0	6.724809054	22800.7382	0	6.703577018	13237.25	0	4.58952051	7829.3544	6.005968861	14622.44753	0	7.646319118	22195.9453	0	4.951599369	11632.333	0	10.86869624	20221.4785	7.82220491	18016.5856	0	12.36774901	20778.9316	0	5.524834835	16194.4355	0	14.45309887	23992.3378	10.78189424	20321.90163
34	A726	catechol-ortho derivative	muconate cycloisomerase [Oceanobacillus iheyensis HTE831].	Oceanobacillus iheyensis HTE831	23100420_112	0	4.550773076	11451.3447	0	4.409776841	9282.3291	0	2.813153377	6899.3764	3.924567765	9211.016733	0	5.087904624	12630.0117	0	2.454034945	8272.2109	0	3.272083876	6364.0742	3.604674482	9088.7656	0	4.472820857	10098.2187	0	2.701644535	5669.1528	0	6.123493008	9950.4335	4.4326528	8572.601667	0	5.109797581	8783.6289	0	5.090513878	10195.7929	0	5.910458397	10521.0732	5.370256619	9833.498333
4	A727	chromium	chromate transporter [Oceanobacillus iheyensis HTE831].	Oceanobacillus iheyensis HTE831	23100720_382	2	1.312840713	5010.3559	2	1.786397776	4136.0161	2	0.653285485	3364.798	1.250841325	4170.39	2	0.895396873	4097.1333	2	0.96608435	3285.375	2	0.487524917	2766.5881	0.783002047	3383.032133	2	0.906208021	3722.0458	2	0.520010357	2734.8666	2	1.150239409	3427.9665	0.858819262	3294.959633	2	1.130348969	4148.2753	3	2.133677336	4549.5253	2	1.887138035	4840.6665	1.71705478	4512.822367
7	A728	chromium	chromate transporter [Oceanobacillus iheyensis HTE831].	Oceanobacillus iheyensis HTE831	23100731_1075	2	0.030035443	2500.6364	2	0.295298608	2605.4389	2	0.763472452	2664.7707	0.362935501	2590.282	2	0.445750063	3251.2399	2	0.916759869	2845.0644	2	0.012233084	1941.7457	0.458247672	2679.35	2	0.193422165	2472.1166	2	0.226867938	2369.85	2	1.092403083	3180.5341	0.504231062	2674.1669	2	0.544500887	4615.6889	2	1.830193179	4853.5795	2	1.231887202	3643.165	1.202193756	4370.811133
37	A729	copper	COG3667: Uncharacterized protein involved in copper resistance [Azotobacter vinelandii].	Azotobacter vinelandii	23104404_623	0	3.447885469	7320.913	0	6.558508504	10177.1591	0	2.544613169	5901.81	4.183669047	7799.9607	0	3.853643832	10237.8798	0	3.227414836	11102.372	0	5.565736874	9842.2587	4.215598514	10394.17017	0	3.406519745	7803.4755	3	2.320535814	5349.1967	0	7.260023536	14201.7363	4.329026365	9118.136167	0	3.653241888	8001.8442	0	5.8420749	12463.3906	0	6.115498918	15249.9365	5.203605235	11905.0571
3	A730	cellulase	COG2730: Endoglucanase [Azotobacter vinelandii].	Azotobacter vinelandii	23104520_427	2	1.905562263	4616.7812	2	0.361464331	2485.2712	2	0.538428973	3159.9321	0.935151856	3420.6615	2	1.012869787	3530.6364	2	0.422435295	2578.8813	2	0.657299158	2456.8332	0.697534746	2855.4503	2	0.818571245	3592.3	2	0.565474254	2879.875	2	0.195509656	2160.861	0.526518385	2877.678667	2	1.990863873	4789	2	0.592478317	2698.6323	2	1.512065053	3986.2897	1.365135748	3824.640667
27	A731	protocatechuate	COG3485: Protocatechuate 3,4-dioxygenase beta subunit [Azotobacter vinelandii].	Azotobacter vinelandii	23105025_8	0	4.136436226	10203.0937	0	2.891269219	6516.1494	0	2.097993275	4971.1074	3.041899573	7230.116833	0	4.934994069	9096.206	0	2.439391599	6812.6328	2	1.85831169	4490.4135	3.077565786	6799.750767	0	4.285695122	10134.5664	0	2.781181041	5341.5317	0	3.53748169	7359.3242	3.534785951	7611.807433	0	3.441472759	7136.6372	0	2.802193547	7359.5903	0	4.302722854	8080.8374	3.515463053	7525.6883
23	A732	tellurium	COG0861: Membrane protein TerC, possibly involved in tellurium resistance [Azotobacter vinelandii].	Azotobacter vinelandii	23105653_888	2	1.818585291	5225.2856	0	4.321060118	8517.3525	2	0.564751446	3547.3635	2.234798952	5763.333867	2	0.981730903	4524.6176	0	4.087118499	6527.8486	3	2.069398948	4652.477	2.379416117	5234.981067	2	1.266089813	4675.9091	2	0.865419396	3004.5964	0	4.054622455	6780.4174	2.062043888	4820.307633	2	0.913327323	3532.8295	0	5.898497574	11576.3408	0	7.854088054	12949.7607	4.888637651	9352.977
20	A733	tellurium	COG0861: Membrane protein TerC, possibly involved in tellurium resistance [Azotobacter vinelandii].	Azotobacter vinelandii	23105851_89	0	3.411899538	8135.1406	3	2.4820041	5339.1601	2	1.312153507	4623	2.402019048	6032.433567	0	2.157540552	7855.9257	0	2.61081469	4846.2739	2	1.097777882	3519.8977	1.955377708	5407.365767	0	3.411713673	8698.0117	0	2.722848827	5550.1357	0	2.824867087	6065.5073	2.986476529	6771.218233	0	2.970510251	6736.9091	0	2.400946899	5862.6352	0	2.939791008	6605	2.770416052	6401.514767
39	A734	phenylpropionate	COG4638: Phenylpropionate dioxygenase and related ring-hydroxylating dioxygenases, large terminal subunit [Azotobacter vinelandii].	Azotobacter vinelandii	23107057_578	0	4.646448456	12777.2363	0	4.592833904	8608.5585	0	2.855858689	8119.8203	4.031713683	9835.205033	0	3.166368752	9990.1503	0	2.595994972	5477.7001	0	2.529886344	5498.2036	2.764083356	6988.684667	0	4.696451089	10418.2128	0	3.50079907	7024.0146	0	4.181320413	8787.0478	4.126190191	8743.091733	0	3.515229365	9078.1367	0	4.37295269	7833.892	0	4.221980718	8496.2685	4.036720924	8469.4324
11	A735	phenylpropionate	COG4638: Phenylpropionate dioxygenase and related ring-hydroxylating dioxygenases, large terminal subunit [Azotobacter vinelandii].	Azotobacter vinelandii	23107065_807	0	2.388224384	6562.0864	2	1.177218935	4463.5073	2	0.778304036	3466.5227	1.447915785	4830.705467	2	1.330580805	5073.9194	2	1.299255104	3662.5747	2	0	2566.3447	0.876611969	3767.612933	0	2.564460948	6679.1831	2	1.039786328	3830.5073	2	0.930602311	3350.7272	1.511616529	4620.1392	0	2.153324863	5092.8476	2	1.693405242	4394.0859	0	2.355140682	5653.4506	2.067290262	5046.7947
28	A736	chromium	COG4638: Phenylpropionate dioxygenase and related ring-hydroxylating dioxygenases, large terminal subunit [Azotobacter vinelandii].	Azotobacter vinelandii	23107509_868	0	4.078087788	7479.3554	0	3.767987739	8490.4638	2	1.063576974	5712.3125	2.969884167	7227.377233	2	0.894115866	6127.2753	0	3.44950278	6178.1953	0	2.167871319	3809.0795	2.170496655	5371.5167	0	4.764835437	9884.8974	0	2.699176559	5593.6923	0	4.218210157	8001.5063	3.894074051	7826.698667	0	2.07169642	4349.7187	0	3.967056421	11078.5781	0	3.755829169	8858.5517	3.26486067	8095.616167
19	A737	phenylpropionate	COG4638: Phenylpropionate dioxygenase and related ring-hydroxylating dioxygenases, large terminal subunit [Azotobacter vinelandii].	Azotobacter vinelandii	23107605_788	0	2.660454813	7478.2998	2	0.214958768	3391.029	2	0.829579131	3794.1833	1.23499757	4887.837367	0	2.197107586	5715.4682	2	1.128230416	4042.3044	2	0.171289713	2260.6948	1.165542572	4006.1558	2	0.490726057	3029.4665	2	1.942607531	4470.9316	3	2.280767753	5183.8588	1.571367114	4228.085633	2	1.779678637	5343.8427	0	3.148214609	6856.7143	0	3.170935096	6537.4755	2.699609447	6246.010833
28	A738	phenylpropionate	COG4638: Phenylpropionate dioxygenase and related ring-hydroxylating dioxygenases, large terminal subunit [Azotobacter vinelandii].	Azotobacter vinelandii	23107737_1102	0	3.90356503	8183.9672	0	3.076629032	5219.5649	0	2.623902077	6309.7084	3.20136538	6571.080167	0	2.396001333	8354.8378	2	1.954817717	4777.9711	2	1.71972238	5010.3168	2.02351381	6047.708567	0	3.183070392	7099.4672	0	2.484077942	5020.5595	0	4.675375609	8276.8828	3.447507981	6798.969833	0	3.000959074	5478.6943	0	3.031043846	5771.3374	0	4.510707145	8994.456	3.514236688	6748.162567
15	A739	phenylpropionate	COG4638: Phenylpropionate dioxygenase and related ring-hydroxylating dioxygenases, large terminal subunit [Azotobacter vinelandii].	Azotobacter vinelandii	23107825_650	0	2.973890439	7341.5615	2	1.91654024	5392.1909	2	1.276713961	4947.0112	2.05571488	5893.587867	0	2.669146829	10131.6474	2	1.111629781	3422.0688	2	1.033102498	3660.6206	1.604626369	5738.112267	2	1.873729181	6580.1044	2	1.741840728	4831.9204	0	2.851179551	5729.2426	2.155583153	5713.7558	0	2.19594285	5706.7675	2	1.466562492	3927.7727	0	2.541560718	5924.0825	2.06802202	5186.207567
48	A740	copper	COG4638: Phenylpropionate dioxygenase and related ring-hydroxylating dioxygenases, large terminal subunit [Azotobacter vinelandii].	Azotobacter vinelandii	23109144_584	0	5.308929527	12999.5761	0	10.20414014	15462.4433	0	3.987364175	14043.8076	6.500144614	14168.609	0	4.534771241	14295.0361	0	6.186767345	12576.0234	0	6.528684795	10337.4755	5.750074461	12402.845	0	5.87853381	14803.1376	0	3.305643957	7447.4667	0	12.95848885	34838.5703	7.380888873	19029.72487	0	4.868829639	9253.3496	0	8.578096534	23881.7578	0	15.17815125	29379.5	9.541692476	20838.20247
17	A741	phenylpropionate	COG4638: Phenylpropionate dioxygenase and related ring-hydroxylating dioxygenases, large terminal subunit [Azotobacter vinelandii].	Azotobacter vinelandii	23109201_1152	0	2.800849486	6080.477	0	2.334162838	5503.1772	2	1.627603897	5560	2.254205407	5714.5514	0	2.120157846	9385.6474	2	1.746664094	4442.7841	2	0.927757837	3303.7165	1.598193259	5710.716	0	3.957070475	7441.8764	2	0.982458803	3598.8635	0	3.633068345	8816	2.857532541	6618.9133	2	1.812042025	6197.0234	0	2.730910021	7109.6816	0	2.866676735	6306.6748	2.46987626	6537.793267
10	A742	arsenic	COG4638: Phenylpropionate dioxygenase and related ring-hydroxylating dioxygenases, large terminal subunit [Azotobacter vinelandii].	Azotobacter vinelandii	23109274_661	2	1.300986192	4823.2954	2	1.823007338	4240.2841	2	0.345469619	3067.6667	1.156487717	4043.748733	2	1.084689805	5518.2797	2	1.505276673	4135.0795	2	0.956934511	3323.9885	1.18230033	4325.782567	2	0.552350159	3795.7841	2	0.55494007	3002.8696	2	1.874489282	4965.9467	0.993926504	3921.533467	2	0.714822552	3798.945	0	2.877484956	5392.875	0	2.793711235	5756.7412	2.128672914	4982.853733
5	A743	phenylpropionate	COG4638: Phenylpropionate dioxygenase and related ring-hydroxylating dioxygenases, large terminal subunit [Azotobacter vinelandii].	Azotobacter vinelandii	23109589_2	0	2.038972381	4802.2163	2	0.203110092	2376.1608	2	0.49381688	3679.1342	0.911966451	3619.170433	2	0.678608947	2744.1135	2	0.771931008	2768.4707	2	0.085757032	1689.6811	0.512098996	2400.7551	2	0.595566646	3157.9772	2	0.424395902	2518.8166	2	1.11531898	3803.7158	0.711760509	3160.169867	2	1.615912561	3992.8181	2	1.641913487	5640.4326	2	0.720571038	3436.6499	1.326132362	4356.633533
24	A744	phenylpropionate	COG4638: Phenylpropionate dioxygenase and related ring-hydroxylating dioxygenases, large terminal subunit [Azotobacter vinelandii].	Azotobacter vinelandii	23109674_580	0	3.378327281	6879.9482	0	2.621592589	5672.6958	2	1.507020266	4467.4091	2.502313378	5673.351033	0	2.779955297	8194.1914	0	2.74241876	5066.5058	2	1.804622048	5018.2885	2.442332035	6092.995233	0	3.085729439	7031.4482	2	1.206613129	3692.4638	0	3.299530745	6190.2104	2.530624438	5638.0408	0	2.969778033	5805.9443	0	3.305951775	5797.8051	0	3.867472662	6422.4375	3.38106749	6008.728967
28	A745	dodecyl sulfate	COG2015: Alkyl sulfatase and related hydrolases [Desulfitobacterium hafniense].	Desulfitobacterium hafniense	23111976_1039	0	4.334763244	8561.6875	0	3.238946624	6039.5	2	1.862318286	6013	3.145342718	6871.395833	0	2.460063398	8448.0732	0	2.092627251	4496.8212	0	2.41723027	5586.29	2.323306973	6177.061467	0	4.098731442	8263.5	2	1.288755077	4283.2607	0	3.993870603	7130.6752	3.127119041	6559.1453	0	2.839613396	6765.3242	0	3.217336548	5916.9223	0	3.577924619	7959.6835	3.211624855	6880.643333
37	A746	tellurium	COG0861: Membrane protein TerC, possibly involved in tellurium resistance [Desulfitobacterium hafniense].	Desulfitobacterium hafniense	23112224_118	0	4.276989588	7965.6464	0	3.785159255	10923.4482	2	1.846830783	7177.6362	3.302993208	8688.910267	0	3.587003679	10977.7246	0	3.46038546	8606.8515	0	4.84165875	8238.5751	3.963015963	9274.383733	0	5.222157642	8648.2314	0	2.452120955	5957.5341	0	3.797638594	10390.9599	3.823972397	8332.2418	0	3.757794952	7347.4091	0	4.094096537	9354.9658	0	7.417444344	12198.8876	5.089778611	9633.754167
50	A747	arsenic	COG0798: Arsenite efflux pump ACR3 and related permeases [Desulfitobacterium hafniense].	Desulfitobacterium hafniense	23112233_83	0	11.68806254	25710.955	0	6.906136289	20321.1093	0	6.166402347	13723.08	8.253533725	19918.38143	0	10.39174852	27456.6523	0	7.318738993	14497.3642	0	5.369749547	9734.0117	7.693412354	17229.34273	0	8.811176692	26985.875	0	5.826612906	12241.6171	0	9.7207581	20218.0722	8.119515899	19815.1881	0	9.2349036	16351.4375	0	14.80881146	26738.3027	0	11.34969816	22271.7714	11.79780441	21787.17053
43	A748	cellulase	COG1363: Cellulase M and related proteins [Desulfitobacterium hafniense].	Desulfitobacterium hafniense	23112878_124	0	3.595359499	7544.2529	0	6.827452567	13058.333	0	4.465185307	9212.4941	4.962665791	9938.36	0	2.975831832	9488.7773	0	4.129894697	15230.5283	0	5.190251791	11600.7714	4.09865944	12106.69233	0	4.10518614	8233.5175	2	1.00632275	3526.7158	0	10.80027986	21358.3144	5.303929585	11039.5159	0	3.3534649	8428.8115	0	9.003237975	19197.7675	0	10.83383148	18024.8085	7.730178118	15217.12917
15	A749	tellurium	COG0861: Membrane protein TerC, possibly involved in tellurium resistance [Desulfitobacterium hafniense].	Desulfitobacterium hafniense	23113305_383	2	0.896534336	5736.6718	2	0.542871184	2981.1176	2	0.338747056	3574.3999	0.592717525	4097.396433	2	1.123948221	5954.5556	2	0.854174506	2914.9658	2	0.123399123	2434.5	0.700507283	3768.007133	2	0.323406379	2698.4833	2	0.138833472	2365.0847	2	0.826027786	3087.2172	0.429422546	2716.9284	2	0.4867299	4375.1323	0	4.83268743	8482.247	0	3.263382041	7511.6621	2.860933124	6789.680467
13	A750	cellulase	COG2730: Endoglucanase [Desulfitobacterium hafniense].	Desulfitobacterium hafniense	23120353_3	0	3.312111478	7061.9277	2	0.596616681	2919.9333	2	0.829785083	3616.8666	1.579504414	4532.9092	2	1.202354555	4982.125	2	1.015823515	3586.85	2	0.189313486	2109.9499	0.802497185	3559.641633	2	0.815277901	3050.145	2	0.715456598	2970.6696	0	2.799302971	6433.6274	1.443345823	4151.480667	3	2.555243586	5818.3847	0	3.137815824	7313.6459	0	5.126634957	8985.2177	3.606564789	7372.4161
51	A751	chromium	COG2059: Chromate transport protein ChrA [Nostoc punctiforme].	Nostoc punctiforme	23123941_292	0	9.746535209	63972.4726	0	6.161343977	65339.1328	0	13.06882494	55488.9687	9.658901376	61600.19137	0	9.529705829	60157.2539	0	25.45040685	55962.3281	0	9.680895104	25968.666	14.8870026	47362.74933	0	40.18268744	55499.371	0	22.33597459	44657.1132	0	30.11824958	51899.6289	30.87897054	50685.37103	0	13.13391437	44329.6718	0	4.157130414	65535	0	3.99171537	65535	7.094253386	58466.55727
9	A752	catechol-ortho derivative	COG4188: Predicted dienelactone hydrolase [Nostoc punctiforme].	Nostoc punctiforme	23124219_409	2	1.464351413	4399.6499	2	0.721929744	3011.2319	2	0.499759771	4616.9628	0.895346976	4009.281533	2	1.99863928	7045.3232	2	0.623906717	2732.8	2	0.355016464	2268.5666	0.99252082	4015.563267	2	0.056019656	2692.5725	2	0.253027082	2628.25	2	1.649361964	4046.1608	0.652802901	3122.327767	2	0.623936032	2714.9333	0	3.58352197	6344.6923	0	2.503556879	5231.2158	2.23700496	4763.6138
37	A753	urease	COG0830: Urease accessory protein UreF [Nostoc punctiforme].	Nostoc punctiforme	23126090_29	2	1.687034249	5391.4091	0	8.16790995	20059.7519	0	3.110085991	6453.6118	4.32167673	10634.92427	0	3.109318185	6652.2075	0	5.692162442	21667.9765	0	5.26286586	8497.5947	4.688115496	12272.5929	0	3.526669495	6194.8569	2	1.158499878	3809.6333	0	10.18305943	15736.3896	4.956076269	8580.293267	2	1.83828909	5620.3183	0	10.95361944	33303.1992	0	12.67292902	27729.0312	8.488279184	22217.51623
44	A754	phenylpropionate	COG4638: Phenylpropionate dioxygenase and related ring-hydroxylating dioxygenases, large terminal subunit [Nostoc punctiforme].	Nostoc punctiforme	23126234_146	0	3.443984459	7673.5585	0	7.574241933	20381.8242	0	3.710130337	9418.8095	4.909452243	12491.3974	0	3.187862921	8753.8115	0	7.598728816	16961.6582	0	5.062026946	12536.9208	5.282872894	12750.79683	0	5.339169179	10001.7109	0	2.215476343	4836.3417	0	13.84542104	26524.375	7.133355519	13787.47587	0	2.432556677	6444.7968	0	8.548748914	20673.8398	0	11.57175789	26229.6699	7.517687828	17782.76883
3	A755	rbcS	COG4451: Ribulose bisphosphate carboxylase small subunit [Nostoc punctiforme].	Nostoc punctiforme	23126260_32	2	1.381648908	4626.7202	2	0.261642314	2529.3666	2	0.476592711	3246.8666	0.706627978	3467.651133	2	0.905629121	5710.7729	2	0.785858533	3572.8305	2	0	2134.2097	0.563829218	3805.9377	2	0.101688112	2043.2097	2	0.469308525	2643.1	2	0.401325401	2292.2373	0.324107346	2326.182333	2	0.708247933	3538.8408	2	0.953843018	3693.7614	2	0.735007325	3308.8405	0.799032759	3513.814233
50	A756	phenylpropionate	COG4638: Phenylpropionate dioxygenase and related ring-hydroxylating dioxygenases, large terminal subunit [Nostoc punctiforme].	Nostoc punctiforme	23126645_1247	0	7.260697566	61096.1367	0	15.36073918	55789.0859	0	11.96592605	43011.3398	11.52912093	53298.85413	0	11.08278885	59248.3164	0	12.78617483	48242.9765	0	9.191697226	28995.4511	11.0202203	45495.58133	0	15.92570928	46182.5156	0	10.85099534	30893.3476	0	30.7607751	55674.9687	19.17915991	44250.2773	0	19.40300473	48003.3007	0	16.13855306	56279.6875	0	26.09805014	55076.8125	20.54653597	53119.93357
12	A757	phenylpropionate	COG4638: Phenylpropionate dioxygenase and related ring-hydroxylating dioxygenases, large terminal subunit [Nostoc punctiforme].	Nostoc punctiforme	23126940_83	0	2.822874675	5840.0244	0	2.289244185	5126.3378	2	1.861617899	5673.0615	2.32457892	5546.474567	2	1.87967081	5742.0791	2	1.047552748	3373.8549	2	1.445197883	3948.8166	1.457473814	4354.916867	2	1.559257399	5382.9091	2	0.811498181	3303.3188	0	2.960235787	5659.3647	1.776997123	4781.8642	2	1.320471851	4098.5229	2	1.982731451	4802.6923	0	2.72611849	6066.4467	2.009773931	4989.220633
17	A758	tellurium	COG3793: Tellurite resistance protein [Nostoc punctiforme].	Nostoc punctiforme	23127624_87	2	0.941490941	3852.04	0	2.714240303	6628.75	0	2.511538785	5890.3095	2.055756676	5457.033167	2	1.734857971	9414.4003	0	2.437731673	5933.8486	2	0.921926267	3184.2272	1.69817197	6177.492033	2	0.604478381	3005.4499	2	0.556465841	2725.5166	0	3.519190662	6307.4633	1.560044961	4012.809933	2	1.530265286	4801.3408	0	2.976926952	6863.9882	0	3.550252545	6495.75	2.685814927	6053.693
10	A759	catechol-ortho derivative	COG4188: Predicted dienelactone hydrolase [Nostoc punctiforme].	Nostoc punctiforme	23127734_10	2	0.74366447	3952.2897	2	1.617138098	4881.1831	2	0.556131721	2672.7666	0.97231143	3835.413133	1	2.401979101	8944.6669	2	1.055584712	4673.8037	2	0.427899911	2379.477	1.295154574	5332.6492	2	0.803922252	3354.4782	2	0.520572692	2798.7536	2	1.156708966	3700.3898	0.82706797	3284.540533	2	0.712099829	3608.7727	0	3.87173502	7600.6264	0	3.67081565	6788.3974	2.751550167	5999.2655
2	A760	tellurium	COG3793: Tellurite resistance protein [Nostoc punctiforme].	Nostoc punctiforme	23128241_192	2	0.334799241	2753.9311	2	1.023046984	3097.7385	2	0.37591839	2922.2541	0.577921538	2924.641233	2	0.617568449	3511.4167	2	1.008144022	2972.35	2	0.479641632	2244.7666	0.701784701	2909.5111	2	0.204634323	2633.6999	2	0.138129907	2276.3332	2	0.696197461	3110.85	0.346320563	2673.6277	2	0.619978755	2588.0681	3	2.0440502	4835.1943	2	1.963307542	4835.4057	1.542445499	4086.2227
47	A761	naphthalene	COG3917: 2-hydroxychromene-2-carboxylate isomerase [Nostoc punctiforme].	Nostoc punctiforme	23129090_296	0	6.044607554	14129.1035	0	5.033579972	9945.3369	0	3.916449106	10741.833	4.998212211	11605.42447	0	6.537330933	18484.6347	0	5.163508216	7529.4223	0	4.10055546	6243.6704	5.267131536	10752.5758	0	6.448701272	18181.2148	0	3.347937472	8974.4941	0	8.070488592	20481.2324	5.955709112	15878.98043	0	2.611885826	9449.1464	0	5.689511994	10134.705	0	7.799351989	16828.8417	5.366916603	12137.56437
49	A762	urease	COG0804: Urea amidohydrolase (urease) alpha subunit [Nostoc punctiforme].	Nostoc punctiforme	23129838_123	0	9.738278665	27801.8515	0	5.608141337	14729.8525	0	4.697404449	12625.04	6.681274817	18385.58133	0	5.629689431	23356.7851	0	7.000554326	12660.125	0	4.054595981	7738.7412	5.561613246	14585.2171	0	12.42549681	28306.6035	0	7.217959695	13273.0478	0	5.025914441	18951.7207	8.223123649	20177.124	0	9.969828498	20256.9199	0	8.335423314	18295.541	0	8.391134647	16632.6562	8.898795486	18395.03903
49	A763	catechol-ortho derivative	COG4188: Predicted dienelactone hydrolase [Nostoc punctiforme].	Nostoc punctiforme	23129978_399	0	6.70126182	18675.8789	0	5.809414475	9368.7099	0	3.262132257	8482.2187	5.257602851	12175.6025	0	6.332181205	17782.4824	0	4.250826546	6762.4653	0	3.396912955	5459.1728	4.659973569	10001.3735	0	8.467268411	20883.9433	0	3.987863348	9017.289	0	5.218640861	10232.2421	5.89125754	13377.8248	0	5.993525246	13453.5175	0	4.991661455	9427.1796	0	9.770029674	15442.4628	6.918405458	12774.38663
50	A764	chromium	COG3678: P pilus assembly/Cpx signaling pathway, periplasmic inhibitor/zinc-resistance associated protein [Nostoc punctiforme].	Nostoc punctiforme	23137197_710	0	11.56281015	22590.9335	0	13.51221436	36234.3203	0	8.764672816	43924.4648	11.27989911	34249.9062	0	7.469872747	22960.9375	0	12.75933098	23466.0546	0	7.282999048	14672.2822	9.170734259	20366.42477	0	10.10633428	21428.6835	0	5.99995424	12293.5839	0	24.2536765	54145.6406	13.45332167	29289.30267	0	9.394458095	17953.3964	0	20.24270516	49174.1523	0	26.60515516	55959.1015	18.74743947	41028.8834
49	A765	tellurium	TrgA [Rhodobacter sphaeroides].	Rhodobacter sphaeroides	2314827_210	0	7.549118526	28567.6191	0	6.649169821	16652.8886	0	4.520101857	11949.9345	6.239463402	19056.81407	0	9.625669879	24539.2304	0	5.003076538	12350.2861	0	4.82371864	10525.9882	6.484155019	15805.16823	0	6.745479117	29424.0234	0	4.769161061	12949.6093	0	10.0556088	15957.3662	7.190082992	19443.6663	0	6.95175593	18938.4238	0	5.480273592	17107.9648	0	9.672508171	23639.6992	7.368179231	19895.3626
12	A766	cellulase	endoglucanase IV [Hypocrea jecorina].	Hypocrea jecorina	2315274_82	0	2.140769146	5439.0463	3	2.292295582	6133.1196	2	0.894032073	3518.0183	1.775698934	5030.0614	2	1.0119711	4674.4404	2	1.701379029	4682.1933	2	1.577098714	4121.5942	1.430149614	4492.742633	2	0.685302194	3796.6457	2	0.949123685	3814.1931	0	2.900917856	5856.7236	1.511781245	4489.187467	2	1.247974786	4025.4782	0	3.552642911	8131.5556	0	3.336610942	6679.4658	2.712409546	6278.8332
16	A767	naphthalene	2-hydroxychromene-2-carboxylate isomerase family protein [Bordetella bronchiseptica RB50].	Bordetella bronchiseptica RB50	233:33603603_2	0	2.864025208	9334.9082	2	0.296897811	2630.3767	2	0.850211412	4197.8642	1.33704481	5387.716367	0	3.251367521	11063.4355	2	0.519037853	2878.2172	2	1.029018009	2794.9833	1.599807794	5578.878667	2	1.247764838	4486.5361	2	1.320915792	4395.3769	2	0.902590832	3277.1591	1.157090487	4053.024033	0	3.173448502	9086.6513	0	3.226238617	6255.2919	0	3.055085465	6155.4301	3.151590862	7165.7911
49	A768	benzoate-anaerobic	putative electron carrier protein ferredoxin [Xenorhabdus nematophila].	Xenorhabdus nematophila	23345072_140	0	6.695844698	15054.1337	0	22.37883515	53104.0429	0	11.95353233	22938.2812	13.67607072	30365.48593	0	7.773095118	22776.0449	0	15.05041409	50746.1328	0	9.257482526	24398.2089	10.69366391	32640.12887	0	8.958944821	18237.3613	0	4.501387997	9434.3037	0	13.39651694	62854.25	8.952283252	30175.305	0	4.126784724	17872.6914	0	11.47644834	60380.707	0	20.85923563	55780.0625	12.15415623	44677.8203
46	A769	nosZ	nitrous oxide reductase [Ochrobactrum anthropi].	Ochrobactrum anthropi	23392891_32	0	4.832335177	18349.7226	0	3.998459546	7744.247	0	4.101660243	8634.8945	4.310818322	11576.28803	0	4.236480196	18050.0839	0	3.168935689	6508.0683	0	3.397679475	6146.6494	3.601031787	10234.93387	0	8.247331611	17533.7968	0	3.579444082	6807.9501	0	4.723959221	9041.121	5.516911638	11127.62263	0	7.146595124	13287.4179	0	4.985438369	8996.1396	0	6.348403357	9826.2128	6.160145617	10703.25677
43	A770	nirS	nitrite reductase [uncultured bacterium].	uncultured bacterium	23392973_467	0	4.196421394	8669.5517	0	4.248821536	8066.6323	0	2.372470617	8897.3037	3.605904516	8544.4959	0	3.309942004	11217.375	0	3.460420008	7584.0507	0	3.182911881	6302.3554	3.317757964	8367.927033	0	5.296576454	12021.4218	2	1.796645264	4800.3295	0	8.015680269	16516.1972	5.036300662	11112.6495	0	3.747158903	7694.4873	0	5.042799607	11518.9638	0	7.369560277	14615.3691	5.386506262	11276.2734
5	A771	nirS	nitrite reductase [uncultured bacterium].	uncultured bacterium	23392991_81	2	1.345435713	4363.9565	2	1.208730448	3267.8073	2	0.484696225	3665.7338	1.012954129	3765.832533	2	0.445524261	3850.676	2	0.905101417	3310.5651	2	0.387774715	2316.1833	0.579466798	3159.141467	2	1.230149346	3838.1999	2	0.316771817	2909.5942	2	1.350964698	3888.6704	0.965961954	3545.488167	2	1.877814554	4648.1166	2	1.298491958	3374.0568	0	2.873517825	5657.3828	2.016608113	4559.852067
15	A772	nirS	nitrite reductase [uncultured bacterium].	uncultured bacterium	23392997_752	0	2.849561377	7805.4584	2	1.974125723	4198.2675	0	2.795109281	5939.4096	2.539598794	5981.045167	0	3.119344859	9781.9648	2	1.229797796	3296.8068	2	0.970667699	3529.6696	1.773270118	5536.147067	0	2.365515256	6217.2387	2	0.858884612	3312.7521	3	3.046986655	5591.375	2.090462174	5040.455267	0	3.725912236	6665.892	3	2.122944092	4881.8676	0	3.275784652	6826.623	3.041546993	6124.7942
11	A773	chitinase	acidic chitinase [Phytophthora infestans].	Phytophthora infestans (potato late blight agent)	23394444_6	0	2.086582109	5829.1054	2	1.217906814	4323.0566	2	0.715378367	3404.1135	1.339955763	4518.7585	2	1.225002143	4802.8637	2	0.937579382	3924.0795	2	0.718858318	2916.0568	0.960479948	3881	2	1.239883501	3781.3295	2	0.428091677	3273.3999	3	2.201057756	4829.0307	1.289677645	3961.253367	2	1.43055242	5362.768	0	2.762798327	6743.4824	0	3.24692638	6695.5639	2.480092376	6267.271433
10	A774	urease	urease accessory protein (ureH) [Helicobacter pylori 26695].	Helicobacter pylori 26695	234:15644697_626	0	2.078795294	5739.4741	0	2.040934401	5049.4135	2	1.431190921	4548.352	1.850306872	5112.4132	0	2.056769843	9744.5537	2	0.948673761	4584.2646	3	2.113383649	4879.143	1.706275751	6402.653767	0	2.34405312	5397.3569	2	1.038841532	3295.885	0	2.259955092	4852.9819	1.880949915	4515.407933	0	2.464128782	5373.1079	2	1.0062569	3541.25	0	2.600028314	5396.3515	2.023471332	4770.236467
2	A775	ethylbenzene-aerobic	ethylbenzene dioxygenase alpha subunit [Rhodococcus sp. RHA1].	Rhodococcus sp. RHA1	234:35764426_674	0	2.140257434	6474.477	2	0.874697944	3100.1835	2	0.400333431	3265.85	1.138429603	4280.170167	0	2.048464545	6297.9833	2	0.361790588	3407.4167	2	0.629384205	2895.0341	1.013213113	4200.1447	2	1.590084028	4960.4501	2	0.665554694	3270.3666	2	1.078863366	3541.7165	1.111500696	3924.177733	2	1.740575793	5249.7871	2	1.074212985	3533.6999	2	1.982958778	4943.1816	1.599249185	4575.5562
11	A776	benzoate-anaerobic	benzoate-CoA ligase [Thauera aromatica].	Thauera aromatica	23450983_6	0	2.674256549	7318.5405	2	1.591283986	4910.2143	2	0.42714564	3807.4482	1.564228725	5345.401	2	0.681671488	3587.8305	2	0.802824098	2336.2841	2	0.684725539	2390.9833	0.723073708	2771.6993	2	0.394646191	3109.1833	0	2.759427892	4710.4873	2	1.039861588	3754.2897	1.397978557	3857.986767	2	1.97446331	3853.0681	3	2.670212848	6398	2	0.960447221	3861.0832	1.86837446	4704.050433
6	A777	protocatechuate	COG3485: Protocatechuate 3,4-dioxygenase beta subunit [Pseudomonas syringae pv. syringae B728a].	Pseudomonas syringae pv. syringae B728a	23468821_226	2	0.920268052	5431.8452	2	1.494218936	3867.3332	2	0.917340076	4495.2319	1.110609021	4598.136767	2	0.638231359	3472.4711	2	0.753713346	2692.6955	2	0.833499857	2499.9426	0.741814854	2888.369733	2	1.736382211	5268.9892	2	1.230750718	3369.4492	2	1.585999495	4429.3188	1.517710808	4355.919067	2	0.991676317	3208.7011	2	1.057625048	4697.8408	2	1.329558348	4230.5961	1.126286571	4045.712667
48	A778	urease	COG0832: Urea amidohydrolase (urease) beta subunit [Pseudomonas syringae pv. syringae B728a].	Pseudomonas syringae pv. syringae B728a	23471416_334	0	5.35725793	16339.9746	0	5.183946672	9314.6044	0	3.05849609	7833.104	4.533233564	11162.561	0	4.896132032	16259.622	0	4.751635607	9329	0	3.450470415	6630.625	4.366079351	10739.749	0	5.261523321	13433.3613	0	4.865531587	9227.3603	0	5.011408351	9825.33	5.04615442	10828.68387	0	7.064137049	17143.9062	0	3.372240819	10086.8056	0	4.660932836	10327.8945	5.032436901	12519.53543
49	A779	tellurium	COG1275: Tellurite resistance protein and related permeases [Pseudomonas syringae pv. syringae B728a].	Pseudomonas syringae pv. syringae B728a	23471440_1106	0	8.064576746	24416.9179	0	6.284717178	21761.8867	0	7.156435464	17116.0859	7.168576463	21098.29683	0	8.876510738	25316.7304	0	7.29900201	20678.4296	0	5.045766971	10770.9501	7.073759907	18922.0367	0	11.44356809	26561.5546	0	4.943594878	10445.6142	0	12.24054467	27069.3261	9.542569211	21358.83163	0	5.185373641	14399.7285	0	8.822197837	24573.7265	0	13.66526563	21937.625	9.224279037	20303.69333
[truncated: 986 more rows]
[truncated: 143 more columns]
