# Supplementary material for: Fruit and Soil Quality of Organic and Conventional Strawberry Agroecosystems
Source: PLoS One. 2010 Sep 1;5(9):e12346. doi: 10.1371/journal.pone.0012346 (PMC2931688; doi:10.1371/journal.pone.0012346)
Supplement: Data S2 — Data by functional groups (SNR>2.0). (1.14 MB CSV) [file pone.0012346.s007.csv]

										JDC				KBO				SCC				EHO				EC				LEO				EC 2				LEO 2			GFC					GFO
function ID	Count	Assigned Id's	function			Gene ID	Count	Assigned Id's	Average SNR	Average SM	SM > 2		Average SNR	Average SM	SM > 2		Average SNR	Average SM	SM > 2		Average SM	Average SM	SM > 2		Average SNR	Average SM	SM > 2		Average SNR	Average SM	SM > 2		Average SNR	Average SM	SM > 2		Average SNR	Average SM	SM > 2		Average SNR	Average SM	SM > 2		Average SNR	Average SM	SM > 2		Average SNR
1	47	A10	carbazole	subunit of meta cleavage enzyme [Sphingomonas sp. KA1].	Sphingomonas sp. KA1	100:28201227_731	47	A10	5.827402466	12745.14187	12745.14187		5.121294452	11084.0745	11084.0745		6.196393644	14458.66793	14458.66793		7.620670048	14970.82987	14970.82987		3.673001862	8578.823867	8578.823867		5.091803076	11805.41877	11805.41877		2.947828335	6579.5986	6579.5986		7.070464321	14592.44883	14592.44883		3.560414554	7657.519333	7657.519333		5.857948428	11909.09437	11909.09437		4.700007987
1	4	A100	phthalate	transporter permease 1 [Arthrobacter keyseri].	Arthrobacter keyseri	13242050_503	4	A100	0.318262753	2694.3878	0		0.299721321	2909.9304	0		1.603204147	4409.163	0		1.621168257	4542.5186	0		0.297024164	3271.063767	0		0.840290201	4092.481233	0		2.486619418	6108.8635	6108.8635		0.606847031	3449.889867	0		0.828554743	4521.809033	0		1.304930438	4705.7965	0		0.15927582
1	10	A101	phthalate	transporter permease 2 [Arthrobacter keyseri].	Arthrobacter keyseri	13242051_349	10	A101	0.769752419	3488.734233	0		0.809826833	3679.5011	0		0.556376406	3245.4677	0		2.23416904	5407.614033	5407.614033		0.765700053	3496.125267	0		3.301743822	7416.067	7416.067		1.136195867	4165.1944	0		1.241504522	5820.421	0		0.744049089	3686.6249	0		2.117691781	5495.617633	5495.617633		0.877388632
1	49	A102	phthalate	putative phthalate ester hydrolase [Arthrobacter keyseri].	Arthrobacter keyseri	13242052_108	49	A102	7.865444576	21903.10737	21903.10737		9.966591592	20926.73433	20926.73433		10.83276019	26359.13633	26359.13633		15.12752372	33470.47913	33470.47913		5.883129305	18911.86683	18911.86683		9.857829998	22525.0693	22525.0693		4.928396913	12388.27973	12388.27973		12.53709505	30968.4902	30968.4902		5.560222328	15123.26267	15123.26267		11.26722184	24994.77307	24994.77307		6.573948623
1	27	A1021	benzoate-anaerobic	putative glutaryl-CoA dehydrogenase [Streptomyces avermitilis MA-4680].	Streptomyces avermitilis MA-4680	29827260_744	27	A1021	2.675200653	5699.814733	5699.814733		2.030706352	4962.2669	4962.2669		1.890809637	5109.014367	0		2.703830294	6570.144333	6570.144333		2.547816325	6300.063233	6300.063233		2.424795197	6040.107067	6040.107067		1.389141254	4548.7156	0		2.811893384	6803.406433	6803.406433		2.020497725	5264.090933	5264.090933		2.380840676	6380.988733	6380.988733		1.621773682
1	12	A1025	isopropylbenzene	ferredoxin reductase of cumene dioxygenase [Pseudomonas fluorescens].	Pseudomonas fluorescens	299:1256707_547	12	A1025	1.639620472	4758.382333	0		1.311372153	3786.139933	0		1.790785793	4820.218867	0		2.06660296	4898.785433	4898.785433		0.95613335	4027.2581	0		1.313136742	4430.988	0		0.859108591	3164.6401	0		1.549086845	4735.802433	0		0.696894613	3746.061	0		1.078731234	3791.874467	0		0.761168413
1	4	A1026	catechol-ortho derivative	muconate cycloisomerase [Acinetobacter sp. ADP1].	Acinetobacter sp. ADP1	2996615_575	4	A1026	0.879944003	3642.778533	0		0.891590553	3615.963733	0		0.852680234	3420.203667	0		0.895704309	3625.481933	0		0.567789235	3257.585567	0		0.482521301	2982.6121	0		1.132125252	3758.2987	0		0.991369299	3820.905133	0		0.428863046	2928.397567	0		1.059482994	3791.159367	0		0.685427718
1	5	A1027	benzoate-aerobic	LysR-type transcriptional activator [Acinetobacter sp. ADP1].	Acinetobacter sp. ADP1	2996626_746	5	A1027	0.918555878	3519.4184	0		0.858754489	3407.981167	0		1.199637903	3762.8611	0		1.326043037	3892.1973	0		0.39421632	2712.8157	0		1.013435595	3503.381267	0		1.373832375	4251.281033	0		1.291702122	4485.045367	0		0.745415359	3185.4247	0		1.465112961	4189.502233	0		0.461222342
1	45	A103	phthalate	phthalate dioxygenase large subunit [Arthrobacter keyseri].	Arthrobacter keyseri	13242054_353	45	A103	4.32058703	10403.95243	10403.95243		4.655313271	9956.570433	9956.570433		6.040684865	13121.66337	13121.66337		6.163415881	13241.80203	13241.80203		2.074295742	6302.336233	6302.336233		3.690454244	8650.4806	8650.4806		4.544544092	10910.77143	10910.77143		4.709398373	8970.480733	8970.480733		3.359705306	8309.310767	8309.310767		4.171868234	9476.319633	9476.319633		4.146522132
1	8	A1031	acrylonitrile	nitrilase [uncultured organism].	uncultured organism	3:40890071_746	8	A1031	0.8431912	3705.821667	0		0.863602708	4507.906533	0		1.704366803	5557.766067	0		1.88396775	5832.846133	0		0.838453201	3492.306367	0		1.099915838	3987.814467	0		0.502041121	2860.620967	0		1.749801891	8126.3306	0		0.622841234	4004.124767	0		0.844859531	3656.319067	0		0.691562852
1	8	A1032	laccase	laccase 2' [Lentinula edodes].	Lentinula edodes (shiitake mushroom)	30:18146858_819	8	A1032	0.526841822	3118.937533	0		0.258724858	2893.867667	0		0.432938684	2982.949967	0		0.88216203	3877.3918	0		0.386119704	2795.293633	0		0.429119082	2884.137967	0		0.271579723	2726.980667	0		1.12016486	3694.5934	0		0.52766157	3092.411233	0		1.283511649	4158.8056	0		0.327132827
1	15	A1033	mcrA	methyl coenzyme M reductase alpha subunit [uncultured methanogenic archaeon].	uncultured methanogenic archaeon	30:34017034_251	15	A1033	1.836189203	5724.2078	0		2.193371959	5430.687767	5430.687767		1.674704308	4712.495467	0		2.20974285	5968.628067	5968.628067		0.950912493	4589.898967	0		1.522786323	4494.0845	0		1.161029275	3911.905467	0		2.035637568	5961.9886	5961.9886		1.482403974	5182.2694	0		1.881336548	5118.371067	0		1.134262603
1	9	A1034	benzonitrile	Acetamidase [Bacillus cereus ATCC 14579].	Bacillus cereus ATCC 14579	30020665_258	9	A1034	2.012981319	5714.239033	5714.239033		1.307710858	4972.202733	0		2.188614829	4766.350133	4766.350133		1.285817162	6272.9284	0		0.237703245	3705.015333	0		1.699916126	5087.360967	0		0.623611006	2994.791633	0		1.798137482	5710.094267	0		1.644643208	7243.807333	0		2.852747427	7170.8546	7170.8546		0.658594252
1	12	A1036	biphenyl	2-hydroxy-6-oxo-6-phenylhexa-2,4-dienoate hydrolase [Bacillus cereus ATCC 14579].	Bacillus cereus ATCC 14579	30021840_51	12	A1036	2.118357344	6400.530967	6400.530967		1.566503112	4666.011633	0		1.090938428	4103.3853	0		3.460715793	6706.682567	6706.682567		0.465887517	3355.006567	0		1.684109034	4818.640167	0		0.57797811	3452.756967	0		1.205396118	4296.691367	0		0.701930329	3382.939633	0		1.403792219	4451.430133	0		1.200290121
1	27	A1037	benzoate-anaerobic	Acetyl-CoA acetyltransferase [Bacillus cereus ATCC 14579].	Bacillus cereus ATCC 14579	30022110_1121	27	A1037	2.916402727	6854.2345	6854.2345		2.768957943	6535.662467	6535.662467		2.571888555	6498.151967	6498.151967		5.081278969	10646.2454	10646.2454		1.283501919	4966.523367	0		2.91801991	6809.954067	6809.954067		1.062703592	3883.9035	0		4.399466147	8454.644133	8454.644133		2.305752417	5810.2092	5810.2092		4.799798023	9087.72	9087.72		2.404740926
1	36	A1038	aniline	Large subunit of dioxygenase [Delftia acidovorans].	Delftia acidovorans	30039668_548	36	A1038	4.061149085	8966.7003	8966.7003		3.213316107	8114.9609	8114.9609		4.285597743	8519.691533	8519.691533		3.963402203	9636.385367	9636.385367		1.557961065	5248.5285	0		2.679468777	6479.267633	6479.267633		2.059322677	5341.4067	5341.4067		3.225931424	7601.932233	7601.932233		2.362318194	7136.554833	7136.554833		3.208233907	7444.0976	7444.0976		2.955193713
1	28	A104	phthalate	phthalate dioxygenase ferredoxin subunit [Arthrobacter keyseri].	Arthrobacter keyseri	13242056_12	28	A104	2.495964645	5960.8699	5960.8699		2.840184308	7496.758567	7496.758567		3.345407109	7183.955833	7183.955833		2.656474215	6928.901333	6928.901333		1.657211615	4886.846133	0		2.474394243	5803.599367	5803.599367		1.036811992	3745.291933	0		2.24306939	5987.170433	5987.170433		1.8548091	5000.172233	0		1.74641243	5287.6764	0		2.483513343
1	10	A1043	benzonitrile	Carbon-nitrogen hydrolase [Nitrosomonas europaea ATCC 19718].	Nitrosomonas europaea ATCC 19718	30249306_483	10	A1043	2.172866938	5927.7917	5927.7917		1.338615178	3621.348667	0		1.622360379	4383.064267	0		2.4821704	5627.405733	5627.405733		0.723697427	3665.1654	0		1.755473494	4603.8056	0		0.557366617	2844.2371	0		1.501992627	4340.869367	0		1.396749346	4457.370767	0		1.37324495	5862.0942	0		0.600663884
1	32	A1044	benzoate-anaerobic	Thiolase [Nitrosomonas europaea ATCC 19718].	Nitrosomonas europaea ATCC 19718	30250194_975	32	A1044	2.955052593	7300.775033	7300.775033		3.237553576	8516.4964	8516.4964		3.989639237	9022.2401	9022.2401		4.566102743	10470.54747	10470.54747		1.974626641	6751.981567	0		3.515069445	7602.302833	7602.302833		1.213341116	3918.658733	0		2.849034283	10583.56243	10583.56243		1.59694137	5570.0241	0		3.424779077	8869.0854	8869.0854		1.609399396
1	51	A105	phthalate	3,4-dihydroxyphthalate 2-decarboxylase [Arthrobacter keyseri].	Arthrobacter keyseri	13242058_241	51	A105	6.207244906	23691.1393	23691.1393		6.376887937	19611.1282	19611.1282		10.52189282	22413.99343	22413.99343		10.02079096	25394.0351	25394.0351		4.949527371	13795.095	13795.095		7.589855784	17510.67507	17510.67507		7.024001541	15777.44103	15777.44103		8.904873797	22046.14023	22046.14023		7.657476326	18541.41207	18541.41207		10.03477742	21239.7148	21239.7148		10.29884747
1	12	A1053	xylene	xylene monooxygenase hydroxylase component [Pseudomonas putida].	Pseudomonas putida	305:2425080_659	12	A1053	1.89282903	4980.0162	0		1.568190992	4188.592333	0		1.710578134	4802.669567	0		1.998626893	4783.439767	0		0.910912849	3859.996467	0		1.063256991	3778.8735	0		0.693050541	3176.3239	0		1.610520363	4762.4429	0		0.560871106	3615.656467	0		1.609142814	4636.140867	0		1.415596124
1	40	A1054	catechol-ortho derivative	cis,cis-muconate cycloisomerase [Rhodococcus erythropolis].	Rhodococcus erythropolis	30698534_470	40	A1054	4.873761111	10577.5686	10577.5686		4.982076116	11502.1328	11502.1328		6.176351473	11162.9796	11162.9796		5.732307868	12127.25367	12127.25367		2.825510393	9081.9443	9081.9443		5.590373396	10329.22203	10329.22203		1.780578586	4459.3306	0		5.468481736	9911.6196	9911.6196		2.535613316	7167.971333	7167.971333		3.894777366	9128.685333	9128.685333		3.017773059
1	7	A1057	laccase	laccase [Coriolus versicolor].	Coriolus versicolor	31:2388517_339	7	A1057	1.472405654	4245.021067	0		0.538821809	2968.322967	0		0.930070917	3293.2912	0		1.963406807	4951.7607	0		0.583616677	3423.5765	0		1.119520238	4210.075467	0		0.547088231	3083.9257	0		0.945843034	3528.9105	0		0.604872057	3198.2865	0		0.988988634	3663.526533	0		0.491798983
1	47	A106	mannanase	endo-1,4-beta-mannosidase [Bacillus subtilis].	Bacillus subtilis	13249156_1	47	A106	13.47182746	34673.74473	34673.74473		7.210603032	36974.99277	36974.99277		10.48113442	27292.5221	27292.5221		21.86298453	40210.304	40210.304		6.256362388	18631.2023	18631.2023		12.50681936	27412.1373	27412.1373		6.809185086	15641.10723	15641.10723		15.07918821	31410.1767	31410.1767		8.681586338	24029.7711	24029.7711		14.76206562	39120.4378	39120.4378		12.53243361
1	15	A1060	biphenyl	dioxygenase.	Pseudomonas pseudoalcaligenes	310:151095_235	15	A1060	1.8156296	4910.628367	0		1.382754535	4685.3347	0		1.83753007	4942.6828	0		3.038909887	6112.5019	6112.5019		0.675013897	4077.324733	0		1.301410888	4232.6157	0		0.545480758	3208.465133	0		2.215106697	5967.127533	5967.127533		0.801690784	4095.997067	0		1.925021458	5318.118933	0		0.917973494
1	14	A1064	TCE/PCE	chloroethene reductive dehalogenase RdhA [Desulfitobacterium sp. PCE1].	Desulfitobacterium sp. PCE1	31337506_579	14	A1064	2.166889224	5836.3048	5836.3048		1.739330249	5179.171333	0		2.000052137	5391.843867	5391.843867		2.1768127	6063.540167	6063.540167		1.177143192	4303.7382	0		1.708389177	6533.276067	0		0.606197789	4057.863867	0		2.086126597	5608.524667	5608.524667		1.924766868	4923.676667	0		2.226879815	6128.7524	6128.7524		1.024293888
1	9	A1065	benzoate-aerobic	LysR regulator [Acinetobacter calcoaceticus].	Acinetobacter calcoaceticus	31407696_703	9	A1065	0.857915673	3632.054	0		0.922487023	4260.149933	0		1.137742891	3771.402933	0		1.910814179	5083.142433	0		0.531705632	3119.5458	0		1.03364412	3749.6752	0		0.491698577	3336.9212	0		1.218599787	4356.502667	0		1.115332776	3928.883767	0		1.600736524	5014.9359	0		0.356266564
1	49	A1066	0	Cd200 antigen; MRC OX-2; antigen identified by monoclonal antibody MRC OX-2 [Mus musculus].	Mus musculus (house mouse)	31543263_14	49	A1066	13.48767693	42167.25517	42167.25517		10.20710343	50814.3984	50814.3984		12.16437897	47645.27863	47645.27863		19.39706753	53203.84763	53203.84763		10.41819413	28230.3095	28230.3095		13.53490801	30266.29453	30266.29453		8.39711504	20792.74963	20792.74963		15.55311418	41288.65037	41288.65037		7.94602848	23256.95473	23256.95473		13.10726276	46810.9817	46810.9817		13.97743138
1	50	A1085	benzoate-anaerobic	2Fe-2S ferredoxin [Leptospirillum ferrooxidans].	Leptospirillum ferrooxidans	31747634_16	50	A1085	7.141582261	22279.0182	22279.0182		6.467649331	19071.3896	19071.3896		9.5250976	23296.88993	23296.88993		10.68363877	22997.75973	22997.75973		4.577620636	11571.03103	11571.03103		6.286773304	14327.17083	14327.17083		4.435963138	10882.78577	10882.78577		7.370362285	17635.52307	17635.52307		6.634521316	14589.13163	14589.13163		8.325835218	19379.88993	19379.88993		7.59966772
1	5	A1086	benzene	terminal oxygenase small subunit [Ralstonia sp. JS705].	Ralstonia sp. JS705	3184045_347	5	A1086	1.302565505	4356.326367	0		1.366419204	4297.794	0		1.21967501	4019.4992	0		1.537176998	4049.1391	0		1.181491918	4086.991133	0		1.118835034	3923.897167	0		0.619411592	3372.795333	0		1.983875856	5584.565067	0		1.007069187	3957.507667	0		0.987176219	3599.54	0		0.830719679
1	31	A1087	toluene-anaerobic	TDIS protein [Thauera aromatica].	Thauera aromatica	3184127_1268	31	A1087	2.190320191	7400.826133	7400.826133		2.10857742	6469.488133	6469.488133		2.5608893	6032.910133	6032.910133		4.747808912	9443.672167	9443.672167		1.115058344	5120.588333	0		3.201550175	7454.632967	7454.632967		1.319559118	3873.676867	0		3.081149283	6925.6041	6925.6041		1.757696446	5214.050133	0		2.574536699	5417.4902	5417.4902		1.454240628
1	47	A1088	toluene-anaerobic	benzylsuccinate synthase gamma subunit [Thauera aromatica].	Thauera aromatica	3184130_28	47	A1088	4.670721063	11726.14773	11726.14773		4.012605464	9002.3268	9002.3268		6.296079095	12360.1046	12360.1046		8.299718356	15079.57937	15079.57937		2.551767474	6886.546667	6886.546667		6.578057259	13051.46333	13051.46333		3.291249592	6910.503533	6910.503533		5.873428956	12862.41337	12862.41337		4.169195258	9048.3403	9048.3403		6.572794663	12638.45583	12638.45583		4.504456904
1	15	A1089	toluene-anaerobic	benzylsuccinate synthase beta subunit [Thauera aromatica].	Thauera aromatica	3184132_28	15	A1089	2.566458093	5951.5939	5951.5939		1.963813629	6998.8785	0		0.811625013	3548.959033	0		2.479811557	5949.4931	5949.4931		0.692771319	3669.6453	0		2.111592325	6601.211367	6601.211367		1.81083811	4979.5212	0		1.939742882	5262.9741	0		1.012243263	3939.7134	0		1.633231567	4867.737333	0		0.963796544
1	14	A1090	TCE/PCE	PCE dehalogenase [Desulfitobacterium sp. Y51].	Desulfitobacterium sp. Y51	319:21623558_970	14	A1090	1.828786152	5457.710067	0		1.843183681	6900.103467	0		2.077177157	5174.439967	5174.439967		2.634810793	5723.9754	5723.9754		0.299425958	3452.685167	0		1.462351541	4810.0906	0		0.934878791	3503.635333	0		1.955213193	5410.623233	0		1.743861383	5768.7883	0		1.665418377	4524.5631	0		0.938522126
1	14	A1095	mannanase	putative secreted beta-mannosidase [Streptomyces coelicolor A3(2)].	Streptomyces coelicolor A3(2)	32141115_703	14	A1095	0.974513759	4272.604533	0		1.07794173	4587.767367	0		0.826192546	3686.5622	0		2.626247194	6310.718833	6310.718833		2.290491227	5834.7414	5834.7414		1.624244382	4576.8244	0		0.710856882	3914.201433	0		2.254789376	6567.613233	6567.613233		2.901575741	6757.044033	6757.044033		1.492889981	4482.832233	0		0.613146389
1	18	A110	MTBE	alkane 1-monooxygenase [Pseudomonas fluorescens].	Pseudomonas fluorescens	13445194_108	18	A110	2.366750166	6091.921467	6091.921467		2.500551053	5429.353967	5429.353967		2.569650931	6361.520933	6361.520933		3.127183423	6084.004533	6084.004533		1.229773127	4525.858767	0		1.78670088	4995.1291	0		1.216659214	4085.188267	0		2.887022404	7058.5561	7058.5561		1.825207604	5466.622767	0		2.746313142	5954.782833	5954.782833		1.393967734
1	3	A1104	laccase	laccase 2 [Pleurotus sajor-caju].	Pleurotus sajor-caju	32399643_686	3	A1104	0.393007383	2906.4777	0		0.404509004	2665.191833	0		0.358798914	2432.196333	0		0.982671722	3527.713167	0		0.422425671	3096.7288	0		1.028921829	3918.5877	0		0.151814165	2331.920433	0		1.678191403	4712.3949	0		0.493506142	3105.6185	0		0.832640231	3211.985567	0		0.276147091
1	27	A1105	laccase	laccase 3 [Pleurotus sajor-caju].	Pleurotus sajor-caju	32399645_413	27	A1105	0.812440043	3660.9045	0		1.325442638	4957.752067	0		1.574549772	4875.058967	0		10.03142431	21969.20633	21969.20633		4.085640178	11321.73253	11321.73253		1.753412643	5335.1945	0		1.344388981	4975.195833	0		4.215896746	8956.3629	8956.3629		4.13995348	8763.1016	8763.1016		7.954240903	16341.50923	16341.50923		1.263719684
1	51	A1106	laccase	laccase 5 [Pleurotus sajor-caju].	Pleurotus sajor-caju	32399649_346	51	A1106	7.708407033	28541.21413	28541.21413		7.043954586	28038.6816	28038.6816		10.96239797	23003.2213	23003.2213		16.82204262	42400.1191	42400.1191		5.898425545	14965.87983	14965.87983		10.78091105	30175.0172	30175.0172		5.609341796	14724.9218	14724.9218		11.77493825	32066.9576	32066.9576		7.137787626	22630.2988	22630.2988		14.15689517	30074.19007	30074.19007		9.413460647
1	41	A1107	mmo	MmoG [Methylococcus capsulatus].	Methylococcus capsulatus	32401162_1224	41	A1107	4.850493301	11311.84893	11311.84893		4.272015915	11545.1694	11545.1694		5.617757276	10180.2719	10180.2719		5.931402771	11216.42213	11216.42213		2.453461618	6126.6419	6126.6419		3.373002703	7514.980267	7514.980267		2.443044155	6156.345667	6156.345667		4.217764579	10439.6982	10439.6982		4.221457247	9245.670433	9245.670433		4.164260817	8582.641233	8582.641233		4.518705923
1	42	A1108	mmo	MmoS [Methylococcus capsulatus].	Methylococcus capsulatus	32401164_793	42	A1108	3.863306072	9278.6432	9278.6432		1.683181137	5916.7005	0		4.827463612	9268.466133	9268.466133		4.312246284	8895.664833	8895.664833		2.39100134	6660.942167	6660.942167		2.540651221	7004.273867	7004.273867		2.725557707	6666.130333	6666.130333		3.130682353	8034.779733	8034.779733		3.222731052	7348.980767	7348.980767		3.530274563	8224.054633	8224.054633		3.723174632
1	17	A1110	carbazole	initial dioxygenase large subunit [Sphingomonas sp. CB3].	Sphingomonas sp. CB3	3243167_475	17	A1110	2.007613994	5918.7672	5918.7672		2.005327681	6920.706733	6920.706733		2.37137159	5393.411267	5393.411267		2.803100585	6533.5055	6533.5055		0.667166027	3693.650933	0		1.21052221	4447.973067	0		0.620566434	3326.3574	0		2.254499667	5973.8611	5973.8611		1.3332311	4794.6191	0		2.598122877	6580.618433	6580.618433		1.528094002
1	32	A1114	acetylene	probable ephA protein-Mycobacterium tuberculosis (strain H37RV) [Pirellula sp. 1].	Pirellula sp. 1	32473431_370	32	A1114	2.237283757	8530.589667	8530.589667		3.15399033	5913.768867	5913.768867		3.973197278	9934.3243	9934.3243		3.617217213	9057.150033	9057.150033		1.854020999	4279.309933	0		2.396661019	6693.897567	6693.897567		2.527126662	5454.109667	5454.109667		1.608989032	6501.689667	0		3.042577368	6783.8486	6783.8486		2.962638332	7525.9088	7525.9088		3.540066179
1	34	A1116	catechol-ortho derivative	probable dienelactone hydrolase [Pirellula sp. 1].	Pirellula sp. 1	32473920_54	34	A1116	2.32573874	5681.620867	5681.620867		2.74937335	6133.1781	6133.1781		1.942010969	4825.2153	0		5.710730841	11947.7859	11947.7859		2.218035528	6132.8356	6132.8356		6.183834735	11727.64187	11727.64187		1.355355428	3970.6483	0		8.009968678	15974.6077	15974.6077		1.997481096	5443.594167	0		6.611428694	14233.76687	14233.76687		1.573770453
1	9	A1117	catechol-ortho derivative	carboxymethylenebutenolidase [Pirellula sp. 1].	Pirellula sp. 1	32475270_4	9	A1117	0.50529992	3196.540533	0		0.460849884	3230.6155	0		0.700639854	2989.6227	0		2.053892847	5319.8506	5319.8506		0.353670626	3193.7621	0		0.741641219	3133.118667	0		0.627149746	2933.648633	0		1.65953987	4325.214467	0		0.316312062	2609.228567	0		0.660926182	3401.4871	0		0.496970005
1	8	A1121	xylene	ferredoxin [Pirellula sp. 1].	Pirellula sp. 1	32475757_4	8	A1121	0.443675342	3591.719967	0		0.377387356	2771.936967	0		1.183525284	3731.873633	0		1.786570906	4423.4767	0		0.235727413	3002.724333	0		0.780011536	3253.4311	0		0.436695868	2648.8656	0		1.473495453	5738.0976	0		0.353791074	3045.1111	0		1.44985661	4367.3231	0		0.295309948
1	10	A1122	3-chlorobenzoate	probable 3-chlorobenzoate-3,4-dioxygenase dyhydrogenase related protein-putative NAD-dependent oxidoreductase [Pirellula sp. 1].	Pirellula sp. 1	32476180_339	10	A1122	2.289383628	6207.915967	6207.915967		1.674905486	7175.8393	0		1.740727744	4852.077933	0		2.193063243	5971.440633	5971.440633		0.883543606	4261.1396	0		1.87993336	5469.868867	0		0.906394617	3354.8769	0		1.240210151	5241.227633	0		1.656953606	4692.277033	0		2.076735351	5302.5826	5302.5826		1.17361173
1	2	A1123	3-chlorobenzoate	probable marR-family transcription regulator [Pirellula sp. 1].	Pirellula sp. 1	32476732_296	2	A1123	0.854279246	3728.168667	0		0.587711535	3582.916767	0		0.48954313	3052.846133	0		0.63308191	3307.8554	0		0.408759112	3085.941433	0		0.631286793	2988.510767	0		0.590167788	2933.694433	0		0.394420704	3425.9697	0		0.41158585	2807.7294	0		0.728604285	4478.983	0		0.451931461
1	43	A1131	catechol	catechol 2,3 dioxygenase [uncultured bacterium].	uncultured bacterium	325:28556735_42	43	A1131	4.253090112	10775.11277	10775.11277		4.255669309	9882.103133	9882.103133		5.099296223	10605.76947	10605.76947		6.387161388	10685.47	10685.47		2.092488839	6825.6601	6825.6601		4.594409378	8940.2727	8940.2727		4.222814999	8609.323033	8609.323033		4.901417842	9824.0789	9824.0789		3.755153481	9404.095	9404.095		4.264917751	10121.12527	10121.12527		4.411303196
1	49	A1132	biphenyl	HOPDA hydrolase [Bacillus sp. JF8].	Bacillus sp. JF8	32562911_520	49	A1132	8.240456844	19722.22913	19722.22913		6.433740135	16661.7799	16661.7799		10.71190772	21400.42837	21400.42837		11.61526676	22548.34303	22548.34303		3.99247217	10478.4735	10478.4735		8.44572095	16799.164	16799.164		5.425011036	14234.22097	14234.22097		7.813178711	18841.12593	18841.12593		6.480004557	14951.64547	14951.64547		8.278721855	20126.74897	20126.74897		9.42747913
1	8	A1133	biphenyl	large subunit of biphenyl dioxygenase [Bacillus sp. JF8].	Bacillus sp. JF8	32562912_896	8	A1133	1.920101105	4935.1287	0		1.369635937	4514.188033	0		1.936069709	4804.3478	0		1.99256891	5076.4232	0		0.804532215	4230.0302	0		1.103563119	3949.777267	0		0.908016732	3398.7201	0		1.786025008	4723.780567	0		1.925596024	5737.154167	0		1.441982732	4036.7361	0		1.250300113
1	45	A1134	biphenyl	biphenyl dihydrodiol dehydrogenase [Bacillus sp. JF8].	Bacillus sp. JF8	32562914_541	45	A1134	5.450642957	13367.59467	13367.59467		3.991255143	11432.80673	11432.80673		5.807416607	13571.15523	13571.15523		5.550782646	12128.78513	12128.78513		2.854782681	6649.238233	6649.238233		4.289449741	8882.920833	8882.920833		2.44578374	7087.3668	7087.3668		4.3750164	10612.0851	10612.0851		3.115694431	9007.5294	9007.5294		4.761488234	10980.37103	10980.37103		4.926932778
1	6	A1135	xylene	XylL [Pseudomonas sp. SV15].	Pseudomonas sp. SV15	326:7804950_301	6	A1135	0.519057603	2909.979033	0		1.000147844	4460.6681	0		0.322037478	2907.035767	0		1.37183998	4127.0771	0		0.771634985	3274.206633	0		1.063811256	3716.213733	0		0.349166165	2579.682233	0		1.694494718	4434.064467	0		0.562883242	3003.0623	0		1.351055713	4016.9592	0		0.486809075
1	10	A1139	phenanthrene	2-carboxybenzaldehyde dehydrogenase [Nocardioides sp. KP7].	Nocardioides sp. KP7	3288683_56	10	A1139	1.375985018	3862.289733	0		1.468570953	4032.938367	0		1.870795002	5140.896833	0		2.239227585	5238.2213	5238.2213		1.016779112	4328.3624	0		1.172737119	3778.629033	0		0.355243174	2723.345733	0		1.678113918	5747.049267	0		1.045769588	3675.367633	0		1.413675627	4210.996933	0		0.574956059
1	26	A1141	catechol-meta derivative	4-oxalocrotonate decarboxylase [Pseudomonas sp. KL28].	Pseudomonas sp. KL28	32967112_6	26	A1141	2.488484059	7421.831133	7421.831133		2.697035569	6921.297	6921.297		2.982904643	6830.5328	6830.5328		4.013430216	7791.9353	7791.9353		1.232953835	4613.598	0		2.416970943	6746.486167	6746.486167		1.746774227	11659.00793	0		2.888913525	8234.194733	8234.194733		1.974774266	5508.417867	0		3.552644163	8027.8743	8027.8743		0.97911176
1	6	A1142	benzoate-aerobic	benzoate-para-hydroxylase [Aspergillus niger].	Aspergillus niger	33:15706260_55	6	A1142	0.244249801	2821.773067	0		0.50412331	3006.250433	0		0.474948397	2635.021267	0		1.815420729	4731.031433	0		0.261927359	2776.4236	0		0.821035428	3715.951133	0		0.279699131	2606.161267	0		1.06364018	3893.196633	0		0.276067129	2880.8914	0		0.879408443	3489.513367	0		0.243731851
1	34	A1143	biphenyl	dioxygenase.	Pseudomonas pseudoalcaligenes	331:151091_41	34	A1143	3.82171984	9586.8063	9586.8063		2.664368953	8172.993133	8172.993133		3.533626764	9125.394467	9125.394467		3.998545736	8826.962867	8826.962867		1.710541451	5575.9775	0		2.669284394	6735.828567	6735.828567		2.316490391	5659.823033	5659.823033		3.202600457	7624.395133	7624.395133		2.705759184	6935.3188	6935.3188		3.984096848	8234.012667	8234.012667		3.330275373
1	49	A1144	biphenyl	mutant biphenyl dioxygenase large subunit [Pseudomonas pseudoalcaligenes].	Pseudomonas pseudoalcaligenes	331:6652685_29	49	A1144	7.415815322	19326.6943	19326.6943		7.824328263	19786.19363	19786.19363		9.832224139	23176.60867	23176.60867		13.11967267	25462.66143	25462.66143		4.974199107	12160.726	12160.726		7.477969661	16103.33067	16103.33067		4.387483059	10001.61063	10001.61063		9.540545044	19043.2887	19043.2887		3.51290438	12899.22117	12899.22117		9.788723097	19464.89543	19464.89543		6.203074951
1	47	A1145	MTBE	alkane 1-monooxygenase [Alcanivorax borkumensis].	Alcanivorax borkumensis	33186770_60	47	A1145	12.60036275	58677.94393	58677.94393		18.05540413	56304.0364	56304.0364		14.83182525	60413.24867	60413.24867		8.815295404	64385.65883	64385.65883		12.73374413	60897.57677	60897.57677		20.17214387	49967.66793	49967.66793		20.36010314	54950.2187	54950.2187		21.73467322	56464.1627	56464.1627		12.04222445	51845.04163	51845.04163		23.43531107	54979.91013	54979.91013		28.4507708
1	43	A1147	catechol-ortho derivative	chloromuconate cycloisomerase [Lactobacillus delbrueckii subsp. lactis].	Lactobacillus delbrueckii subsp. lactis	33322019_365	43	A1147	4.186861114	10424.1741	10424.1741		4.074218938	9043.554167	9043.554167		5.05534681	10847.58037	10847.58037		5.088716407	9778.881167	9778.881167		2.282222583	6823.026667	6823.026667		3.31844244	7644.3522	7644.3522		3.124492188	6701.106067	6701.106067		4.214612428	9234.792267	9234.792267		3.451363355	9298.573333	9298.573333		4.902533188	9280.7433	9280.7433		3.903633482
1	44	A1148	acetylene	acetylene hydratase Ahy [Pelobacter acetylenicus].	Pelobacter acetylenicus	33325847_969	44	A1148	4.518984074	10631.18613	10631.18613		3.951275521	9254.521767	9254.521767		4.866366106	11535.57467	11535.57467		6.062961171	12608.10087	12608.10087		2.434743015	6167.6746	6167.6746		3.693371962	9667.755	9667.755		3.119072353	6825.4215	6825.4215		5.46195373	11373.24917	11373.24917		3.805538257	9403.247033	9403.247033		5.092829992	9798.1264	9798.1264		3.674044196
1	2	A1149	pyrene	putative short-chain alcohol dehydrogenase [Mycobacterium sp. S65].	Mycobacterium sp. S65	33333866_244	2	A1149	0.685861261	3263.877733	0		0.753440643	3277.705833	0		0.746088118	3056.682233	0		1.054054111	3731.9757	0		0.266075083	3115.188833	0		0.742386483	3128.891967	0		0.592664778	2919.610967	0		0.671736878	3580.857	0		0.39765627	2945.9699	0		0.67863776	3209.1628	0		0.332855448
1	20	A1150	cymene	p-cymene methyl hydroxylase [Pseudomonas chlororaphis].	Pseudomonas chlororaphis	3337401_266	20	A1150	2.060500605	5720.200333	5720.200333		2.429920826	6555.246367	6555.246367		2.658078182	5667.891067	5667.891067		2.95995741	6292.0265	6292.0265		0.806436071	4276.6451	0		1.990571997	5077.679833	0		1.231706598	3843.060733	0		1.904426613	5606.342133	0		1.545909953	5226.895233	0		2.69117578	6150.221633	6150.221633		1.60565499
1	7	A1156	phenanthrene	aromatic dioxygenase large subunit [Cycloclasticus sp. A5].	Cycloclasticus sp. A5	33456989_348	7	A1156	1.793810679	5670.6515	0		1.001046013	3869.927867	0		1.718599816	4397.734333	0		1.664046699	5034.0373	0		0.523775353	3640.440467	0		1.530522474	4666.710767	0		0.509852245	3323.6321	0		1.315922607	4597.5833	0		1.294573572	4527.8191	0		1.571868024	4638.6682	0		0.666537566
1	14	A1157	phenanthrene	isomerase [Cycloclasticus sp. A5].	Cycloclasticus sp. A5	33456997_215	14	A1157	2.214367	5901.904967	5901.904967		2.113565528	6432.5783	6432.5783		1.760392367	4804.617867	0		2.509702725	6047.2195	6047.2195		0.780788521	3756.1039	0		1.752336128	4723.358667	0		0.810970219	3818.2026	0		1.910602974	5322.760267	0		1.368082646	4827.961367	0		3.32216669	7279.9508	7279.9508		1.080865931
1	51	A1158	pyrene	PAH ring-hydroxylating dioxygenase, small subunit 1 [Mycobacterium sp. 6PY1].	Mycobacterium sp. 6PY1	335:27657413_35	51	A1158	11.68705132	37767.8274	37767.8274		12.00289859	33536.49147	33536.49147		18.62647403	47015.3574	47015.3574		14.36503927	44321.03383	44321.03383		8.932603537	25414.3772	25414.3772		13.74206827	26954.95797	26954.95797		8.014060418	24191.04943	24191.04943		15.58848825	41367.50777	41367.50777		9.322898552	24490.97297	24490.97297		16.2449511	36189.0683	36189.0683		13.70045797
1	10	A116	dibenzothiophene	dibenzothiophene desulfurization enzyme [Mesorhizobium loti MAFF303099].	Mesorhizobium loti MAFF303099	13488245_151	10	A116	1.472383857	4234.805267	0		1.392685916	4527.847967	0		1.688179967	4523.794967	0		1.99800971	5248.658633	0		0.432359358	3406.331067	0		1.154701453	4485.733167	0		0.536882181	3084.9701	0		2.094958312	5276.590467	5276.590467		1.366024427	4702.382033	0		1.308019102	4128.813	0		0.903126108
1	3	A1160	benzonitrile	nitrilase [Bordetella bronchiseptica RB50].	Bordetella bronchiseptica RB50	33600102_140	3	A1160	0.945715658	3810.833633	0		0.838867256	3612.1207	0		1.243124276	3828.300267	0		1.552502921	4446.017033	0		0.280848651	3260.759267	0		0.669954762	3327.301033	0		0.603348861	3075.316833	0		0.653925343	3920.8258	0		1.376196393	4861.916467	0		1.074681551	3809.5283	0		0.530818973
1	36	A1163	catechol-ortho derivative	possible carboxymethylenebutenolidase [Synechococcus sp. WH 8102].	Synechococcus sp. WH 8102	33864628_9	36	A1163	3.597955307	8395.568633	8395.568633		2.865788601	6742.929433	6742.929433		2.25430682	5869.2594	5869.2594		4.384104979	8935.061067	8935.061067		2.274700403	7016.697967	7016.697967		3.948812462	8317.404	8317.404		2.360527439	5415.908667	5415.908667		3.573137934	7836.026567	7836.026567		1.877860323	8296.901833	0		3.71978894	8335.339367	8335.339367		2.039577147
1	40	A1168	pyrene	dioxygenase large alpha subunit [Mycobacterium gilvum].	Mycobacterium gilvum	339:26080263_1313	40	A1168	5.316128777	10975.23207	10975.23207		3.744405119	9961.169067	9961.169067		4.777230432	13088.069	13088.069		4.721406982	11122.70343	11122.70343		2.020698642	6257.315067	6257.315067		2.574925262	7450.699833	7450.699833		2.350642909	5799.024867	5799.024867		3.677937982	11581.088	11581.088		2.531498966	7751.581267	7751.581267		4.800695597	9275.972933	9275.972933		3.791364028
1	14	A1169	pyrene	putative initial ring-hydroxylating dioxygenase large subunit [Mycobacterium sp. S65].	Mycobacterium sp. S65	339:33333858_1087	14	A1169	2.026663409	5526.723667	5526.723667		1.863706136	7137.300833	0		2.46136012	6018.110633	6018.110633		2.372413005	5559.755133	5559.755133		1.359120171	4877.948533	0		1.923785325	4901.205667	0		0.715227604	4281.389133	0		2.070986548	5585.7085	5585.7085		2.047551755	5721.212367	5721.212367		1.875864544	5146.998467	0		1.582681731
1	46	A1172	mcrA	methyl coenzyme M reductase alpha subunit [uncultured methanogenic archaeon].	uncultured methanogenic archaeon	34017056_72	46	A1172	5.320980912	11968.68387	11968.68387		5.507749422	12253.42737	12253.42737		6.911321875	13719.99977	13719.99977		6.885942739	12202.34323	12202.34323		2.608222068	8369.8022	8369.8022		4.411145553	10124.26963	10124.26963		2.212906173	6165.827167	6165.827167		4.919572302	13211.18843	13211.18843		4.167122513	10532.89253	10532.89253		5.181585526	11400.91663	11400.91663		3.038051973
1	51	A1177	mcr	methyl coenzyme M reductase component C [uncultured archaeon].	uncultured archaeon	34305104_252	51	A1177	8.098608934	18825.9993	18825.9993		5.065551056	16681.5618	16681.5618		9.421088357	22158.72453	22158.72453		7.348552385	20009.88703	20009.88703		3.57022994	9810.403267	9810.403267		6.847669485	13181.61717	13181.61717		5.705641115	12201.19837	12201.19837		7.002163571	17820.25353	17820.25353		5.436679064	13959.8691	13959.8691		7.127646823	17492.00093	17492.00093		7.673547402
1	42	A1178	mcr	methyl coenzyme M reductase component D [uncultured archaeon].	uncultured archaeon	34305113_63	42	A1178	4.065094106	10622.8258	10622.8258		3.871840906	9927.2542	9927.2542		5.624692134	11639.68093	11639.68093		4.02126515	9770.79	9770.79		2.034960172	6832.724067	6832.724067		2.804920082	7373.440533	7373.440533		2.459829723	6665.481367	6665.481367		3.844423335	9572.416133	9572.416133		3.872638578	9168.5971	9168.5971		3.686992433	8253.8785	8253.8785		4.511244095
1	40	A1182	perchlorate	chlorate reductase molybdenum-containing subunit precursor [Ideonella dechloratans].	Ideonella dechloratans	34494349_2299	40	A1182	4.259678454	9676.928333	9676.928333		4.094517718	9418.545333	9418.545333		3.902486123	8529.0968	8529.0968		4.439633826	8949.215767	8949.215767		2.48247571	5889.857067	5889.857067		3.350788406	7296.032967	7296.032967		2.297207315	5758.7047	5758.7047		3.93787634	7839.990167	7839.990167		2.655767334	8432.655033	8432.655033		3.464761028	7621.805933	7621.805933		3.281891624
1	50	A1183	perchlorate	ClrD protein [Ideonella dechloratans].	Ideonella dechloratans	34494351_176	50	A1183	11.10797044	29664.24993	29664.24993		9.107550449	31987.5397	31987.5397		14.48062605	30748.4661	30748.4661		14.25301422	30107.07677	30107.07677		6.669533834	15899.2301	15899.2301		8.756923184	19777.73563	19777.73563		5.96258598	12204.011	12204.011		11.0587063	23792.56017	23792.56017		7.317676307	21595.06147	21595.06147		10.47644773	23594.52533	23594.52533		8.147865517
1	49	A1186	catechol-meta derivative	2-HYDROXY-6-OXOHEPTA-2,4-DIENOATE HYDROLASE [Wolinella succinogenes DSM 1740].	Wolinella succinogenes DSM 1740	34556864_617	49	A1186	10.83217463	28509.2122	28509.2122		10.94780587	22144.23953	22144.23953		9.68913519	24977.3056	24977.3056		16.18810598	40623.65423	40623.65423		4.004062499	14874.40147	14874.40147		8.113553237	27770.14383	27770.14383		6.215343749	11728.08037	11728.08037		9.604963879	29809.08587	29809.08587		6.006047489	16190.3951	16190.3951		14.09903301	30248.12593	30248.12593		7.062728495
1	8	A1195	salicylate	salicylate hydroxylase [Sphingomonas xenophaga].	Sphingomonas xenophaga	348:32698473_375	8	A1195	1.061791052	4330.614033	0		1.289176242	4105.245333	0		1.100792319	3546.237267	0		2.073488066	4949.875133	4949.875133		0.601217478	3297.9354	0		1.33169517	4090.895667	0		1.786434735	4866.071967	0		1.73633495	5200.871533	0		1.08375364	4043.007033	0		1.15034398	3895.322233	0		1.082654247
1	4	A1198	biphenyl	2-hydroxy-6-oxo-6-phenylhexa-2,4-dienoate hydrolase [Rhodococcus sp. RHA1].	Rhodococcus sp. RHA1	35764415_642	4	A1198	1.195932069	4019.373667	0		0.777108072	3393.940867	0		0.419414938	2841.195267	0		1.887012867	4807.9664	0		0.145223889	2847.484167	0		1.342455514	5191.799033	0		0.402970837	2992.282767	0		1.595551157	4495.9416	0		0.615483263	2940.188267	0		0.795270969	4102.991267	0		0.454169158
1	13	A1199	ethylbenzene-aerobic	ferredoxin [Rhodococcus sp. RHA1].	Rhodococcus sp. RHA1	35764428_301	13	A1199	1.826243194	5960.9412	0		1.32402673	4766.5493	0		1.756240179	4972.094767	0		2.334968809	5757.0805	5757.0805		1.073399776	4129.0378	0		1.769460783	5450.592267	0		0.810829034	3596.235133	0		1.53032975	5386.886667	0		1.648941217	5447.044733	0		1.619380503	5287.748733	0		0.93712383
1	42	A12	mcr	methyl coenzyme M reductase II, D protein - Methanobacterium thermoautotrophicum (strain Delta H).	Methanothermobacter thermautotrophicus	100:7447501_57	42	A12	4.236599917	8905.291933	8905.291933		4.896339341	8974.4775	8974.4775		7.457937038	14160.37707	14160.37707		7.753386364	13517.45503	13517.45503		2.527041528	6596.506767	6596.506767		4.58680475	10853.96447	10853.96447		1.542111522	4963.391167	0		5.420379934	12208.34677	12208.34677		2.734090615	6613.677267	6613.677267		5.234572711	10285.34807	10285.34807		4.280079697
1	5	A120	benzoate-anaerobic	Acetyl-CoA acetyltransferase (Acetoacetyl-CoA thiolase).	Wautersia eutropha	135754_1	5	A120	1.017035422	4259.1916	0		1.289296181	4184.748333	0		0.640620295	3086.3834	0		0.735871239	3491.840767	0		0.356524498	3013.032733	0		0.922802093	3534.369133	0		0.51233367	3068.227	0		0.595719092	3952.5777	0		0.371003221	4095.6794	0		0.570546418	3219.274067	0		0.439048331
1	16	A1200	haloacid	putative halocarboxylic acid dehalogenase [uncultured bacterium].	uncultured bacterium	358:27529555_131	16	A1200	2.333847269	6040.3064	6040.3064		1.773954821	5322.129533	0		2.767043233	6071.5272	6071.5272		2.934769309	6576.848433	6576.848433		0.982455201	3997.526233	0		1.736799401	4783.471567	0		0.623117641	3393.501467	0		2.123710116	5892.171033	5892.171033		1.412524959	5408.276567	0		2.010052077	5424.327433	5424.327433		1.292202826
1	2	A1201	haloacid	putative halocarboxylic acid dehalogenase [uncultured bacterium].	uncultured bacterium	358:27529561_122	2	A1201	0.951599496	3665.872533	0		0.704565613	3589.4402	0		0.76241675	3148.627133	0		1.418370033	4237.506333	0		0.304092239	2930.338167	0		1.093136164	3779.781033	0		0.426771926	3092.938367	0		0.670360329	3651.456133	0		0.67021528	3527.748567	0		0.671134831	3356.698767	0		0.716864734
1	49	A1203	catechol	Metapyrocatechase [Rhizobium sp. NGR234].	Rhizobium sp. NGR234	36958918_897	49	A1203	4.958967753	12385.97977	12385.97977		5.442709501	10906.1824	10906.1824		5.46734037	12427.6585	12427.6585		6.974634271	13450.33587	13450.33587		3.028965878	7318.684667	7318.684667		5.088235892	9661.3984	9661.3984		3.355705431	7661.366167	7661.366167		5.553369796	12529.51233	12529.51233		3.632172232	10227.67443	10227.67443		5.41073093	11098.13893	11098.13893		4.53034084
1	29	A1204	DMSO	putative anaerobic dimethyl sulfoxide reductase chain A precursor [Escherichia coli O157:H7].	Escherichia coli O157:H7	37:15832638_1589	29	A1204	3.974645819	9753.176867	9753.176867		4.515531868	8501.248133	8501.248133		4.679566987	9564.629667	9564.629667		3.849322933	8669.407	8669.407		1.956848479	6035.214667	0		4.177232404	7708.272967	7708.272967		1.305107023	4223.425667	0		3.678667838	8652.0588	8652.0588		2.548429446	6214.7213	6214.7213		3.720689019	7693.597567	7693.597567		2.809452232
1	10	A1205	haloacid	putative halocarboxylic acid dehalogenase [Xanthobacter sp. AS1].	Xanthobacter sp. AS1	372:27529601_222	10	A1205	1.497194649	4283.388033	0		1.315849282	4601.178333	0		1.873424251	4925.005733	0		1.826275019	4618.397067	0		1.06142161	4078.6952	0		1.420594382	4368.523233	0		0.868754915	4087.161733	0		1.212291787	4428.260467	0		1.223256227	3839.129733	0		1.889368853	4977.9597	0		0.7959313
1	31	A1206	benzonitrile	nitrile hydratase beta subunit [Rhodococcus erythropolis].	Rhodococcus erythropolis	37221879_432	31	A1206	3.253715455	8035.604967	8035.604967		2.490945871	6553.693967	6553.693967		3.445875392	8155.250967	8155.250967		3.964676237	8538.417933	8538.417933		1.179769093	5870.921033	0		3.247105954	7845.877567	7845.877567		2.198375132	5084.547933	5084.547933		3.289749691	7383.258067	7383.258067		2.857294873	6560.141533	6560.141533		3.277064268	6703.976833	6703.976833		2.613589167
1	17	A1209	phthalate	PhtAc [Mycobacterium vanbaalenii].	Mycobacterium vanbaalenii	37518572_92	17	A1209	2.948834814	6837.262333	6837.262333		2.313129351	6237.0133	6237.0133		3.836229344	7859.116233	7859.116233		2.75059563	6694.6251	6694.6251		1.433331488	5596.538367	0		2.391004395	5845.612167	5845.612167		0.703767032	3146.572533	0		1.994442427	5886.605733	0		1.99304021	5729.6823	0		2.065267252	6614.284033	6614.284033		1.41542256
1	3	A121	octane	alkane hydroxylase-rubredoxin [Nocardioides sp. CF8].	Nocardioides sp. CF8	13591776_5	3	A121	0.650604503	3495.546667	0		0.569777131	8458.0632	0		0.532473868	2850.287767	0		1.172142077	3895.5771	0		0.450375125	3142.848267	0		0.886616912	3580.000267	0		0.661387864	3461.746167	0		0.636817802	4107.012633	0		0.483494867	2968.377733	0		0.986937418	3550.447467	0		0.356118771
1	24	A1210	phthalate	PhtAd [Mycobacterium vanbaalenii].	Mycobacterium vanbaalenii	37518573_621	24	A1210	2.491817478	7103.1707	7103.1707		2.670691305	7214.9487	7214.9487		2.594128754	6204.672967	6204.672967		2.910705834	6083.222467	6083.222467		1.106862307	4835.076367	0		1.634176471	6066.608333	0		1.335306755	4220.874367	0		2.09747525	5982.109733	5982.109733		2.314176567	5778.822	5778.822		2.35913816	6804.953767	6804.953767		1.934117199
1	25	A1215	catechol-ortho derivative	similar to chloromuconate cycloisomerase [Gloeobacter violaceus PCC 7421].	Gloeobacter violaceus PCC 7421	37522668_443	25	A1215	2.904312651	8473.632767	8473.632767		3.510988351	8394.703067	8394.703067		3.020464609	7558.313733	7558.313733		3.530944072	7678.103467	7678.103467		1.057878994	4946.7764	0		2.304110962	5829.042667	5829.042667		1.072577897	3645.853567	0		2.291295127	6315.581667	6315.581667		2.245237323	6726.8752	6726.8752		2.693969851	6802.914833	6802.914833		2.546916573
1	25	A1216	catechol-ortho derivative	carboxymethylenebutenolidase [Gloeobacter violaceus PCC 7421].	Gloeobacter violaceus PCC 7421	37523309_529	25	A1216	2.63753106	6730.456633	6730.456633		2.520089974	6504.025167	6504.025167		3.768822712	7982.8228	7982.8228		3.397725779	7116.979767	7116.979767		1.42451118	4824.838733	0		2.646390324	6102.436333	6102.436333		1.423285511	4185.575933	0		4.125992629	9365.895467	9365.895467		2.163948758	5139.742467	5139.742467		3.904413231	7862.528767	7862.528767		1.828920265
1	43	A1219	benzoate-anaerobic	Ferredoxin, 2Fe-2S [Photorhabdus luminescens subsp. laumondii TTO1].	Photorhabdus luminescens subsp. laumondii TTO1	37527158_45	43	A1219	4.288604655	9832.429633	9832.429633		3.494314492	8257.658333	8257.658333		4.189823056	9426.591767	9426.591767		4.580282058	9188.4365	9188.4365		1.955477822	5842.846467	0		3.768887862	7714.8144	7714.8144		2.367370559	6474.9802	6474.9802		3.576077283	9478.6183	9478.6183		2.657117016	6922.6938	6922.6938		4.703471446	8914.768667	8914.768667		3.586764869
1	26	A1220	phthalate	phthalate dioxygenase large subunit [Mycobacterium sp. PAH2.135].	Mycobacterium sp. PAH2.135	37575469_301	26	A1220	2.840726934	6660.060467	6660.060467		2.715995958	6239.1424	6239.1424		3.048620842	6837.317467	6837.317467		3.764076432	7309.640733	7309.640733		1.210336935	4621.8401	0		2.075381534	5356.077667	5356.077667		1.216346308	4793.489067	0		2.733053372	7069.2148	7069.2148		2.007938358	5890.285033	5890.285033		2.951436408	6117.069767	6117.069767		1.831633903
1	15	A1223	dibenzothiophene	dibenzothiophene desulfurization sulfur oxidation enzyme A [Gordonia sp. CYKS2].	Gordonia sp. CYKS2	37624802_754	15	A1223	1.793619261	4921.3632	0		1.486417312	5335.395833	0		1.826001594	5653.062033	0		2.117071584	5282.5675	5282.5675		0.605011665	3825.934367	0		1.411693283	4537.9085	0		0.815000205	3364.654333	0		1.240928587	4830.139433	0		0.670897707	4668.283967	0		1.974056494	5362.254367	0		1.369507517
1	26	A1224	dibenzothiophene	dibenzothiophene desulfurization sulfur oxidation enzyme B [Gordonia sp. CYKS2].	Gordonia sp. CYKS2	37624803_377	26	A1224	3.017493237	6407.949	6407.949		2.802112055	5910.649933	5910.649933		3.976789815	7361.273733	7361.273733		3.284954673	7704.902	7704.902		2.000138356	5371.998833	5371.998833		2.532056923	5808.653567	5808.653567		1.66709519	5080.9212	0		2.313968263	6081.666033	6081.666033		2.041990651	5784.9828	5784.9828		2.451607195	5724.941667	5724.941667		1.720907456
1	7	A1226	laccase	laccase [Trametes sp. C30].	Trametes sp. C30	37702651_659	7	A1226	1.053042001	3575.559733	0		1.064497867	3731.081733	0		0.507832198	2868.268533	0		1.368751292	3696.905267	0		0.36359211	2946.519567	0		0.550348482	3454.205667	0		0.56391816	2966.124467	0		1.307965115	4014.484467	0		0.569558579	3189.220567	0		0.738216939	3046.301867	0		0.518428823
1	50	A1227	benzoate-anaerobic	glutaconyl-CoA decarboxylase beta subunit [Acidaminococcus fermentans].	Acidaminococcus fermentans	3777507_232	50	A1227	17.93459072	55435.8893	55435.8893		14.99520853	52384.85283	52384.85283		16.90420276	51010.69917	51010.69917		25.61667959	54334.92967	54334.92967		10.33893503	36421.1399	36421.1399		16.92198036	34216.4381	34216.4381		11.6671638	25532.0247	25532.0247		15.47628943	46949.9127	46949.9127		14.55256544	39076.29197	39076.29197		11.33638162	53280.32157	53280.32157		14.31725966
1	5	A1230	mmoA	soluble methane monooxygenase alpha subunit [uncultured bacterium].	uncultured bacterium	37813020_292	5	A1230	0.891713986	3772.881233	0		1.360446389	5227.432833	0		0.752929656	3151.0805	0		1.19195638	4495.741067	0		0.676092755	3701.145567	0		1.682649294	4478.3397	0		0.535604921	2884.976133	0		0.766896362	3509.337033	0		0.529369834	3147.4416	0		0.927521943	3638.820433	0		0.442278095
1	6	A1231	mmoA	soluble methane monooxygenase alpha subunit [uncultured bacterium].	uncultured bacterium	37813027_88	6	A1231	1.201780166	4195.066367	0		1.353062353	4267.4963	0		1.33625519	4265.5968	0		1.638378032	4769.99	0		0.523307675	3188.9626	0		1.17457978	3857.058233	0		0.3278355	2738.1002	0		1.205879214	4205.8056	0		0.945434039	3980.687433	0		1.335985762	4045.260133	0		0.420898707
1	48	A1232	laccase	laccase 1 [Ganoderma sp. BS-1].	Ganoderma sp. BS-1	37813117_783	48	A1232	7.246180286	15524.24507	15524.24507		6.769911117	17509.72617	17509.72617		7.94874244	14799.50777	14799.50777		8.938801069	17907.08587	17907.08587		4.594925506	10972.94007	10972.94007		7.132081401	12823.539	12823.539		4.7065801	9688.798	9688.798		6.756547388	14653.37303	14653.37303		5.415251353	14436.92133	14436.92133		5.756838095	13452.67997	13452.67997		6.229429329
1	23	A124	MTBE	alkane 1-monooxygenase [Prauserella rugosa].	Prauserella rugosa	13872675_60	23	A124	3.445933466	7360.926867	7360.926867		2.846172769	7367.8463	7367.8463		3.526377576	7523.711567	7523.711567		3.040419048	7794.506633	7794.506633		0.619710302	3393.5387	0		2.309639576	5699.685433	5699.685433		1.091094206	4185.2511	0		3.123614872	7533.022433	7533.022433		1.534706452	6002.001033	0		3.663454725	7358.738733	7358.738733		1.744181705
1	19	A1240	phenanthrene	transcriptional regulator PhnR [Burkholderia sp. RP007].	Burkholderia sp. RP007	3820513_279	19	A1240	2.506449722	7458.512333	7458.512333		2.02135253	6348.838733	6348.838733		3.579631669	8739.890133	8739.890133		2.617455812	6215.797633	6215.797633		1.64759104	5463.345533	0		2.786674542	6171.5985	6171.5985		1.080495408	14200.07353	0		2.204655585	5865.9417	5865.9417		2.387806223	5275.666567	5275.666567		2.45547408	5945.8963	5945.8963		2.426228877
1	46	A1241	phenanthrene	LysR-type transcriptional regulator PhnS [Burkholderia sp. RP007].	Burkholderia sp. RP007	3820514_357	46	A1241	5.083751383	11981.2376	11981.2376		4.764392339	9545.883267	9545.883267		6.979368601	16060.26947	16060.26947		5.848840488	13178.67607	13178.67607		2.161027625	6602.718367	6602.718367		6.148236744	10277.1899	10277.1899		3.617357568	7246.460067	7246.460067		5.124667034	11945.30563	11945.30563		3.922424456	9202.662067	9202.662067		5.877270764	13056.15947	13056.15947		4.521761206
1	42	A1242	phenanthrene	dehydrogenase PhnF [Burkholderia sp. RP007].	Burkholderia sp. RP007	3820515_964	42	A1242	3.837895218	9022.9267	9022.9267		3.040002506	7165.102633	7165.102633		3.903896879	8395.291133	8395.291133		4.138663172	9161.4088	9161.4088		2.79113571	6778.134067	6778.134067		3.802683459	7591.539833	7591.539833		1.929993767	5246.231633	0		4.153294567	8775.357867	8775.357867		3.016008564	8292.4321	8292.4321		4.603263741	8517.364567	8517.364567		3.644251235
1	25	A1243	phenanthrene	extradiol dioxygenase PhnC [Burkholderia sp. RP007].	Burkholderia sp. RP007	3820517_1	25	A1243	2.891073366	6826.803667	6826.803667		2.950270695	6833.786067	6833.786067		2.612342087	6390.5501	6390.5501		3.576840069	7055.815533	7055.815533		1.390164979	5192.823867	0		1.860602373	5173.471567	0		1.613488133	4667.1667	0		2.804803257	6479.210067	6479.210067		2.148087463	5992.858167	5992.858167		2.625532521	6436.5742	6436.5742		2.625225223
1	7	A1244	phenanthrene	dihydrodiol dehydrogenase PhnB [Burkholderia sp. RP007].	Burkholderia sp. RP007	3820521_249	7	A1244	1.1101588	4006.197767	0		0.833635328	3401.073967	0		0.956296558	3663.743133	0		2.615857425	5794.6952	5794.6952		0.498475464	3273.3277	0		0.961187407	3894.985967	0		1.268255174	4942.122833	0		1.240136754	4383.347933	0		0.670625933	3313.0584	0		1.527386478	4649.503133	0		0.353024973
1	7	A1252	mannanase	beta-1,4-mannanase [Geobacillus stearothermophilus].	Geobacillus stearothermophilus	3834388_30	7	A1252	0.205472589	2800.343433	0		0.247307825	3120.6199	0		0.559029497	3238.556133	0		1.113640794	3480.9293	0		0.359959899	3082.7149	0		0.998688825	3707.142067	0		0.163874334	2267.273067	0		1.036910957	3682.3583	0		0.318566268	2744.316533	0		0.911732534	3501.435567	0		0.366644356
1	38	A1257	laccase	laccase [Auricularia auricula-judae].	Auricularia auricula-judae (ear fungus)	38479528_843	38	A1257	4.466089985	10961.05547	10961.05547		4.353521307	10084.3388	10084.3388		4.808293534	10348.16207	10348.16207		4.376303051	9516.722267	9516.722267		2.798105735	6809.998967	6809.998967		3.253616567	7504.1435	7504.1435		2.444132764	6321.002567	6321.002567		3.120903077	7864.3292	7864.3292		3.333065433	8343.3459	8343.3459		4.241780541	8878.292567	8878.292567		3.232382029
1	14	A1258	protocatechuate	putative protocatechuate 3,4 dioxygenase alpha subunit [marine alpha proteobacterium SE45].	marine alpha proteobacterium SE45	38490070_560	14	A1258	1.18494711	4433.3359	0		1.443924652	4898.8773	0		1.409181672	4290.513533	0		2.451993652	5798.564567	5798.564567		1.184310522	3968.151667	0		1.702434138	4945.066933	0		1.064803252	3443.007367	0		1.823541897	6266.507633	0		0.798782002	3785.558067	0		1.202845674	4156.443067	0		0.762785285
1	18	A1259	vanillin	para-hydroxybenzoate hydroxylase [Roseovarius nubinhibens].	Roseovarius nubinhibens	38490075_894	18	A1259	1.447321556	4938.8297	0		1.627258273	5485.855367	0		1.613006327	4588.060667	0		3.133055831	6480.437933	6480.437933		0.393860502	3340.8834	0		2.085776914	5546.7008	5546.7008		0.876730195	3808.487333	0		2.548353095	6409.2114	6409.2114		0.868669619	3485.424667	0		2.045473373	5810.041633	5810.041633		1.095274619
1	12	A1263	benzoate-anaerobic	probable acetoacetyl-CoA thiolase [Neurospora crassa].	Neurospora crassa	38567134_47	12	A1263	1.484294544	4503.627	0		1.268123243	4105.925167	0		2.080200496	4960.727333	4960.727333		2.595546986	6246.190833	6246.190833		0.55798828	3403.5789	0		1.347662598	4593.3432	0		0.36526855	3119.811967	0		1.349708515	4542.6279	0		0.832777253	3937.547667	0		2.059905925	6923.9628	6923.9628		0.687151979
1	29	A1264	mcrA	methyl-coenzyme M reductase alpha subunit [uncultured euryarchaeote].	uncultured euryarchaeote	38570224_72	29	A1264	3.31433832	8171.186333	8171.186333		3.566177091	9720.0636	9720.0636		4.137062791	8223.464167	8223.464167		4.425783583	8538.1663	8538.1663		1.263062342	5858.661733	0		2.984338474	7662.3198	7662.3198		0.714586503	3263.416	0		3.046797193	9813.663767	9813.663767		3.107696235	10589.91347	10589.91347		3.333628824	7334.593933	7334.593933		2.602970432
1	6	A1265	DMSO	Dimethylsulfide dehydrogenase alpha subunit precursor (Dimethylsulfide dehydrogenase molybdenum subunit) (DMS DH alpha subunit) (DMS DH molybdenum subunit).	Rhodovulum sulfidophilum	38604883_1405	6	A1265	1.242956996	4239.463967	0		0.420956894	2839.1667	0		0.55861369	2917.292667	0		0.792028372	4077.120733	0		3.888223915	11194.15297	11194.15297		1.782702336	5148.3643	0		0.375568154	3130.5776	0		0.78412994	3694.589967	0		0.480282812	2837.251233	0		0.687855445	3346.011233	0		0.547744884
1	4	A1268	biphenyl	dihydrodiol dehydrogenase [Rhodococcus sp. RHA1].	Rhodococcus sp. RHA1	38678117_127	4	A1268	0.850195542	3367.870467	0		0.825326856	3813.094767	0		1.143763362	3586.747433	0		1.851989197	4349.6745	0		0.72456761	3402.678833	0		0.783083205	3185.190867	0		0.423156721	2697.6934	0		0.737940771	4162.516933	0		0.661161789	3390.207533	0		0.745493392	3227.8497	0		0.539211923
1	11	A1269	benzene	benzene dioxygenase [Burkholderia sp. BZN2].	Burkholderia sp. BZN2	38707268_1	11	A1269	0.277328026	2636.984233	0		0.64170872	2980.0959	0		0.308284742	2388.7602	0		3.089061273	5934.6601	5934.6601		0.991986806	3385.630733	0		1.864765241	5482.462033	0		0.344542577	2665.589233	0		1.75273012	5309.891733	0		0.482648979	3153.744567	0		1.273552295	4176.960667	0		0.378074675
1	48	A1272	catechol-ortho derivative	Putative carboxymethylenebutenolidase (Dienelactone hydrolase) (DLH).	Aquifex aeolicus	3913489_92	48	A1272	5.643765877	18162.4612	18162.4612		6.154253377	19685.54	19685.54		8.470699542	15833.33887	15833.33887		8.031981392	17488.48433	17488.48433		3.033048076	10021.16307	10021.16307		5.195827426	12569.8331	12569.8331		4.823362105	9537.560033	9537.560033		6.791578869	13587.21447	13587.21447		5.287527568	16337.19933	16337.19933		6.413035718	14285.62853	14285.62853		6.893322864
1	50	A1273	phthalate	Phthalate 4,5-dioxygenase oxygenase reductase subunit.	Pseudomonas putida	3914349_472	50	A1273	5.597519796	12766.79327	12766.79327		4.656643789	10714.50547	10714.50547		6.199149083	12061.45143	12061.45143		7.304718895	12503.82777	12503.82777		3.233440228	7980.699167	7980.699167		4.422862706	9243.2423	9243.2423		3.954891855	9009.456833	9009.456833		4.810304936	12084.0595	12084.0595		4.862139807	10297.17637	10297.17637		5.197494628	10628.55333	10628.55333		4.375486434
1	15	A1277	DMSO	putative anaerobic dimethylsulfoxide reductase subunit A [Salmonella typhimurium LT2].	Salmonella typhimurium LT2	39546396_32	15	A1277	2.045464099	5540.2725	5540.2725		2.694761842	6485.694767	6485.694767		1.221912685	4263.4251	0		2.183145139	5654.175433	5654.175433		0.935740523	3850.410367	0		1.189413272	4369.276567	0		0.768166037	3331.5264	0		2.187914951	6000.643267	6000.643267		1.270947547	4956.4157	0		1.874407676	4952.635867	0		1.323267538
1	44	A1278	vanillin	4-hydroxybenzoate 3-monooxygenase [Pseudomonas sp.].	Pseudomonas sp.	397847_425	44	A1278	3.627068432	9838.761367	9838.761367		3.334164217	7367.278767	7367.278767		3.880754119	8236.364867	8236.364867		4.829017475	9381.3411	9381.3411		2.702376618	6796.3811	6796.3811		3.381253607	8384.2439	8384.2439		2.239295531	5342.4055	5342.4055		4.323895522	9520.4757	9520.4757		3.246180658	7384.595333	7384.595333		3.955309971	7760.753533	7760.753533		3.036174085
1	2	A1279	vanillin	4-hydroxybenzoate hydroxylase.	Rhizobium leguminosarum	398073_382	2	A1279	1.390125708	4297.484967	0		1.044531069	3859.413767	0		0.20159721	2766.621067	0		1.124151116	3731.2462	0		0.601774941	3501.827733	0		0.851950556	3550.218533	0		0.669583804	3050.738	0		0.546277686	3159.173033	0		0.492732916	3061.341367	0		0.377739654	3186.346233	0		0.215540505
1	50	A1281	camphor	Camphor resistance CrcB protein [Rhodopseudomonas palustris CGA009].	Rhodopseudomonas palustris CGA009	39934764_170	50	A1281	8.055304873	34796.8782	34796.8782		9.61035892	40784.03703	40784.03703		16.74302499	31223.05987	31223.05987		15.6006997	44727.07647	44727.07647		7.776901401	23766.27357	23766.27357		9.83085457	30154.8128	30154.8128		5.319374395	16565.49833	16565.49833		10.96704674	36028.317	36028.317		6.566635404	16891.57353	16891.57353		13.21353033	41659.60153	41659.60153		7.873762177
1	31	A1282	benzonitrile	putative amidase [Rhodopseudomonas palustris CGA009].	Rhodopseudomonas palustris CGA009	39934770_24	31	A1282	2.020577356	6531.557933	6531.557933		1.78435196	4281.7727	0		1.844617519	4515.214233	0		4.843021691	10556.4399	10556.4399		2.230952798	5669.269667	5669.269667		3.665001786	7486.6627	7486.6627		1.017064476	3678.625267	0		4.193453016	10149.8842	10149.8842		0.934199988	3593.0103	0		4.171818207	9182.949333	9182.949333		0.770361547
1	8	A1284	benzonitrile	aliphatic amidase [Rhodopseudomonas palustris CGA009].	Rhodopseudomonas palustris CGA009	39934992_35	8	A1284	0.754824664	3913.407933	0		1.220352697	3987.9815	0		1.64726601	4291.7105	0		1.686081497	4188.097067	0		1.003469452	3727.602333	0		1.753706647	4720.54	0		0.34581391	2885.249967	0		1.222411714	3891.606467	0		0.511975146	3012.756833	0		1.061229051	3619.0151	0		0.513338498
1	32	A1286	salicylate	possible salicylate hydroxylase [Rhodopseudomonas palustris CGA009].	Rhodopseudomonas palustris CGA009	39936496_611	32	A1286	3.344215076	8209.419067	8209.419067		3.271652937	8419.456633	8419.456633		3.886007302	8379.889267	8379.889267		5.304502718	10174.69837	10174.69837		1.85677779	5917.5724	0		2.630195501	7184.269167	7184.269167		1.484107561	4550.628933	0		4.097020314	8938.718533	8938.718533		1.774854396	5509.4135	0		3.434949244	7984.6946	7984.6946		2.490957962
1	43	A1287	benzonitrile	probable amidase [Rhodopseudomonas palustris CGA009].	Rhodopseudomonas palustris CGA009	39936503_377	43	A1287	4.309875832	10468.86293	10468.86293		3.585743175	12492.33813	12492.33813		6.305380003	12224.38277	12224.38277		6.632976461	14060.88893	14060.88893		2.180544495	6155.641067	6155.641067		3.747143829	8932.152267	8932.152267		2.018957222	4981.2603	4981.2603		5.348983587	10408.01527	10408.01527		2.36590511	6773.499867	6773.499867		4.866342493	9958.039467	9958.039467		3.212857717
1	4	A1289	dibenzothiophene	sulfur/thiosulfate oxidation protein SoxB [Rhodopseudomonas palustris CGA009].	Rhodopseudomonas palustris CGA009	39937525_304	4	A1289	1.068047183	3913.4041	0		0.410478058	3602.0985	0		0.32147017	2664.441767	0		0.314623873	2608.6885	0		2.95174139	7570.881467	7570.881467		0.726950476	3307.855733	0		0.254894789	2500.1911	0		0.590156787	3480.280167	0		1.619171187	5064.818133	0		0.792337961	3368.8052	0		0.598256402
1	29	A1290	homogentisate	homogentisate 1,2-dioxygenase [Rhodopseudomonas palustris CGA009].	Rhodopseudomonas palustris CGA009	39937730_769	29	A1290	3.316498019	8007.717733	8007.717733		2.374705901	6505.287467	6505.287467		3.009994375	6822.503233	6822.503233		3.665836189	7750.318633	7750.318633		1.786385509	5338.840933	0		2.588829655	5976.221067	5976.221067		1.48382721	4697.489533	0		3.266916875	7968.5779	7968.5779		2.005531494	5986.2113	5986.2113		3.011902639	6659.348733	6659.348733		2.474852622
1	32	A1291	catechol-ortho derivative	putative dienelactone hydrolase [Rhodopseudomonas palustris CGA009].	Rhodopseudomonas palustris CGA009	39937890_13	32	A1291	2.664064783	6865.251567	6865.251567		2.932242888	6103.489867	6103.489867		4.429581421	8314.7122	8314.7122		4.171110691	7228.078233	7228.078233		1.737364656	5164.240333	0		2.41661292	5971.5155	5971.5155		1.683593545	7729.509067	0		2.372775299	5936.404967	5936.404967		3.099186002	5776.410933	5776.410933		3.2163253	6220.1017	6220.1017		3.070166701
1	12	A1292	catechol-ortho derivative	dienelactone hydrolase family protein [Geobacter sulfurreducens PCA].	Geobacter sulfurreducens PCA	39984523_637	12	A1292	1.270552136	4147.2327	0		1.038059261	4149.983033	0		1.934074081	4708.6361	0		2.363743018	5596.8651	5596.8651		0.56534114	3904.520933	0		1.345495813	4315.383733	0		0.809588047	3793.262167	0		1.322139315	4897.161533	0		1.126728737	3749.001767	0		2.266478332	5256.655533	5256.655533		0.659779141
1	38	A131	benzonitrile	nitrile hydratase regulator1 [Rhodococcus rhodochrous].	Rhodococcus rhodochrous	1402517_768	38	A131	4.353076087	12418.70843	12418.70843		5.433777923	11826.25713	11826.25713		6.971047992	12816.18353	12816.18353		5.640873476	10851.6632	10851.6632		2.654172208	8827.404433	8827.404433		4.220674746	10029.5486	10029.5486		2.994924936	7016.271267	7016.271267		4.082063054	8972.0504	8972.0504		3.032179231	10175.97603	10175.97603		4.131232849	8882.483833	8882.483833		2.954320373
1		A132	toluene-aerobic	benzyl alcohol dehydrogenase [Acinetobacter calcoaceticus].	Acinetobacter calcoaceticus	1408294_384/910		A132	2.544633679	7084.709933	7084.709933		3.255901361	7029.104767	7029.104767		2.354425316	5580.611767	5580.611767		4.291776508	8936.066	8936.066		0.963209172	3810.902733	0		4.428005315	8023.2311	8023.2311		0.960760135	3904.856267	0		3.126687229	7232.0224	7232.0224		1.918518906	5422.655167	0		4.050277592	7232.345	7232.345		1.1189122
1	8	A1329	0	acetyl-CoA carboxylase.	Gallus gallus (chicken)	4:282608_693	8	A1329	1.756090789	5118.8909	0		1.296691238	4359.885633	0		1.493775454	4274.701667	0		1.828989919	4412.140567	0		0.373656685	3701.519333	0		1.470438831	4465.119667	0		0.58603725	3022.6115	0		1.27290545	4364.873	0		1.418927238	4333.090567	0		1.701387583	4780.469533	0		0.628980004
1	50	A133	dibenzothiophene	putative cytochrome c [Thiobacillus sp. KCT001].	Thiobacillus sp. KCT001	14149089_19	50	A133	12.35878847	44527.95307	44527.95307		10.97665149	40846.58657	40846.58657		18.09643475	39990.41533	39990.41533		20.34639215	50174.85413	50174.85413		7.788619383	25309.52827	25309.52827		12.44047109	33193.4791	33193.4791		9.009837019	21004.7669	21004.7669		14.8275693	35995.6458	35995.6458		5.989120584	28393.71153	28393.71153		16.78909227	39711.08327	39711.08327		12.08505641
1	15	A1332	octane	alkane-1 monooxygenase [Pseudomonas putida].	Pseudomonas putida	4:5824143_1088	15	A1332	2.290912967	6045.741667	6045.741667		2.051092059	6182.292233	6182.292233		2.610242602	5518.766933	5518.766933		2.492808055	5781.4659	5781.4659		0.957912805	3738.8093	0		1.546708259	4476.451433	0		0.582695291	3138.934967	0		2.007026853	5717.924567	5717.924567		1.466068645	4605.292567	0		2.427561747	5531.068	5531.068		0.698265166
1	39	A1334	mcr	Methyl-coenzyme M reductase operon protein C.	Methanococcus vannielii	40:126868_79	39	A1334	3.819423089	9305.629867	9305.629867		3.082631302	9313.129533	9313.129533		4.642697763	9130.6331	9130.6331		4.186611688	9761.675433	9761.675433		1.546011899	5174.3861	0		3.587919042	6475.597633	6475.597633		1.934679758	5241.9425	0		3.509778993	7012.0574	7012.0574		3.285310237	8156.683	8156.683		3.43676975	7653.8909	7653.8909		3.3758501
1	42	A1338	mcr	gene mcrC.	Methanococcus vannielii	40:225629_213	42	A1338	5.395732683	10856.4373	10856.4373		4.683437512	12774.32613	12774.32613		5.621690401	10876.82743	10876.82743		6.194951203	11658.8362	11658.8362		1.923983033	5942.456333	0		3.580501727	7987.107867	7987.107867		2.615723935	5776.325467	5776.325467		4.039858816	9365.989033	9365.989033		4.095331822	9132.842967	9132.842967		4.059828492	8640.095133	8640.095133		4.406217243
1	6	A134	protocatechuate	protocatechuate 3,4-dioxygenase alpha subunit [Acinetobacter sp. ADP1].	Acinetobacter sp. ADP1	141783_149	6	A134	1.308283279	4174.4417	0		1.028136669	3689.0046	0		0.632385225	3274.199967	0		1.684605906	4469.319867	0		0.586741531	3444.798133	0		1.048870191	3655.849233	0		0.550818627	2966.949633	0		0.918111569	5017.400033	0		0.820541699	3448.349467	0		1.73676472	4662.546733	0		0.568482464
1	35	A1343	benzoate-anaerobic	ferredoxin, 2Fe-2S [uncultured bacterium 580].	uncultured bacterium 580	40063438_226	35	A1343	3.288316316	7370.651967	7370.651967		2.035028766	7534.979133	7534.979133		4.228854048	8617.173967	8617.173967		3.561941494	7430.795833	7430.795833		1.757761395	5033.704267	0		2.873464611	6293.1497	6293.1497		2.010474344	5698.052867	5698.052867		3.551357769	8515.0032	8515.0032		3.001476248	7413.329433	7413.329433		3.13281795	7210.473467	7210.473467		2.776522872
1	47	A1344	2,4,5-T	hydroxyquinol 1,2-dioxygenase [Sphingomonas sp.].	Sphingomonas sp.	4007783_401	47	A1344	5.716663423	13342.78153	13342.78153		4.622094049	11519.63683	11519.63683		5.805959596	11369.98593	11369.98593		5.792889977	13191.9762	13191.9762		2.62147868	6862.003867	6862.003867		4.931231744	9838.293067	9838.293067		3.897652747	7976.121033	7976.121033		6.204557191	13688.3613	13688.3613		4.261396853	14933.65087	14933.65087		5.277889639	10962.12037	10962.12037		4.357976855
1	40	A1345	catechol	catechol 2,3-dioxygenase II.	Pseudomonas putida	402288_107	40	A1345	4.702299145	9248.9783	9248.9783		4.460422511	8975.8969	8975.8969		4.03129337	8606.220033	8606.220033		5.056978045	9283.719033	9283.719033		1.093461009	5250.075	0		4.461434368	10084.6124	10084.6124		1.777250942	5042.5634	0		4.314366442	8373.573167	8373.573167		2.808745941	7752.224633	7752.224633		4.184964387	8070.576467	8070.576467		3.281422556
1	24	A1350	benzoate-anaerobic	ferredoxin [Desulfotomaculum thermocisternum].	Desulfotomaculum thermocisternum	4028019_136	24	A1350	2.794515524	6633.3956	6633.3956		2.225992382	6286.275167	6286.275167		3.441641647	7848.700133	7848.700133		3.317893218	7420.517833	7420.517833		1.38096	4861.662367	0		2.114975306	5589.392933	5589.392933		1.491377004	4690.526067	0		2.585247606	6211.894	6211.894		2.665013648	6215.091167	6215.091167		2.22933951	6181.3476	6181.3476		2.750810685
1	2	A1354	catechol	catechol 2,3-dioxygenase [unidentified bacterium].	unidentified bacterium	405:3402316_222	2	A1354	0.497893344	2922.4547	0		0.88067894	3633.864467	0		0.614916581	2985.792133	0		0.543798128	3064.712133	0		0.540875696	3529.676333	0		0.506632242	2883.903433	0		0.624543576	3179.088167	0		0.556860595	3477.110567	0		0.473719098	2994.797867	0		0.819925133	3359.987833	0		0.425520588
1	42	A1355	nicotine	nicotine dehydrogenase [Arthrobacter nicotinovorans].	Arthrobacter nicotinovorans	406607_287	42	A1355	3.70351864	8359.7511	8359.7511		2.8753103	8634.1513	8634.1513		3.698256773	8412.1313	8412.1313		4.494199305	10041.6595	10041.6595		2.150666643	5731.2187	5731.2187		3.477076646	7274.127533	7274.127533		2.575042853	5831.323033	5831.323033		3.272349218	8306.098267	8306.098267		2.003920659	6763.893567	6763.893567		3.102429079	7844.138267	7844.138267		3.154347086
1	10	A1357	phthalate	putative phthalate dioxygenase [Rhodococcus sp. DK17].	Rhodococcus sp. DK17	40787261_1298	10	A1357	2.618239888	5962.5577	5962.5577		1.646153146	5347.034133	0		1.873623732	5736.404233	0		2.523982719	5612.351533	5612.351533		0.685782025	4073.865067	0		1.051166864	4166.4769	0		1.056084358	3669.2356	0		1.895242809	4944.359233	0		1.651917645	4953.678033	0		1.80010399	5047.840767	0		1.361913181
1	44	A1358	phthalate	putative terephthalate 1,2-dioxygenase [Rhodococcus sp. DK17].	Rhodococcus sp. DK17	40787271_66	44	A1358	4.489599085	11041.47817	11041.47817		4.635875139	9835.788367	9835.788367		6.212146711	12757.26167	12757.26167		5.946978054	11646.20293	11646.20293		2.518925976	6803.491633	6803.491633		3.617032983	9251.0029	9251.0029		2.490259001	5505.9996	5505.9996		4.924421142	12162.23333	12162.23333		3.052141199	7285.5672	7285.5672		5.757043615	10930.33477	10930.33477		3.521586112
1	46	A1360	acrylonitrile	nitrilase [uncultured organism].	uncultured organism	40890059_708	46	A1360	5.998880276	18685.22097	18685.22097		5.844722059	14031.87657	14031.87657		8.76132771	15436.9586	15436.9586		7.203021822	15043.27857	15043.27857		3.602172947	10449.23577	10449.23577		5.41743731	10663.92377	10663.92377		3.575005818	8489.474233	8489.474233		5.559049849	11212.05107	11212.05107		3.930257641	11462.11877	11462.11877		5.18128876	12997.61223	12997.61223		6.277799986
1	3	A1361	acrylonitrile	nitrilase [uncultured organism].	uncultured organism	40890063_751	3	A1361	0.950753915	4324.574633	0		1.84139566	5558.011	0		1.65636547	4262.776567	0		1.173673089	3765.5658	0		0.532258804	3321.998533	0		0.634034645	3557.5718	0		0.312677075	2938.7527	0		1.312142617	4530.9574	0		0.977736867	4003.135533	0		1.549189996	4738.078067	0		0.773126806
1	34	A1362	acrylonitrile	nitrilase [uncultured organism].	uncultured organism	40890073_735	34	A1362	3.531869534	8138.867633	8138.867633		3.419264051	6838.920533	6838.920533		3.818171481	8803.115833	8803.115833		3.819147087	7522.010533	7522.010533		1.809692599	5919.487767	0		3.174615943	7213.810633	7213.810633		2.591105153	6441.481267	6441.481267		3.516320498	8294.219367	8294.219367		2.809749835	7030.697133	7030.697133		3.3509424	6582.265067	6582.265067		2.834576197
1	35	A1363	acrylonitrile	nitrilase [uncultured organism].	uncultured organism	40890079_882	35	A1363	2.98524063	8047.587167	8047.587167		2.932977107	7006.949333	7006.949333		3.298591626	7852.316667	7852.316667		3.470060008	6947.209567	6947.209567		1.671177045	5154.1292	0		2.400318	6077.2944	6077.2944		2.547382299	5387.295	5387.295		3.131953136	7134.394633	7134.394633		2.683955053	6754.5843	6754.5843		3.013122982	6813.2537	6813.2537		2.772754714
1	51	A1364	acrylonitrile	nitrilase [uncultured organism].	uncultured organism	40890081_713	51	A1364	7.957717183	24881.68613	24881.68613		6.70205088	19739.95277	19739.95277		7.182577767	23990.956	23990.956		12.03051884	23847.15167	23847.15167		6.078333256	15628.66923	15628.66923		8.908640787	18062.234	18062.234		5.650015001	15585.0654	15585.0654		10.71721382	23332.53053	23332.53053		6.183597833	20111.75323	20111.75323		9.340827592	20945.58103	20945.58103		6.841290689
1	8	A1365	acrylonitrile	nitrilase [uncultured organism].	uncultured organism	40890085_146	8	A1365	0.598702658	3482.8748	0		0.882398366	4147.707733	0		1.078633775	4413.111833	0		1.758857188	5149.6803	0		1.088980664	4041.343667	0		0.911298033	3454.4876	0		1.259672629	4325.740867	0		1.624166417	4415.5906	0		0.418623458	2761.084067	0		0.513974685	3301.759567	0		0.582947525
1	12	A1366	acrylonitrile	nitrilase [uncultured organism].	uncultured organism	40890089_235	12	A1366	1.190344393	4110.5418	0		0.803967073	3597.9549	0		0.43829837	2980.419733	0		1.453452544	4159.9106	0		0.833446014	3734.627633	0		1.507815668	4752.898867	0		1.754155349	4698.042533	0		1.568016318	4981.757867	0		0.62243863	3219.0669	0		1.627660927	4612.3363	0		0.360494135
1	36	A1367	acrylonitrile	nitrilase [uncultured organism].	uncultured organism	40890097_770	36	A1367	4.050443608	9111.504367	9111.504367		3.644070476	8050.654067	8050.654067		3.909780227	7649.379333	7649.379333		4.406088022	9457.771933	9457.771933		1.931313007	5708.8476	0		3.429407158	7419.756567	7419.756567		1.818048301	4731.1046	0		3.256380062	7635.7278	7635.7278		2.462084069	6540.4718	6540.4718		3.540155896	7783.9311	7783.9311		3.098898749
1	51	A1368	acrylonitrile	nitrilase [uncultured organism].	uncultured organism	40890099_786	51	A1368	4.640593737	13484.2366	13484.2366		5.420117196	12072.68157	12072.68157		6.261982112	13605.4026	13605.4026		6.955706108	13918.92313	13918.92313		3.059823008	8545.080167	8545.080167		5.343332554	10338.65457	10338.65457		3.524888821	8359.4334	8359.4334		5.402950527	12825.92787	12825.92787		4.266154857	11182.50857	11182.50857		5.748181607	11904.58457	11904.58457		5.35569418
1	21	A1369	acrylonitrile	nitrilase [uncultured organism].	uncultured organism	40890105_149	21	A1369	3.308808743	7464.848233	7464.848233		3.143613552	7127.557733	7127.557733		2.894291788	6449.2745	6449.2745		4.332424829	8740.9376	8740.9376		5.206301054	13061.0239	13061.0239		2.330778897	5705.3011	5705.3011		0.6563762	3423.5081	0		2.529327291	6465.9942	6465.9942		1.465910174	5847.594833	0		2.692145051	7422.402767	7422.402767		1.098867268
1	3	A1370	acrylonitrile	nitrilase [uncultured organism].	uncultured organism	40890109_880	3	A1370	1.237135768	4357.237167	0		1.095723292	3663.9197	0		0.502242378	2951.4966	0		1.268612289	4698.6658	0		0.377389502	3245.059233	0		1.001576246	3838.224633	0		0.376679052	2717.356833	0		0.85826503	3686.768733	0		0.706366396	3425.0777	0		0.730776903	3328.0413	0		0.310867627
1	3	A1371	acrylonitrile	nitrilase [uncultured organism].	uncultured organism	40890113_448	3	A1371	1.05012439	4301.0722	0		1.130447666	3848.580633	0		1.754969466	4423.0824	0		1.509611812	4899.335567	0		0.620626395	3820.952933	0		1.260673089	3929.657833	0		0.891628023	3660.360133	0		1.14090592	4022.600933	0		0.666459881	3474.0876	0		0.563838173	3162.0837	0		0.910175297
1	6	A1372	acrylonitrile	nitrilase [uncultured organism].	uncultured organism	40890115_570	6	A1372	1.1183187	4536.1458	0		1.403888568	4578.6465	0		1.13650151	4017.884	0		1.168970046	4026.1305	0		0.796164853	3700.643033	0		1.068795982	4652.880167	0		0.536821914	3156.0751	0		1.307935897	4157.546	0		0.609454604	3673.950167	0		0.989546205	4376.8904	0		0.592335846
1	39	A1373	acrylonitrile	nitrilase [uncultured organism].	uncultured organism	40890129_12	39	A1373	4.739788336	10135.88763	10135.88763		3.509447179	9716.823067	9716.823067		4.328109852	9890.296333	9890.296333		4.922610493	10100.84077	10100.84077		1.756481869	6238.388633	0		3.299579118	7469.8139	7469.8139		2.332214168	5602.955867	5602.955867		3.619132263	9259.077267	9259.077267		2.941982056	7621.7803	7621.7803		3.848580037	8871.3079	8871.3079		3.459133134
1	38	A1374	acrylonitrile	nitrilase [uncultured organism].	uncultured organism	40890137_78	38	A1374	3.81237356	9367.265567	9367.265567		3.680691563	7810.402433	7810.402433		4.439599067	8403.778767	8403.778767		5.043342321	9130.4635	9130.4635		2.311627621	6804.052833	6804.052833		2.634296499	7925.8551	7925.8551		2.132717331	5665.912867	5665.912867		3.083141168	8064.358033	8064.358033		2.822930849	6874.3858	6874.3858		4.402786047	9184.0903	9184.0903		2.918721606
1	8	A1375	acrylonitrile	nitrilase [uncultured organism].	uncultured organism	40890139_447	8	A1375	1.375485574	5355.6583	0		1.158922521	4021.5453	0		2.248673712	5538.267133	5538.267133		2.061028078	5278.685333	5278.685333		0.618799001	3654.596967	0		1.422607559	4442.8516	0		0.747144229	3204.320433	0		1.448864385	4170.834433	0		1.408579548	4237.224967	0		1.332414534	5544.301633	0		1.19311701
1	42	A1376	acrylonitrile	nitrilase [uncultured organism].	uncultured organism	40890141_152	42	A1376	4.756549248	11331.83003	11331.83003		3.970103747	11346.17277	11346.17277		4.405656693	10013.06147	10013.06147		6.626874958	13545.95893	13545.95893		1.638316551	6283.969267	0		5.225151039	10031.71123	10031.71123		2.056535426	5656.383067	5656.383067		4.89365272	9335.4954	9335.4954		3.128921547	8897.223433	8897.223433		4.794576308	9429.0395	9429.0395		3.449366866
1	48	A1377	acrylonitrile	nitrilase [uncultured organism].	uncultured organism	40890171_803	48	A1377	6.145982088	14149.70767	14149.70767		5.586583485	15996.43453	15996.43453		7.403367698	14733.67153	14733.67153		6.922785698	14544.17897	14544.17897		4.175047452	9465.7934	9465.7934		5.565992584	10613.0494	10613.0494		3.3315456	9139.407867	9139.407867		6.121862818	12054.49997	12054.49997		5.807595074	12298.19803	12298.19803		5.445438512	12521.6624	12521.6624		5.872906293
1	8	A1378	acrylonitrile	nitrilase [uncultured organism].	uncultured organism	40890173_547	8	A1378	1.739443006	4929.117	0		1.793427401	5252.2375	0		2.273754129	6110.428033	6110.428033		1.713099023	4527.936	0		0.815033837	4134.7004	0		1.093396763	4528.446567	0		0.920991739	3677.986133	0		1.285015	5598.602633	0		1.202623669	4909.9726	0		1.933197607	4581.330133	0		1.371670101
1	20	A1379	acrylonitrile	nitrilase [uncultured organism].	uncultured organism	40890179_552	20	A1379	2.349118483	5991.545867	5991.545867		2.092873496	5879.571333	5879.571333		2.836642364	6311.431933	6311.431933		3.099595678	7278.405233	7278.405233		1.203857354	4389.663767	0		1.714003172	5423.192633	0		1.307642216	3991.829467	0		2.126925335	5846.301567	5846.301567		2.113631544	5865.183767	5865.183767		2.138392262	5684.799767	5684.799767		1.385252523
1	49	A1380	acrylonitrile	nitrilase [uncultured organism].	uncultured organism	40890181_181	49	A1380	6.567150553	15011.48727	15011.48727		5.990115567	12255.11977	12255.11977		7.50495093	16300.3424	16300.3424		7.482685602	13594.24083	13594.24083		4.526112475	10138.03963	10138.03963		4.227715364	10355.03787	10355.03787		3.262754775	8101.4246	8101.4246		6.799827594	13852.59403	13852.59403		4.722200885	10254.14433	10254.14433		5.820576538	12630.5123	12630.5123		5.310163888
1	2	A1381	acrylonitrile	nitrilase [uncultured organism].	uncultured organism	40890187_201	2	A1381	1.365457239	4163.3363	0		0.694228716	4216.583533	0		1.165663191	3825.2008	0		1.668772387	4925.363067	0		0.41582127	3136.406533	0		3.001686067	7179.642867	7179.642867		0.4422791	2936.018567	0		1.750429939	6398.309833	0		0.687907828	3400.3411	0		0.800020845	3591.843967	0		0.608657253
1	8	A1382	acrylonitrile	nitrilase [uncultured organism].	uncultured organism	40890189_567	8	A1382	1.472230749	4338.122533	0		1.145677234	3975.680033	0		0.486902663	2774.414333	0		1.673548301	4707.846667	0		1.318571751	4467.549433	0		1.041050711	4101.614833	0		0.92537137	3486.591333	0		1.079322305	3864.017933	0		0.422896601	3030.4862	0		0.783451942	3334.020933	0		0.405338345
1	11	A1383	acrylonitrile	nitrilase [uncultured organism].	uncultured organism	40890201_872	11	A1383	1.709747144	4987.122667	0		1.40435956	4546.1768	0		1.394457246	4543.6538	0		2.331766218	5402.066033	5402.066033		0.878739267	4141.202033	0		1.538521167	4354.433067	0		0.8044049	3781.416033	0		1.508313462	5121.921333	0		0.894688125	3825.072067	0		1.174570279	4058.084167	0		1.376407447
1	9	A1384	acrylonitrile	nitrilase [uncultured organism].	uncultured organism	40890239_821	9	A1384	1.626303725	5115.8743	0		1.534660234	4417.786633	0		1.424407264	4334.052167	0		2.517641185	5463.374967	5463.374967		0.79477685	4088.5498	0		1.422876736	4382.3606	0		0.598885651	2979.977067	0		1.789486663	5310.718367	0		1.082152798	4142.859633	0		1.427892176	4518.653967	0		1.080359024
1	51	A1385	acrylonitrile	nitrilase [uncultured organism].	uncultured organism	40890243_775	51	A1385	7.027784169	24344.43743	24344.43743		6.832880188	17966.86457	17966.86457		9.031306327	21451.84077	21451.84077		8.622610628	21828.52147	21828.52147		5.146074619	14107.90003	14107.90003		7.345167754	16019.35913	16019.35913		6.59443421	15345.15363	15345.15363		7.192562483	20170.10477	20170.10477		5.698892676	18222.89023	18222.89023		8.341562183	18024.984	18024.984		8.144802152
1	9	A1386	acrylonitrile	nitrilase [uncultured organism].	uncultured organism	40890289_68	9	A1386	0.92947375	3743.9439	0		0.573444702	3030.6024	0		0.757610443	3323.684567	0		1.563275482	4132.272667	0		0.716773016	3839.260633	0		2.246957772	5306.397567	5306.397567		1.061238189	3757.673567	0		0.928182626	4355.433233	0		1.108053767	3743.0902	0		0.850592199	3318.946867	0		1.651559347
1	21	A1387	acrylonitrile	nitrilase [uncultured organism].	uncultured organism	40890313_886	21	A1387	1.421000382	4896.627033	0		1.371771747	4523.534933	0		0.978344317	3675.029367	0		2.781138891	5888.226833	5888.226833		2.231547461	6210.855433	6210.855433		1.538749517	5091.406233	0		2.280623033	5654.5564	5654.5564		2.625200543	7136.167433	7136.167433		1.159991597	4169.636033	0		1.928809353	5064.996767	0		1.611920362
1	6	A1388	acrylonitrile	nitrilase [uncultured organism].	uncultured organism	40890323_249	6	A1388	1.965656342	5279.5325	0		1.401679418	4346.433633	0		2.375859534	6088.884067	6088.884067		1.429031426	4100.358	0		0.625974438	3893.513233	0		1.556670754	4661.928567	0		0.990047752	3740.896767	0		1.505126469	5340.458933	0		1.007552917	3631.3472	0		1.70441551	4424.147733	0		1.272043005
1	5	A1389	protocatechuate	protocatechuate 3,4-dioxygenase beta-subunit [Burkholderia gladioli].	Burkholderia gladioli	4096595_32	5	A1389	1.4923065	4689.493667	0		0.728842576	3514.261133	0		0.730960435	3056.4315	0		2.563643857	5843.9083	5843.9083		0.584662631	3381.265733	0		0.961314431	4159.6282	0		1.052243736	3777.105267	0		1.253253248	4472.562133	0		0.320568684	2846.561333	0		1.052935491	3881.4206	0		0.375100334
1	44	A1394	gallate	Pyrogallol hydroxytransferase large subunit (Transhydroxylase alpha subunit).	Pelobacter acidigallici	41019498_22	44	A1394	3.55650389	10146.32987	10146.32987		3.167772736	9585.116333	9585.116333		5.336382751	12077.79093	12077.79093		5.576821756	12151.98793	12151.98793		2.70582063	6875.4106	6875.4106		4.640534965	8736.326433	8736.326433		2.340125838	8025.288533	8025.288533		4.343297354	10546.48207	10546.48207		4.084269262	10287.99977	10287.99977		3.720037213	10050.38	10050.38		3.60114118
1	49	A1395	0	pyruvate-ferredoxin oxidoreductase and related 2-oxoacid-ferredoxin oxidoreductases gamma-alpha subunit [Thermoproteus tenax].	Thermoproteus tenax	41033657_143	49	A1395	9.664955064	24492.01363	24492.01363		9.667915425	18359.2799	18359.2799		8.99880933	22617.9241	22617.9241		10.60184979	22451.30563	22451.30563		5.680402619	17844.84027	17844.84027		9.369618832	17877.85867	17877.85867		4.590430601	10882.43633	10882.43633		10.92729182	22964.6217	22964.6217		7.46448038	18500.71153	18500.71153		9.573445977	20345.10997	20345.10997		5.742576325
1	10	A1396	0	pyruvate-ferredoxin oxidoreductase and related 2-oxoacid-ferredoxin oxidoreductases alpha subunit [Thermoproteus tenax].	Thermoproteus tenax	41033667_600	10	A1396	1.79350867	5184.7445	0		1.501247421	4065.308467	0		2.06922884	5364.664767	5364.664767		2.23759605	5479.920433	5479.920433		0.899432073	3741.413	0		1.024630551	3965.6777	0		1.489775643	4187.135333	0		1.514146439	5423.6849	0		1.942715075	5005.395633	0		1.651786041	4980.716333	0		1.271456635
1	44	A1399	benzoate-anaerobic	ferredoxin [Campylobacter jejuni].	Campylobacter jejuni	4105265_216	44	A1399	6.707047764	15142.1878	15142.1878		4.952160019	17557.748	17557.748		6.933859091	14078.34353	14078.34353		9.06423469	21736.5491	21736.5491		3.108596757	9171.099233	9171.099233		6.39328326	15447.98627	15447.98627		2.334019094	5666.895933	5666.895933		7.792451376	16089.09403	16089.09403		3.068622222	10449.52457	10449.52457		8.038542935	13848.3984	13848.3984		3.66749731
1	12	A1400	dibenzothiophene	SoxA precursor [Starkeya novella].	Starkeya novella	41056560_387	12	A1400	1.417398664	4371.025	0		1.425562572	4411.205433	0		2.05507826	4809.195933	4809.195933		1.805710325	4667.830767	0		0.693643815	3454.278767	0		1.337503872	3920.803067	0		0.773976353	3333.560333	0		1.818545887	4919.4363	0		1.40910433	4172.0045	0		1.477969153	4387.8451	0		1.070986642
1	15	A1406	benzonitrile	nitrile hydratase regulator1 [Rhodococcus sp. N-771].	Rhodococcus sp. N-771	4126495_71	15	A1406	1.963815227	5960.590167	0		1.796092019	5489.778367	0		2.436528614	5420.559367	5420.559367		1.942351519	5172.870067	0		1.525943304	4695.420833	0		1.859397106	4752.311133	0		1.340803178	4080.009533	0		1.960405014	5654.8035	0		1.835067911	5537.416767	0		2.252821699	5637.075633	5637.075633		1.328281486
1	48	A1408	phthalate	phthalate-inducible quinolinate phosphoribosyl transferase [Burkholderia cepacia].	Burkholderia cepacia	4128218_604	48	A1408	6.473119381	13279.79487	13279.79487		4.810844135	10514.068	10514.068		6.67357233	13219.87757	13219.87757		6.25461887	12379.1168	12379.1168		3.279457305	8179.232067	8179.232067		4.783295507	9143.051833	9143.051833		3.527400732	7858.098267	7858.098267		4.064359477	12083.88507	12083.88507		3.853817913	9503.628567	9503.628567		5.565995231	11404.34987	11404.34987		5.00802623
1	27	A1409	phthalate	phthalate dihydrodiol dehydrogenase [Burkholderia cepacia].	Burkholderia cepacia	4128220_1103	27	A1409	3.050927861	7500.9876	7500.9876		2.812331627	6282.1269	6282.1269		4.313736467	8578.6033	8578.6033		4.031441416	7464.812467	7464.812467		1.469159579	5339.832667	0		3.099133557	7958.441533	7958.441533		1.187199716	4016.029467	0		3.477685284	8374.5929	8374.5929		2.445647584	6222.662867	6222.662867		3.167584099	6734.614967	6734.614967		1.711285455
1	14	A141	benzoate-aerobic	cis-diol dehydrogenase [Rhodococcus sp. 19070].	Rhodococcus sp. 19070	14289341_93	14	A141	2.330584529	6084.6881	6084.6881		2.155081595	6052.318967	6052.318967		2.452121749	5598.558567	5598.558567		2.612589504	6518.296633	6518.296633		0.842257823	3717.4088	0		2.074106572	5669.609633	5669.609633		0.374208603	2728.677267	0		2.127245512	5121.898967	5121.898967		1.384409685	4756.283233	0		1.939021931	5131.851033	0		1.091319514
1	27	A1410	haloacid	(S)-2-haloacid dehalogenase I (2-haloalkanoic acid dehalogenase I) (L-2-haloacid dehalogenase I) (Halocarboxylic acid halidohydrolase I) (DEHCI).	Pseudomonas sp. CBS3	417106_308	27	A1410	2.569830826	6522.126267	6522.126267		2.356038644	6357.857233	6357.857233		2.276668883	5753.7618	5753.7618		2.953419547	7437.6624	7437.6624		1.628723098	5099.8466	0		2.399689774	5362.0013	5362.0013		1.650719767	4653.545267	0		2.284952587	6923.2034	6923.2034		2.424088286	6244.487033	6244.487033		3.03333537	6620.351533	6620.351533		1.67078145
1	2	A1415	catechol-meta derivative	4-hydroxy-2-oxovalerate aldolase [Pseudomonas sp.].	Pseudomonas sp.	425214_881	2	A1415	0.395207531	3179.088333	0		0.532372843	3416.7493	0		0.71538673	2991.742133	0		0.549840451	2896.7769	0		0.401604441	2867.255667	0		0.566422404	2947.365433	0		0.252564249	2472.063333	0		0.867780556	3496.1235	0		0.702844926	3244.2559	0		0.674429397	3112.818733	0		0.408470002
1	20	A1416	MTBE	alkane 1-monooxygenase [Bdellovibrio bacteriovorus HD100].	Bdellovibrio bacteriovorus HD100	42523659_186	20	A1416	1.580680291	4456.6951	0		0.827447375	3002.760733	0		1.151971011	4040.150267	0		4.607901275	9192.115667	9192.115667		1.468127684	4022.7415	0		2.836531122	6133.5467	6133.5467		1.11656131	3499.2431	0		2.54656161	6807.9697	6807.9697		0.764198813	3358.710333	0		3.909867952	8438.2024	8438.2024		0.508685847
1	12	A1417	toluene-aerobic	xylB.	Pseudomonas putida	43:151646_314	12	A1417	1.193101574	4450.385867	0		2.050629796	5911.3617	5911.3617		2.290988975	5129.216767	5129.216767		2.786768338	6240.324	6240.324		0.747711295	3611.4474	0		1.159940169	4006.2957	0		0.364535875	3029.2025	0		1.732001095	5311.821033	0		0.647619143	3685.2257	0		1.524467789	4278.767667	0		0.926353888
1	11	A142	0	acetyl-CoA synthetase [Staphylococcus aureus subsp. aureus Mu50].	Staphylococcus aureus subsp. aureus Mu50	14324459_622	11	A142	2.08718541	5054.8205	5054.8205		0.67379012	3736.3001	0		1.610506768	4668.8385	0		1.964661628	5141.2859	0		0.916759659	3943.252167	0		1.234465802	4301.578667	0		0.810853982	3304.219167	0		1.308628275	4344.433367	0		1.455176711	4923.619267	0		1.438684263	4511.6409	0		0.87236584
1	50	A1424	aminocyclopropane	1-aminocyclopropane-1-carboxylate deaminase (ACC deaminase).	Pseudomonas sp. 6G5	44:231457_44	50	A1424	7.344809276	19625.30237	19625.30237		10.32124527	21031.0045	21031.0045		8.186651819	17547.98923	17547.98923		9.538603729	20336.67053	20336.67053		3.720960723	10286.65897	10286.65897		6.99467987	14224.3857	14224.3857		4.101811462	11216.14287	11216.14287		7.079739013	15813.41663	15813.41663		6.772757213	15874.61077	15874.61077		6.97878691	14621.92347	14621.92347		6.791706297
1	5	A1425	mcr	Methyl-coenzyme M reductase II beta subunit (Coenzyme-B sulfoethylthiotransferase beta) (MCR II beta).	Methanocaldococcus jannaschii	44:3915770_835	5	A1425	0.884967247	3839.497267	0		0.901137663	4267.081067	0		1.320273731	3953.304233	0		1.717949069	4471.952833	0		0.314652766	3258.1974	0		0.578484201	3495.326233	0		0.396393998	2945.8329	0		0.760875311	3629.0067	0		0.566509716	3068.660267	0		1.274011356	4365.398633	0		0.702544889
1	44	A1426	aminocyclopropane	1-aminocyclopropane-1-carboxylate deaminase; ACC deaminase; ACCd [Enterobacter cloacae].	Enterobacter cloacae	44:4105594_54	44	A1426	5.361882576	12078.56783	12078.56783		4.837580718	13763.3307	13763.3307		5.573587989	12644.63503	12644.63503		5.892904	12172.9905	12172.9905		2.110395256	6589.189233	6589.189233		4.040288647	9245.492167	9245.492167		3.111890536	6973.658467	6973.658467		4.973842168	10663.65933	10663.65933		4.598471242	10180.95867	10180.95867		4.826563234	10132.2628	10132.2628		5.788433557
1	27	A1428	haloacid	2-haloacid dehalogenase H-109 [Pseudomonas putida].	Pseudomonas putida	440136_580	27	A1428	2.093348463	6437.2397	6437.2397		2.68117449	7876.346633	7876.346633		3.175210437	6486.2921	6486.2921		3.517727691	7931.134233	7931.134233		1.005688145	5567.4591	0		2.411395783	7069.003367	7069.003367		1.359976476	3991.8342	0		2.945494163	7076.747033	7076.747033		2.036620205	9057.8648	9057.8648		3.017407895	6830.3035	6830.3035		2.059424114
1	12	A1430	haloacid	haloalkanoic acid dehalogenase [Burkholderia sp.].	Burkholderia sp.	4468132_56	12	A1430	2.147717365	5823.8014	5823.8014		1.296756181	4103.4045	0		1.745442481	4860.362933	0		1.736815722	4613.511733	0		0.716430076	3450.8747	0		1.741110636	4795.102233	0		0.312531971	2825.652067	0		1.813872708	5687.1112	0		1.465664847	4893.1614	0		1.917925583	5074.530067	0		0.63058565
1	37	A1435	phenanthrene	dihydrodiol dehydrogenase [Alcaligenes faecalis].	Alcaligenes faecalis	4586273_85	37	A1435	3.2156748	8387.942333	8387.942333		3.638736882	6908.636333	6908.636333		3.69828848	7645.122033	7645.122033		4.479302019	8711.485133	8711.485133		1.770108221	5729.819167	0		3.258991382	7170.999933	7170.999933		2.340259481	5914.0029	5914.0029		4.050995277	8465.286067	8465.286067		3.210787676	7103.169567	7103.169567		3.481096399	7702.805133	7702.805133		3.04101249
1	11	A1436	phenanthrene	dioxygenase large subunit [Alcaligenes faecalis].	Alcaligenes faecalis	4586274_1141	11	A1436	1.372403447	4836.482867	0		1.22717413	4094.444533	0		1.603212346	4324.536833	0		1.764865951	4541.590967	0		0.97090143	3433.620633	0		1.200858542	3743.029233	0		0.664056734	3127.954467	0		1.342680018	4461.7772	0		1.283898259	4407.007833	0		1.630391942	4332.2064	0		0.870297463
1	47	A1437	phenanthrene	trans-2'-carboxybenzalpyruvate hydratase-aldolase [Alcaligenes faecalis].	Alcaligenes faecalis	4586278_732	47	A1437	5.8849553	16239.02827	16239.02827		7.681735016	19329.60313	19329.60313		8.078756198	17787.41987	17787.41987		9.490890448	19581.82483	19581.82483		3.937587781	10643.96413	10643.96413		7.172309291	14348.84873	14348.84873		3.376780493	7595.293233	7595.293233		8.234019311	15272.94333	15272.94333		5.42507388	12305.21187	12305.21187		5.765472312	13041.97717	13041.97717		5.273598633
1	2	A1438	phenanthrene	1-hydroxy-2-naphtoaldehyde dehydrogenase [Alcaligenes faecalis].	Alcaligenes faecalis	4586282_1472	2	A1438	0.717356729	3359.4572	0		0.736977818	3187.544567	0		0.787484929	3253.734	0		0.711882104	3159.899367	0		0.413701254	3127.025333	0		0.512894947	3404.607633	0		0.419699854	2789.645833	0		0.596885108	3356.4394	0		0.498403567	3170.125867	0		0.442888878	2926.116733	0		0.385811192
1	18	A1439	phenanthrene	hydratase-aldolase [Alcaligenes faecalis].	Alcaligenes faecalis	4586283_877	18	A1439	1.904135589	4919.905167	0		1.4875493	4518.9897	0		1.589824254	4389.756233	0		2.056259449	6675.9456	6675.9456		0.48549095	3450.8821	0		2.994526646	7198.618133	7198.618133		0.605984552	3064.2201	0		1.366973464	4703.896	0		0.891153013	3868.439	0		1.205509781	4439.856867	0		0.691282005
1	24	A1440	methanesulfonic acid	reductase [Methylosulfonomonas methylovora].	Methylosulfonomonas methylovora	4633082_506	24	A1440	3.354318966	7344.846167	7344.846167		2.485151137	5371.822867	5371.822867		2.410719614	5904.958467	5904.958467		3.190407594	6953.655767	6953.655767		1.719664678	4887.723767	0		2.686477887	6394.791633	6394.791633		1.803442919	5275.967	0		1.886009755	5599.1098	0		1.550784654	4686.7563	0		3.240376773	7039.933533	7039.933533		1.771862591
1	15	A1443	4-chlorobenzoate	fcbB; probable enoyl-CoA hydratase (similar to Arthrobacter sp. fcbB); Lepb1170_C2_224 [Mycobacterium leprae].	Mycobacterium leprae	466794_683	15	A1443	2.363965147	5208.0665	5208.0665		1.892068762	4756.1675	0		1.87668443	4884.823233	0		2.51261596	5480.4951	5480.4951		1.417365495	5408.326767	0		1.717619334	4633.45	0		1.619985491	5006.630667	0		2.207556691	6057.7353	6057.7353		1.66433449	4664.9533	0		2.10830545	5100.517933	5100.517933		1.212408274
1	51	A1444	0	iron-sulfur protein CooF [Desulfovibrio vulgaris subsp. vulgaris str. Hildenborough].	Desulfovibrio vulgaris subsp. vulgaris str. Hildenborough	46849510_226	51	A1444	6.098974492	16790.06737	16790.06737		5.574093673	13231.4088	13231.4088		7.892372066	15228.75873	15228.75873		8.820129288	18393.44003	18393.44003		4.098358539	10045.40133	10045.40133		6.599651411	15422.45747	15422.45747		4.682421298	9994.194933	9994.194933		9.199343051	18611.9202	18611.9202		4.228644224	11609.76593	11609.76593		7.315639078	14452.17867	14452.17867		6.074869652
1	11	A1446	camphor	5-exo-hydroxycamphor dehydrogenase [Pseudomonas putida].	Pseudomonas putida	473746_50	11	A1446	1.445394034	5044.546667	0		1.671857272	4488.330433	0		1.963314919	5615.9389	0		2.494992435	6113.392367	6113.392367		0.662045062	3916.605433	0		0.791260169	3663.5954	0		0.66539863	3190.6395	0		1.416461531	4993.550933	0		1.837901005	5056.587567	0		1.401312452	4817.478133	0		1.498728616
1	3	A1447	catechol	catechol 2,3-dioxygenase [Rhodococcus rhodochrous].	Rhodococcus rhodochrous	476042_170	3	A1447	0.725432391	3214.716833	0		0.50630514	2597.294433	0		0.428830374	2803.930233	0		0.505780164	2873.614133	0		3.744275067	11088.66043	11088.66043		0.661962244	3510.7009	0		0.81371144	3275.7899	0		0.896862607	3843.914733	0		1.465115093	4840.611067	0		0.616868616	2988.370833	0		0.359649248
1	11	A1448	mcrA	methyl coenzyme M reductase system, component A2 homolog - Methanobacterium thermoautotrophicum (strain Delta H).	Methanothermobacter thermautotrophicus	48:7445687_75	11	A1448	0.847448208	5225.119	0		1.315915991	3756.180033	0		1.373151038	4423.419833	0		2.534043559	5366.551567	5366.551567		1.057963052	3809.960167	0		1.208630381	3844.077033	0		1.05496243	3991.550433	0		2.107471802	6016.438767	6016.438767		0.857906904	3605.328367	0		1.524503349	4189.2738	0		0.529479241
1	3	A1449	laccase	laccase 1 precursor [Coprinus cinereus].	Coprinopsis cinerea	4838342_268	3	A1449	0.62177224	3009.235567	0		0.677087252	3653.727767	0		1.095053346	3813.058133	0		1.157785712	4109.4653	0		0.472613955	3331.704067	0		1.452106434	4692.298533	0		1.847874652	5568.2772	0		0.385822135	2908.741467	0		0.203839957	3243.312133	0		0.676350687	3208.013967	0		0.514792119
1	12	A1450	laccase	laccase 3 precursor [Coprinus cinereus].	Coprinopsis cinerea	4838346_272	12	A1450	1.615231043	4766.617167	0		0.907937715	4989.185767	0		0.859753905	3085.838633	0		1.656091111	4743.849667	0		1.301505573	4021.9831	0		1.934255853	4713.012733	0		2.262528894	6271.912133	6271.912133		2.108395966	5483.962267	5483.962267		0.815941396	3474.137567	0		1.412201221	4087.0237	0		0.864121874
1	50	A1453	biphenyl	dihydrodiol dehydrogenase [Ralstonia sp. SBUG 290].	Ralstonia sp. SBUG 290	49:28193601_608	50	A1453	12.16625114	37230.28187	37230.28187		11.81744701	37107.26623	37107.26623		16.44587562	35081.7861	35081.7861		16.87722579	46177.88537	46177.88537		7.379526958	20956.60867	20956.60867		13.17974	28211.46773	28211.46773		7.855570246	14549.05137	14549.05137		13.59750567	35911.26493	35911.26493		8.087603705	18063.64953	18063.64953		8.918941605	39866.5615	39866.5615		11.74392653
1	11	A1459	mcrA	possible Methyl-coenzyme M reductase alpha sub [Prochlorococcus marinus str. MIT 9313].	Prochlorococcus marinus str. MIT 9313	5:33862895_179	11	A1459	1.545170448	4786.484333	0		1.801805505	4814.547633	0		1.241228372	3932.0523	0		2.288351157	5713.4866	5713.4866		0.76803799	4175.581667	0		2.1793555	5535.627733	5535.627733		0.376747464	2817.837	0		1.5371763	4672.156133	0		0.821828983	3689.2287	0		1.453217153	4513.322067	0		0.753151377
1	32	A146	2,4,5-T	hydroxyquinol-1, 2-dioxygenase [Ralstonia pickettii].	Ralstonia pickettii	1437475_829	32	A146	3.273598008	8418.553667	8418.553667		3.365860804	8166.246033	8166.246033		3.205836904	7025.952233	7025.952233		3.727904594	8362.1075	8362.1075		1.964401517	6055.7615	0		2.935140758	6507.520033	6507.520033		1.670634915	4628.379	0		2.962026777	6717.069133	6717.069133		2.259801885	6129.542667	6129.542667		3.036676392	7114.754033	7114.754033		2.522623548
1	21	A1464	benzene	benzene 1,2-dioxygenase, ferredoxin protein [Xylella fastidiosa Temecula1].	Xylella fastidiosa Temecula1	50:28198597_73	21	A1464	1.835699831	4982.2255	0		1.52287997	4634.680933	0		1.293544175	3966.2888	0		3.332840322	7868.522933	7868.522933		1.230283439	4282.979267	0		2.178762345	6203.533633	6203.533633		0.933778171	4217.6899	0		2.214065683	6174.962367	6174.962367		1.271394414	4338.129467	0		0.924183002	4058.8882	0		1.580645476
1	19	A1466	mcr	Methyl coenzyme M reductase, subunit D [Methanopyrus kandleri AV19].	Methanopyrus kandleri AV19	51:20094090_320	19	A1466	2.04536498	5540.928867	5540.928867		2.183108897	5851.712533	5851.712533		3.127210657	6271.566667	6271.566667		3.549633784	7435.3484	7435.3484		1.051940377	4919.630833	0		1.600967269	4802.003433	0		0.570996332	3920.795767	0		2.151656154	6100.647567	6100.647567		1.25601031	4083.1434	0		1.811175496	5596.607533	0		1.798119157
1	50	A1470	dichloroethane	haloalkane dehalogenase [Xylella fastidiosa 9a5c].	Xylella fastidiosa 9a5c	52:15838559_517	50	A1470	10.46587816	21032.12627	21032.12627		5.769259538	16844.796	16844.796		7.353294026	19784.37007	19784.37007		7.14748484	17792.67637	17792.67637		4.594791273	11075.78577	11075.78577		5.29004838	12373.5976	12373.5976		5.099521772	10855.04373	10855.04373		7.015469223	14434.27567	14434.27567		5.351692974	13642.9075	13642.9075		6.825837628	17431.04453	17431.04453		7.218623896
1	19	A1472	0	COG4055: Methyl coenzyme M reductase, subunit D	Methanosarcina barkeri	52:23052635_70	19	A1472	2.500682163	6867.271467	6867.271467		2.047681991	5664.407033	5664.407033		2.778128242	6978.686733	6978.686733		2.978748414	6991.294533	6991.294533		0.87789566	5186.461767	0		1.577639578	4851.762233	0		0.936161757	4124.6932	0		2.504769007	6219.714933	6219.714933		1.198539678	4571.836533	0		1.909539169	5491.121033	0		1.499307708
1	3	A1473	mcrA	methyl coenzyme M reductase system, component A2 homolog [Methanothermobacter thermautotrophicus].	Methanothermobacter thermautotrophicus str. Delta H	53:15678179_1324	3	A1473	1.149987723	4267.7458	0		1.042909071	4133.212933	0		0.432015536	3740.284067	0		1.29335487	4119.466367	0		0.55659133	3596.573633	0		1.027733219	3571.751633	0		0.570481824	2735.087533	0		0.772119658	3518.2542	0		1.640265214	4603.2261	0		0.605216464	3998.936167	0		0.628370681
1	50	A1476	cymene	PsbC1 [Rhodopseudomonas palustris].	Rhodopseudomonas palustris	5360705_709	50	A1476	5.702361293	18547.47553	18547.47553		5.603080647	13690.90587	13690.90587		6.80580122	15469.68063	15469.68063		8.054827965	15603.7662	15603.7662		4.092827261	9994.8222	9994.8222		5.874671868	12288.9166	12288.9166		3.52542896	9824.962	9824.962		6.552823287	15936.36943	15936.36943		5.472420777	12720.86923	12720.86923		6.753292815	14024.9697	14024.9697		6.111302825
1	18	A1480	acetylene	EPOXIDE HYDROLASE (EPOXIDE HYDRATASE).	Stigmatella aurantiaca	547697_579	18	A1480	2.36137336	5632.3751	5632.3751		1.865287242	6150.8375	0		1.552514771	4254.234067	0		1.988811527	5083.981467	0		1.607826845	5209.1856	0		2.307612939	5637.222133	5637.222133		0.952603828	3780.711633	0		1.798214803	5172.1212	0		2.05552557	5809.8874	5809.8874		1.487315868	4314.063833	0		0.847420536
1	50	A1481	phthalate	PHTHALATE TRANSPORTER.	Pseudomonas putida	548511_1120	50	A1481	5.752936427	14088.34273	14088.34273		3.731740088	12677.09697	12677.09697		6.307109316	15175.3046	15175.3046		9.576566828	18390.7695	18390.7695		3.330108	8721.803633	8721.803633		6.837976876	14891.71757	14891.71757		3.152069327	10168.0164	10168.0164		6.341282456	15000.84793	15000.84793		5.459275237	11921.84547	11921.84547		7.46974168	14200.50357	14200.50357		4.631000463
1	23	A1485	acrylonitrile	glutaconate CoA-transferase subunit [Acidaminococcus fermentans].	Acidaminococcus fermentans	559392_573	23	A1485	2.618616625	6984.0885	6984.0885		1.813734738	4881.470833	0		2.606064921	6849.5859	6849.5859		3.384100451	6965.2501	6965.2501		1.641386301	4787.840433	0		1.557480994	4816.281433	0		1.694184721	4813.7741	0		2.251518004	6458.996533	6458.996533		1.943814745	6126.1812	0		3.145162391	6696.3668	6696.3668		2.659408483
1	50	A1492	gentisate	gentisate 1,2-dioxygenase [Pseudomonas alcaligenes].	Pseudomonas alcaligenes	5733104_390	50	A1492	8.63265012	19407.31213	19407.31213		6.931731121	17229.17313	17229.17313		9.313216074	22271.13507	22271.13507		11.96889977	24482.19657	24482.19657		5.224856847	13133.46363	13133.46363		6.63281999	16677.89283	16677.89283		5.567431774	12354.4674	12354.4674		8.469131909	20193.7177	20193.7177		5.507117725	13997.62577	13997.62577		8.661885815	20232.3271	20232.3271		7.294760834
1	2	A1494	catechol-meta derivative	PROBABLE 4-HYDROXY-2-OXOVALERATE ALDOLASE MHPE (HOA) [Mycobacterium bovis AF2122/97].	Mycobacterium bovis AF2122/97	58:31794645_212	2	A1494	0.261221648	3595.394067	0		1.085348931	4019.8261	0		0.624443792	2754.390433	0		1.004857934	3757.282633	0		0.719961936	3200.258333	0		0.995586731	2905.030233	0		0.482950028	5618.186767	0		0.488852706	3019.3123	0		0.288850838	2207.6792	0		0.749399521	4044.8703	0		0.482585871
1	22	A1504	mcrA	methyl coenzyme M reductase (EC 1.8.-.-) alpha chain - Methanococcus vannielii.	Methanococcus vannielii	59:80971_842	22	A1504	2.650125822	6439.187267	6439.187267		2.547419553	7105.373467	7105.373467		2.479741141	6242.810367	6242.810367		3.217207746	7325.2841	7325.2841		0.64980693	4371.0331	0		2.783634535	6727.713667	6727.713667		0.954028809	3772.325633	0		2.199018401	5217.4182	5217.4182		2.505408144	6411.1366	6411.1366		1.842674231	5103.466267	0		2.154835927
1	8	A1508	mmo	soluble methane monooxygenase regulatory protein B [Methylococcus capsulatus].	Methylococcus capsulatus	6:7770068_266	8	A1508	1.500485308	4272.505267	0		1.298323859	4170.143033	0		1.511200086	4320.569367	0		1.783927413	6086.5193	0		0.911027735	4276.627167	0		0.981304316	4053.301233	0		0.531777888	3261.7717	0		0.926060353	4304.214467	0		0.988388849	4453.249233	0		1.296356909	4395.460833	0		1.039787602
1	26	A1511	mmo	soluble methane monooxygenase hydroxylase component (MMOH) beta subunit [Methylomonas sp. KSPIII].	Methylomonas sp. KSPIII	6002398_651	26	A1511	3.321756384	7890.463333	7890.463333		2.357954888	6782.718367	6782.718367		3.545427725	8542.217233	8542.217233		3.047983321	7395.174933	7395.174933		1.630401083	4783.4998	0		1.775591992	5877.1576	0		2.169976969	5427.711367	5427.711367		2.815473584	7721.288233	7721.288233		2.351675051	7042.395867	7042.395867		2.756891412	7121.9972	7121.9972		2.572134109
1	15	A1512	mmo	soluble methane monooxygenase hydroxylase component (MMOH) beta subunit [Methylomonas sp. KSWIII].	Methylomonas sp. KSWIII	6002405_453	15	A1512	1.352205101	4392.215433	0		1.389172262	4076.872233	0		1.530543404	4043.616733	0		2.198974735	5782.212433	5782.212433		0.732190442	3224.0433	0		1.034574082	3669.937133	0		0.601917671	3195.621667	0		1.494760593	4641.4885	0		1.032782247	3809.435433	0		1.915191642	6515.866833	0		0.541889438
1	40	A1518	dodecyl sulfate	arylsulfotransferase [Pseudomonas putida].	Pseudomonas putida	6019467_1539	40	A1518	4.478438656	8577.6943	8577.6943		3.174476363	7300.6095	7300.6095		3.661044839	7984.863867	7984.863867		4.073769976	8389.881633	8389.881633		1.836270468	5641.275833	0		2.961758597	6819.7303	6819.7303		2.506556614	5755.044067	5755.044067		3.6565049	8917.220833	8917.220833		2.901079422	6936.850567	6936.850567		3.595569281	7559.412233	7559.412233		2.971558466
1	43	A1519	dodecyl sulfate	SftP [Pseudomonas putida].	Pseudomonas putida	6019468_490	43	A1519	4.914715309	11186.442	11186.442		4.451180647	9998.818333	9998.818333		5.638900384	10895.8997	10895.8997		5.105082156	11442.0403	11442.0403		2.594544891	6914.8712	6914.8712		4.189377095	8813.9052	8813.9052		3.422599754	7135.563133	7135.563133		4.054116921	10503.09513	10503.09513		4.897453229	9568.361767	9568.361767		4.358742429	9294.186	9294.186		3.963646343
1	7	A1522	phenanthrene	Probable 1-hydroxy-2-naphthoate transporter.	Nocardioides sp. KP7	6093708_969	7	A1522	0.357884362	2968.553667	0		0.177788626	3038.854833	0		0.257292289	2881.832633	0		2.485751478	5533.886133	5533.886133		2.504940555	6989.389667	6989.389667		1.717731221	4381.155067	0		0.349062411	2453.7419	0		0.84205089	3345.938567	0		0.396614406	2740.536967	0		1.230456356	3753.1277	0		0.314106105
1	3	A1523	acetylene	PROBABLE EPOXIDE HYDROLASE EPHA (EPOXIDE HYDRATASE) (ARENE-OXIDE HYDRATASE) [Mycobacterium tuberculosis H37Rv].	Mycobacterium tuberculosis H37Rv	61:2113959_421	3	A1523	0.662749225	3217.015233	0		0.61487671	2853.641167	0		0.450377445	2886.693667	0		1.246946468	3877.2608	0		0.321078142	2958.584933	0		0.744565492	3300.8656	0		1.302236239	3981.464467	0		1.001745343	3788.916133	0		0.435952051	2983.4336	0		0.858421626	3428.378133	0		0.408720842
1	7	A1526	biphenyl	2,3-dihydroxybiphenyl-1,2-dioxygenase [Pseudomonas sp. SY5].	Pseudomonas sp. SY5	6118533_532	7	A1526	0.914004548	3823.4302	0		0.705906141	3138.665033	0		0.895246728	3585.692233	0		1.294170609	3891.961933	0		0.474246664	3231.490267	0		1.300355585	4111.868933	0		1.430042927	4092.403033	0		2.491444322	6649.547633	6649.547633		0.661334417	3298.898533	0		1.016162206	3804.3109	0		1.22629202
1	8	A1529	dibenzofuran	2,2',3-trihydroxybiphenyl dioxygenase.	Sphingomonas paucimobilis	6226591_388	8	A1529	0.963473687	4022.859767	0		0.795468698	3725.771633	0		1.475080385	4725.1295	0		2.024423377	5760.743967	5760.743967		0.471435753	4033.555	0		0.942057406	3663.804067	0		0.328671229	3327.880733	0		1.161270229	4112.727667	0		0.664688505	3251.988067	0		1.344466178	5263.190567	0		0.510680347
1	39	A153	aminocyclopropane	1-aminocyclopropane-1-carboxylate deaminase.	Pseudomonas fluorescens	1439548_344	39	A153	3.511427558	8426.630633	8426.630633		3.959113622	9356.6046	9356.6046		4.129256154	8956.004367	8956.004367		5.041274856	9203.350867	9203.350867		1.607041484	5101.417	0		2.955092544	7369.540633	7369.540633		2.103557259	5760.983667	5760.983667		3.511027188	8758.7527	8758.7527		2.644884213	7046.802867	7046.802867		3.515262422	7296.835733	7296.835733		2.980629975
1	3	A1536	aminobenzenesulfonate	2-aminobenzenesulfonate dioxygenase large subunit [Alcaligenes sp. O-1].	Alcaligenes sp. O-1	6492234_343	3	A1536	1.436471236	5202.004367	0		0.98742255	5068.052267	0		1.243108815	5087.1904	0		1.881324952	5312.165133	0		0.640620249	3160.477367	0		1.016729047	3632.749733	0		0.733668096	3871.519533	0		1.301897258	5758.1706	0		1.057986211	4531.870633	0		0.850392191	3801.727667	0		0.830966292
1	46	A1537	nitrilotriacetate	nitrilotriacetate monooxygenase [Agrobacterium tumefaciens str. C58].	Agrobacterium tumefaciens str. C58	65:17936988_475	46	A1537	6.519006223	17825.3935	17825.3935		7.021689456	13981.38503	13981.38503		6.98932795	15610.05397	15610.05397		10.5349278	19721.18517	19721.18517		3.371612086	9779.782967	9779.782967		9.598668413	18674.40033	18674.40033		3.826189318	8338.0603	8338.0603		7.518355466	13981.72263	13981.72263		4.312914228	11729.79283	11729.79283		6.755550813	14456.40397	14456.40397		4.29798744
1	13	A1541	mannanase	multidomain beta-1,4-mannanase precursor [Caldibacillus cellulovorans].	Caldibacillus cellulovorans	6651327_658	13	A1541	1.540797957	4745.036333	0		1.576888674	5172.537067	0		0.935552443	4021.027533	0		3.36219219	6713.213167	6713.213167		0.746184195	3571.3106	0		1.80358362	4951.618533	0		0.508295108	3398.7308	0		1.684817641	4886.905267	0		0.938105101	4279.3871	0		2.136804549	5210.2197	5210.2197		0.65858754
1	40	A155	aminocyclopropane	putative 1-aminocyclopropane-1-carboxylate deaminase (acc deaminase) [Pyrococcus abyssi GE5].	Pyrococcus abyssi GE5	14520280_580	40	A155	5.331140979	12377.80757	12377.80757		4.289079609	10032.35083	10032.35083		5.640638579	11599.79683	11599.79683		5.974454319	13026.067	13026.067		3.195708117	7043.331967	7043.331967		5.603367145	10680.36203	10680.36203		2.969357522	6599.597933	6599.597933		4.703693628	9830.873133	9830.873133		3.810030008	9190.267133	9190.267133		4.852645736	12069.99133	12069.99133		4.059303149
1	29	A1553	catechol-ortho derivative	putative dienelactone hydrolase [Thermobifida fusca].	Thermobifida fusca	6707658_212	29	A1553	2.037314943	6215.996933	6215.996933		1.517319339	4553.752733	0		1.587099747	4609.575667	0		5.037173318	10424.88633	10424.88633		0.890662456	3904.725367	0		3.295917096	8078.559833	8078.559833		2.427739935	7847.3215	7847.3215		3.164455944	7659.206967	7659.206967		0.456927448	3214.975833	0		3.273282655	8284.823867	8284.823867		1.333237755
1	16	A1554	haloacid	2-haloalkanoic acid dehalogenase [Sulfolobus solfataricus P2].	Sulfolobus solfataricus P2	68:15898820_446	16	A1554	1.774937059	4971.5575	0		1.778756929	4868.579067	0		1.742022953	4838.7925	0		2.745606227	5967.358833	5967.358833		1.002160508	3763.511333	0		1.069522559	3753.4958	0		0.422695621	3038.594367	0		2.613597363	6531.7441	6531.7441		0.770296721	3540.974033	0		1.777698706	4729.4289	0		0.729188899
1	29	A1559	phenanthrene	phenanthrene-hydroxylating dioxygenase large subunit [Sphingomonas sp. AJ1].	Sphingomonas sp. AJ1	6899840_92	29	A1559	3.540844936	7858.8577	7858.8577		2.534034044	6202.990567	6202.990567		2.959858707	7121.6196	7121.6196		3.725061797	6787.6152	6787.6152		2.303503665	5984.441533	5984.441533		2.383377847	5494.624367	5494.624367		1.678879886	4707.6125	0		2.79989912	6893.604	6893.604		2.065863626	6037.974633	6037.974633		2.902645843	6406.6736	6406.6736		2.60702562
1	48	A1566	aminocyclopropane	ACC deaminase [Penicillium citrinum].	Penicillium citrinum	7024439_601	48	A1566	11.78408288	27022.65883	27022.65883		8.832569117	22119.07353	22119.07353		16.00412791	29618.6028	29618.6028		19.87496551	35424.92507	35424.92507		6.096493229	17981.87087	17981.87087		12.74674891	24634.78347	24634.78347		5.694795951	18993.5934	18993.5934		10.17863504	30079.41663	30079.41663		6.560336153	18301.0058	18301.0058		13.14318027	30711.35673	30711.35673		10.69836918
1	2	A1572	mcr	methyl coenzyme M reductase (EC 1.8.-.-) mcrD - Methanococcus vannielii.	Methanococcus vannielii	72:80977_126	2	A1572	0.856250454	3764.382833	0		1.016140285	3144.688767	0		0.828887425	3091.930633	0		0.872947465	3222.666433	0		0.515763583	3001.2095	0		1.006308475	3826.774933	0		0.475298069	2743.9373	0		0.882570092	3287.2886	0		0.773658915	3744.441933	0		1.019638521	3506.6714	0		0.601687716
1	3	A1585	dibenzothiophene	SoxC precursor [Starkeya novella].	Starkeya novella	7381242_3	3	A1585	0.399979889	3264.505733	0		0.877119122	4248.032967	0		1.441462862	4325.5762	0		0.529965655	3056.581833	0		0.352487547	2561.9609	0		1.24603561	3587.981633	0		0.486835666	2984.372133	0		0.863947855	3873.990533	0		0.799975898	3296.861867	0		0.836629962	3441.005567	0		0.484746513
1	37	A159	protocatechuate	protocatechuate 3,4-dioxygenase beta subunit [Sulfitobacter sp. GAI-37].	Sulfitobacter sp. GAI-37	14585924_53	37	A159	4.520039775	9040.3878	9040.3878		2.585194644	6853.6326	6853.6326		3.504624631	6466.5576	6466.5576		4.017800815	7926.872833	7926.872833		4.408654678	13483.54973	13483.54973		2.972887439	6656.0605	6656.0605		1.276639447	4400.698933	0		2.759709213	6418.627233	6418.627233		3.301684877	7991.8394	7991.8394		2.376680934	6036.920533	6036.920533		2.891604122
1	13	A1593	phenanthrene	iron-sulfur protein small subunit [Nocardioides sp. KP7].	Nocardioides sp. KP7	7619817_327	13	A1593	1.910578108	4591.488333	0		1.930865226	5262.4358	0		1.564240015	4299.3179	0		1.45018497	4813.855133	0		0.559094048	3508.808767	0		1.578624921	4869.5576	0		0.75509086	3176.721667	0		1.541654635	4411.554733	0		1.499982681	4338.553833	0		1.598641441	4520.788833	0		0.838484417
1	19	A1594	phenanthrene	aldehyde dehydrogenase [Nocardioides sp. KP7].	Nocardioides sp. KP7	7619820_559	19	A1594	2.72028899	6525.042733	6525.042733		2.160012975	6287.451767	6287.451767		2.596561266	6980.904567	6980.904567		2.924846804	6475.946433	6475.946433		0.986085646	4274.731967	0		2.188809459	5214.252067	5214.252067		1.664702152	4914.890633	0		1.628816048	6278.9519	0		2.278962092	5669.104533	5669.104533		2.556192061	6151.6186	6151.6186		1.732466697
1	32	A1596	dibenzothiophene	thermophilic dibenzothiophene desulfurization enzyme C [Paenibacillus sp. A11-2].	Paenibacillus sp. A11-2	7637394_166	32	A1596	2.922645251	8649.928467	8649.928467		3.824527062	8389.306133	8389.306133		4.163804809	9471.824367	9471.824367		4.6382112	8523.282533	8523.282533		1.332150342	5318.187267	0		2.718465179	7047.686067	7047.686067		2.758798976	16291.8323	16291.8323		3.255367606	7417.2114	7417.2114		2.018225034	6074.2589	6074.2589		2.693439261	7432.101033	7432.101033		3.899297073
1	4	A1597	dibenzothiophene	thermophilic dibenzothiophene desulfurization enzyme C [Paenibacillus sp. A11-2].	Paenibacillus sp. A11-2	7637394_726	4	A1597	0.843234299	4456.738167	0		0.303728937	2061.903	0		0.678421371	3020.0816	0		1.403244885	4684.213067	0		0.434869766	2545.672967	0		1.052750916	3526.300767	0		1.402410375	6228.774267	0		0.55290583	3483.9989	0		0.581358912	2922.198933	0		0.675698925	3138.488067	0		0.425681759
1	28	A1598	vanillin	putative para-hydroxybenzoate hydroxylase [Sagittula stellata].	Sagittula stellata	7649286_4	28	A1598	2.471060225	6115.3476	6115.3476		1.858775203	5344.441733	0		2.165839941	7860.646933	7860.646933		4.255642036	9310.0548	9310.0548		2.407846675	6197.552533	6197.552533		2.858938208	6070.812467	6070.812467		1.385442338	4208.935333	0		3.164951427	10162.3831	10162.3831		1.773221405	5321.268167	0		3.460340171	8554.716833	8554.716833		1.263674611
1	49	A1599	protocatechuate	protocatechuate 3,4-dioxygenase beta subunit [alpha proteobacterium Y3F].	alpha proteobacterium Y3F	7649293_223	49	A1599	6.770217111	13927.87007	13927.87007		5.133244295	14971.3997	14971.3997		7.982048149	15163.92867	15163.92867		9.434328424	16143.4137	16143.4137		3.69731368	10781.81083	10781.81083		6.423290852	12793.7643	12793.7643		4.972115166	9776.721633	9776.721633		5.71403192	12612.27127	12612.27127		5.860606632	13308.43353	13308.43353		7.083121548	15128.18293	15128.18293		4.266627337
1	45	A16	biphenyl	2-hydroxy-6-oxo-6-phenylhexa-2,4-dienoate hydrolase [Rhodococcus sp. M5].	Rhodococcus sp. M5	104:1177721_445	45	A16	3.470296362	10951.58883	10951.58883		3.926569398	7663.450633	7663.450633		6.2469442	14132.96547	14132.96547		4.927778284	11150.9801	11150.9801		3.444917449	7969.5439	7969.5439		3.618161437	8619.094	8619.094		3.293006805	6508.499133	6508.499133		3.552660961	9546.242933	9546.242933		4.069703474	7929.345667	7929.345667		4.425172168	9694.5654	9694.5654		4.886168233
1	6	A160	protocatechuate	protocatechuate 3,4-dioxygenase beta subunit [marine bacterium SE96].	marine bacterium SE96	14585964_34	6	A160	0.805345333	3693.018667	0		1.490979612	6003.728567	0		1.270052533	3788.052033	0		1.920909853	5053.926867	0		0.626269618	3729.8485	0		1.075864144	3740.323067	0		0.815503803	4107.663133	0		1.093548129	4038.8686	0		0.832035518	3999.305	0		1.156288881	4109.7421	0		0.645115507
1	9	A1612	0	Acetyl-CoA decarbonylase/synthase complex alpha subunit (ACDS complex alpha subunit) (ACDS complex carbon monoxide dehydrogenase) (ACDS CODH).	Methanothermobacter thermautotrophicus str. Delta H	8:6685377_9	9	A1612	1.181275295	4387.132267	0		1.021510801	3617.291467	0		1.740419006	4903.761033	0		2.00298998	4803.4342	4803.4342		0.812776367	4107.3078	0		0.817461861	3307.647167	0		0.751415404	3035.6178	0		1.899812925	5978.663867	0		0.754614264	3523.360633	0		1.46278525	4184.2647	0		0.841806603
1	4	A1614	mcr	mcrD.	Methanococcus vannielii	84:150056_370	4	A1614	1.682749251	5261.9465	0		1.371074626	4172.143467	0		1.80316824	4478.9745	0		1.256498632	3894.235333	0		0.77975378	3347.3618	0		0.859157073	4046.2799	0		0.771378873	3513.3293	0		0.602476862	4007.219833	0		0.816886413	3606.4599	0		1.153367954	3924.8418	0		0.637803908
1	13	A1616	DMSO	anaerobic dimethyl sulfoxide reductase chain B [Yersinia pestis].	Yersinia pestis CO92	88:16123477_500	13	A1616	1.838046046	5804.3131	0		1.273914713	4241.0229	0		0.530359395	2739.177933	0		3.969179664	8481.965967	8481.965967		1.017162072	3893.1952	0		1.180508895	4380.161267	0		0.527250422	2875.506467	0		1.943911106	5223.843467	0		0.63770887	3194.935433	0		1.633939042	4696.7042	0		0.701977941
1	4	A1617	DMSO	anaerobic dimethyl sulfoxide reductase chain A [Yersinia pestis].	Yersinia pestis CO92	89:16123478_2028	4	A1617	0.573861133	3211.8044	0		0.67781509	3503.5644	0		0.434747292	2529.7449	0		1.430963175	4556.055033	0		0.538212435	2965.7201	0		1.029943556	3842.570933	0		0.342933206	2668.180533	0		1.256946175	4159.7803	0		0.526651807	3236.7327	0		0.870660947	3649.046833	0		0.435852438
1	12	A1619	DMSO	anaerobic dimethyl sulfoxide reductase subunit A [Yersinia pestis KIM].	Yersinia pestis KIM	89:22124775_97	12	A1619	1.874971329	4952.4556	0		1.886466263	5201.946633	0		2.150563337	4787.946333	4787.946333		1.681672597	5414.673633	0		0.968982504	4070.7136	0		1.427854771	4483.730833	0		0.52764309	3111.6012	0		1.512770781	4353.7992	0		1.303532976	4574.7065	0		1.700430794	4536.5645	0		0.6348331
1	29	A1626	biphenyl	2,3-dihydroxybiphenyl 1,2-dioxygenase [Rhodococcus sp. RHA1].	Rhodococcus sp. RHA1	8978307_57	29	A1626	2.093922755	7972.076333	7972.076333		2.285638185	4865.2318	4865.2318		3.355816576	7615.3585	7615.3585		2.836965749	6789.251733	6789.251733		1.236681029	4748.0823	0		2.216813541	4884.365267	4884.365267		1.255921798	3837.707567	0		2.318672576	5709.6282	5709.6282		2.336443765	4908.081667	4908.081667		2.672513295	6402.462867	6402.462867		2.27572052
1	26	A1635	phthalate	MopB [Burkholderia cepacia].	Burkholderia cepacia	903977_139	26	A1635	0.719896647	3314.801133	0		1.265966715	4406.160667	0		1.658429499	4557.932333	0		3.720726463	7391.238467	7391.238467		1.895850898	5126.774933	0		1.657369298	4586.367467	0		1.683544578	4580.622433	0		1.963086623	6251.4723	0		1.250079111	4464.479433	0		1.973291252	5583.678367	0		0.482949762
1	5	A1636	mcrG	Methyl coenzyme M reductase, gamma subunit [Methanopyrus kandleri AV19].	Methanopyrus kandleri AV19	92:20094092_279	5	A1636	0.734102193	3386.512667	0		0.537086616	2765.955867	0		0.380561063	2483.303	0		0.650428376	3091.0361	0		0.461541515	2998.9972	0		0.503536868	2767.9455	0		0.294972526	2509.528933	0		0.841990172	3630.1146	0		0.451672417	2918.4219	0		0.519843325	2824.241233	0		0.31882819
1	2	A1640	ethylbenzene-aerobic	3-alkylcatechol-2,3-dioxygenase EbdC [Pseudomonas putida].	Pseudomonas putida	9369348_535	2	A1640	0.772650996	3579.382567	0		0.847129178	3785.098467	0		0.806219021	3357.4364	0		1.3145918	3905.374067	0		0.488752492	3282.444033	0		0.881760834	3671.820667	0		0.448696619	2971.817833	0		0.924650401	3966.338	0		0.646770592	3505.243933	0		1.206806045	3709.495467	0		0.455712221
1	2	A1641	ethylbenzene-aerobic	EbdR protein [Pseudomonas putida].	Pseudomonas putida	9369353_556	2	A1641	0.492725977	3103.208333	0		0.761121742	3306.4751	0		0.439239689	2679.2575	0		0.176766456	2403.891067	0		2.66450919	5917.3497	5917.3497		0.337213869	2666.3992	0		0.315863543	3284.4053	0		0.446168918	2996.8896	0		0.768594567	3843.1186	0		0.45948382	2870.4769	0		0.359000872
1	14	A1644	toluene-aerobic	benzyl alcohol dehydrogenase II [Pseudomonas putida].	Pseudomonas putida	94:939834_155	14	A1644	1.432829479	4655.144333	0		2.569979536	5701.3206	5701.3206		2.457078194	5716.346967	5716.346967		2.286308035	5519.311633	5519.311633		1.148699198	4703.001633	0		0.94066364	3801.051467	0		0.553477782	3100.513367	0		2.022620257	6300.365	6300.365		0.905432044	3949.567333	0		1.205724304	4077.021433	0		1.290210513
1	4	A1649	benzoate-anaerobic	probable acetyl-CoA acetyltransferase [Salmonella enterica subsp. enterica serovar Typhi str. CT18].	Salmonella enterica subsp. enterica serovar Typhi str. CT18	97:16761797_666	4	A1649	1.356295644	4782.7349	0		1.587475263	5174.882533	0		1.991611372	4731.596133	0		1.768073336	4703.9705	0		0.14774204	3088.3224	0		0.850181144	3588.6561	0		0.631057048	3310.807067	0		1.052326646	3757.0338	0		1.009012044	4425.097067	0		1.003728136	3815.6074	0		0.729206416
1	43	A1655	cyclopentanol	cyclopentanol dehydrogenase [Comamonas sp. NCIMB 9872].	Comamonas sp. NCIMB 9872	99:24460042_79	43	A1655	4.629658902	9473.418567	9473.418567		3.271433195	8257.918233	8257.918233		5.985748773	11502.90587	11502.90587		5.579982055	10549.36977	10549.36977		2.330363273	6884.732667	6884.732667		4.015406233	8101.4075	8101.4075		2.727692883	6155.9054	6155.9054		4.36525063	10003.471	10003.471		3.293323683	7241.5342	7241.5342		4.851001003	9414.7711	9414.7711		4.520350511
1	6	A1656	laccase	laccase LCC3-2 [Polyporus ciliatus].	Polyporus ciliatus	9957145_271	6	A1656	1.707529191	5420.6284	0		1.399917897	4859.8179	0		0.716056277	3093.994167	0		2.178148295	5384.945467	5384.945467		0.492442284	3471.170433	0		1.948651525	4970.001433	0		1.748641103	4934.957	0		1.739197474	5060.4463	0		0.421792532	2936.7366	0		1.834433209	7206.204467	0		0.344513672
1	11	A1658	pyrene	Peroxidase/catalase (Catalase-peroxidase).	Legionella pneumophila	9972797_1047	11	A1658	2.412070552	5898.8214	5898.8214		2.139655121	5319.107867	5319.107867		1.658331033	4515.6352	0		1.881985081	4837.880933	0		0.684968371	3645.396833	0		1.530856584	4843.854067	0		0.620907349	3168.376967	0		1.891265279	4925.2978	0		1.072660405	4345.204633	0		1.242790516	4069.519867	0		0.757216627
1	6	A1663	0	0	metagenome clone	c1303_7627_R	6	A1663	1.6154442	4754.413367	0		0.728619793	3361.355333	0		1.293122424	4000.531767	0		1.650540657	4449.755067	0		0.779042025	3820.7007	0		1.232727737	3933.975767	0		1.237927892	3787.857367	0		1.644020725	5375.853133	0		1.539176492	4687.780267	0		1.105546545	3788.808767	0		0.865886071
1	49	A1664	0	0	metagenome clone	c1349_7937_R	49	A1664	5.16093915	17256.78773	17256.78773		4.386205775	13975.02973	13975.02973		7.839180139	17449.08263	17449.08263		8.212252339	16426.6178	16426.6178		3.795185365	9295.505333	9295.505333		8.441259684	17229.34193	17229.34193		5.216947928	12361.61403	12361.61403		7.638201589	19342.76233	19342.76233		5.79174569	14212.2565	14212.2565		8.412208136	19067.17507	19067.17507		5.275451642
1	33	A1665	0	0	metagenome clone	c1352_6609_R	33	A1665	3.318275162	7560.5457	7560.5457		2.527069054	7959.554167	7959.554167		3.655591253	6973.675233	6973.675233		4.227434112	8237.196233	8237.196233		1.914791304	5180.159133	0		2.439345699	6047.1319	6047.1319		1.736300108	4662.163933	0		2.658055262	7116.234133	7116.234133		2.628888683	6701.5317	6701.5317		2.983458665	6758.853467	6758.853467		2.630709655
1	12	A1666	0	0	metagenome clone	c1357_5522_R	12	A1666	1.967505221	6040.052367	0		1.687725393	5572.710933	0		2.483083634	6299.009567	6299.009567		1.54375599	4843.8424	0		0.565465798	3746.868867	0		0.573971015	3518.770467	0		1.057000961	3692.569933	0		1.459950948	4476.778367	0		1.236772845	4603.735167	0		1.164159627	4268.3573	0		2.409327243
1	13	A1667	0	0	metagenome clone	c1360_2300_F	13	A1667	0.91650376	4055.408533	0		0.828756283	3443.1287	0		0.737666295	3427.278	0		2.882299276	6251.793933	6251.793933		0.457773927	3280.3169	0		1.528208616	4605.194333	0		0.503613414	2821.020533	0		1.786098385	5321.428267	0		0.538510022	3125.143	0		1.432987407	4633.711633	0		0.53645643
1	27	A1668	0	0	metagenome clone	c1377_14096_R	27	A1668	1.701918666	5084.8463	0		0.993193883	3533.6279	0		0.572532962	2934.904967	0		2.764656673	6429.357833	6429.357833		1.679147982	5697.7699	0		1.338329602	4555.1356	0		1.262812106	3846.000667	0		2.757205097	6630.916467	6630.916467		9.037234138	23857.8668	23857.8668		2.808933196	6156.659767	6156.659767		1.670521098
1	21	A1669	0	0	metagenome clone	c1389_7484_F	21	A1669	1.636762316	4334.273133	0		2.341515541	4908.158967	4908.158967		3.445496673	6416.4172	6416.4172		2.6432145	5260.342733	5260.342733		1.271117066	4667.853633	0		1.512536045	4913.105933	0		1.096781823	4731.72	0		3.342577104	7891.408967	7891.408967		1.280156227	3565.149967	0		1.597092874	5279.188733	0		0.981118872
1	18	A167	benzoate-anaerobic	acetoacetyl-CoA reductase [Azotobacter vinelandii].	Azotobacter vinelandii	14717376_389	18	A167	2.501147077	6035.295367	6035.295367		2.083314473	5168.885767	5168.885767		2.015785077	4829.0067	4829.0067		2.718781243	6232.3494	6232.3494		0.943581018	3840.714733	0		1.807179282	4657.188767	0		0.80708456	3524.450233	0		2.367673957	6414.457733	6414.457733		1.56780132	5057.444533	0		1.961371281	4757.545533	0		1.323129245
1	51	A168	0	acetyl-CoA carboxylase [Zea mays].	Zea mays	14717798_1732	51	A168	7.679089831	35136.51427	35136.51427		7.68294221	24943.05593	24943.05593		12.63505209	26377.9254	26377.9254		14.41472482	27450.04943	27450.04943		7.742702204	19975.34047	19975.34047		14.06226133	27728.28283	27728.28283		7.393859329	20391.7545	20391.7545		12.85536396	30363.48237	30363.48237		7.9637202	23597.37953	23597.37953		13.10026287	29115.9726	29115.9726		9.617819104
1	38	A169	mannanase	beta-mannosidase Man2 [Thermotoga neapolitana].	Thermotoga neapolitana	14718751_29	38	A169	2.876024909	9388.552867	9388.552867		3.128417364	8263.237267	8263.237267		4.580797869	9979.9736	9979.9736		4.15593634	9027.349567	9027.349567		2.0981944	5915.103967	5915.103967		2.999345251	6939.283333	6939.283333		2.015956158	6121.6757	6121.6757		3.688361024	8452.0633	8452.0633		3.335075344	7774.1684	7774.1684		3.399016313	7330.329533	7330.329533		3.441656779
1	37	A17	biphenyl	2-hydroxy-6-oxo-6-phenylhexa-2,4-dienoate hydrolase [Rhodococcus erythropolis].	Rhodococcus erythropolis	104:3868877_457	37	A17	3.465554647	9219.454067	9219.454067		3.749533689	7752.088467	7752.088467		5.420755564	11420.89853	11420.89853		4.367431155	10488.79507	10488.79507		2.221073912	6137.135067	6137.135067		2.828021395	7968.388233	7968.388233		2.561758588	5208.105567	5208.105567		2.274295092	8743.4609	8743.4609		2.563821197	5827.2017	5827.2017		3.845645664	8794.162067	8794.162067		3.719640252
1	50	A172	catechol-meta derivative	4-hydroxy-2-oxovalerate aldolase [Rhodococcus sp. DK17].	Rhodococcus sp. DK17	148:40787218_72	50	A172	7.277547465	21532.35087	21532.35087		7.178942193	23350.8144	23350.8144		6.949891511	19298.649	19298.649		8.145942416	21322.91337	21322.91337		3.465446308	11052.23957	11052.23957		6.201876227	13590.1824	13590.1824		4.721007597	10517.04227	10517.04227		6.921279934	14293.70437	14293.70437		7.271777607	16668.3128	16668.3128		6.622355581	15833.94297	15833.94297		7.318291939
1	9	A173	benzonitrile	nitrile hydratase regulatar 1 [Rhodococcus rhodochrous].	Rhodococcus rhodochrous	1487871_13	9	A173	1.729972193	5642.673133	0		1.125215939	3576.153933	0		0.911132317	4148.199467	0		1.838289795	5017.1513	0		0.742499417	3588.876033	0		1.153239866	3653.998533	0		0.681462508	3314.646467	0		0.905481937	5009.1239	0		1.84589925	5503.872367	0		1.893488455	5060.6368	0		0.663802692
1	40	A174	vanillin	a-subunit oxygenase [Pseudomonas sp.].	Pseudomonas sp.	149:1946284_80	40	A174	5.044254379	12483.24637	12483.24637		3.608658247	11957.43307	11957.43307		5.356900286	11115.6904	11115.6904		5.79573262	11544.13437	11544.13437		2.384236637	6374.1961	6374.1961		3.639415484	8138.2148	8138.2148		2.645864475	6912.7799	6912.7799		4.529476583	11326.00173	11326.00173		4.315416451	11127.2724	11127.2724		4.315990961	8551.377567	8551.377567		4.80753855
1	51	A176	mannanase	beta-1,4-mannanase.	Caldicellulosiruptor saccharolyticus	1491795_152	51	A176	8.358570164	21506.03577	21506.03577		7.409792979	19188.53807	19188.53807		9.448192048	20368.76163	20368.76163		10.52005016	23851.05073	23851.05073		4.021616618	11860.72243	11860.72243		8.966184395	18239.76557	18239.76557		5.416708726	12319.79	12319.79		9.775529598	18846.93253	18846.93253		5.608107538	16645.1557	16645.1557		8.525726353	16812.67737	16812.67737		8.263686479
1	10	A183	laccase	laccase 2 [Botryotinia fuckeliana].	Botryotinia fuckeliana (anamorph: Botrytis cinerea)	15022489_246	10	A183	1.824009977	5756.7389	0		1.456377902	6135.8014	0		2.085989658	5134.7184	5134.7184		2.328924791	5336.1413	5336.1413		0.877550083	3631.3035	0		1.571562948	4450.172633	0		0.441324331	2993.148567	0		2.231589119	5748.264167	5748.264167		1.55994029	4485.9552	0		2.174610299	5021.1256	5021.1256		0.679386301
1	49	A19	protocatechuate	protocatechuate 3,4 dioxygenase alpha subunit [Pseudomonas sp. IMT40].	Pseudomonas indica	10442739_544	49	A19	5.401119096	13428.64223	13428.64223		4.834306057	11451.5496	11451.5496		6.600877219	13174.359	13174.359		6.886418506	13654.74407	13654.74407		3.660417596	8466.734167	8466.734167		4.818733976	9983.7192	9983.7192		3.562021557	8966.927067	8966.927067		5.460639466	12472.50057	12472.50057		4.535922448	10133.7752	10133.7752		6.578833267	11899.33457	11899.33457		5.585590282
1	7	A190	protocatechuate	protocatechuate 3,4-dioxygenase type II beta subunit PcaH-II [Hydrogenophaga intermedia].	Hydrogenophaga intermedia	15127806_615	7	A190	1.032031346	3907.3003	0		0.983800143	4194.211133	0		1.507701017	4154.310467	0		2.12892887	6180.988233	6180.988233		0.60986147	3260.2034	0		0.939199847	3358.8667	0		0.319479277	2788.740433	0		1.267495802	4220.186167	0		0.748863549	3222.7256	0		0.869311556	3535.029967	0		0.644075444
1	10	A191	dodecyl sulfate	alkyl sulfatase.	Pseudomonas sp.	151552_1463	10	A191	1.701399238	4742.969833	0		1.368662743	5498.158867	0		1.512168471	4298.0365	0		2.642420768	6105.001067	6105.001067		0.533250462	3926.221167	0		1.665337279	5879.374867	0		0.546163969	3058.0157	0		2.046425338	5299.634967	5299.634967		2.335012258	7879.7685	7879.7685		2.012983095	5266.094033	5266.094033		1.237620455
1	4	A192	toluene-aerobic	toluene-4-monooxygenase.	Pseudomonas mendocina	151595_321	4	A192	2.253754953	5656.664167	5656.664167		0.908231738	3931.7633	0		1.737919477	4606.5505	0		1.713158079	4792.026967	0		0.958105806	4057.018733	0		1.023898324	3557.4822	0		0.451904566	3200.404067	0		1.100057514	3876.974467	0		1.034790675	4616.772667	0		1.310291368	3940.294367	0		1.211545899
1	42	A196	laccase	laccase [Emericella nidulans].	Emericella nidulans (anamorph: Aspergillus nidulans)	15384981_788	42	A196	5.279717309	12315.1904	12315.1904		4.644446164	10174.90457	10174.90457		5.535548352	10600.13	10600.13		6.952163867	13133.17427	13133.17427		2.827231808	8019.120433	8019.120433		3.795447274	9572.872033	9572.872033		2.141304744	5521.6648	5521.6648		5.639265465	11365.5613	11365.5613		2.996615405	8125.5805	8125.5805		4.499271089	10393.693	10393.693		3.516385538
1	25	A197	dichloroethane	putative haloalkane dehalogenase [Photobacterium profundum].	Photobacterium profundum	15488028_384	25	A197	2.840593914	6253.222267	6253.222267		3.325892657	6437.904567	6437.904567		3.620308368	7932.6632	7932.6632		4.678407157	10502.41827	10502.41827		1.826649121	5983.672967	0		1.505758601	4935.6868	0		1.617491485	4836.857333	0		3.495420169	8797.858533	8797.858533		1.264293693	4113.815033	0		3.465981026	7168.219667	7168.219667		1.663603517
1	8	A199	benzoate-anaerobic	benzoyl-CoA reductase subunit [Rhodopseudomonas palustris].	Rhodopseudomonas palustris CGA009	155:2190579_41	8	A199	0.916386933	3905.7579	0		1.056622972	4137.859733	0		0.569180344	3456.3061	0		1.164035426	4099.0223	0		0.527374907	4057.382033	0		1.794465073	4850.8106	0		0.745998161	3231.649767	0		0.766462077	3348.211633	0		0.578924126	3146.288867	0		1.073667496	4149.685533	0		1.053113235
1	48	A201	catechol	catechol 1,2-dioxygenase [Pseudomonas aeruginosa PA01].	Pseudomonas aeruginosa PAO1	15597703_445	48	A201	6.32439445	18917.5566	18917.5566		5.939504222	18008.4443	18008.4443		9.277534146	20209.067	20209.067		8.642309699	18760.76363	18760.76363		4.284263755	10449.9435	10449.9435		7.79772412	14317.28643	14317.28643		4.61624907	9817.505467	9817.505467		7.913816702	18033.595	18033.595		5.160597292	13015.6207	13015.6207		8.572942594	15726.72687	15726.72687		6.170568727
1	36	A203	vanillin	vanillate O-demethylase oxidoreductase [Pseudomonas aeruginosa PA01].	Pseudomonas aeruginosa PAO1	15600098_30	36	A203	3.07681498	7774.454067	7774.454067		3.832710414	8077.047	8077.047		4.127023244	7965.894667	7965.894667		4.151039173	10670.66697	10670.66697		1.153065819	3818.050767	0		3.035097734	7625.851833	7625.851833		1.2083647	4415.539833	0		4.489848283	9207.0623	9207.0623		2.287888174	6186.625467	6186.625467		3.644445396	7705.429133	7705.429133		2.136728246
1	7	A204	benzoate-anaerobic	acetoacetyl-CoA reductase [Vibrio cholerae O1 biovar eltor str. N16961].	Vibrio cholerae O1 biovar eltor str. N16961	15601448_354	7	A204	0.638238492	3311.668333	0		0.306815099	3197.333533	0		0.36859797	2676.595333	0		0.313657059	2907.988467	0		6.110415487	13423.8925	13423.8925		0.118532867	2394.620967	0		0.075824054	2270.331567	0		0.489160593	2951.312533	0		0.450313743	2948.134867	0		0.404020582	2941.594533	0		1.266330277
1	51	A208	benzoate-anaerobic	thiolase (acetyl-CoA acetyltransferase) [Bacillus halodurans C-125].	Bacillus halodurans C-125	15614560_1095	51	A208	6.504623139	20322.23203	20322.23203		5.888395446	18668.25127	18668.25127		9.15617344	21712.36227	21712.36227		9.094960265	21891.9189	21891.9189		4.819859229	12912.91013	12912.91013		6.820165778	14265.12833	14265.12833		4.092730926	11129.8984	11129.8984		6.529098697	17387.2633	17387.2633		6.294295212	18419.84253	18419.84253		6.240918395	17387.61877	17387.61877		7.224236115
1	7	A209	4-chlorobenzoate	4-hydroxybenzoyl-CoA thioesterase [Bacillus halodurans C-125].	Bacillus halodurans C-125	15614562_332	7	A209	0.470679771	3285.279467	0		0.906209135	3877.0268	0		0.406512607	2531.968933	0		1.803094553	4842.482033	0		0.31221152	2844.6815	0		0.998113061	4466.298033	0		1.874952973	5376.371633	0		0.920671417	4002.484233	0		0.312744217	2847.8996	0		1.360775545	4203.240033	0		0.169397486
1	35	A210	gentisate	gentisate 1,2-dioxygenase [Bacillus halodurans C-125].	Bacillus halodurans C-125	15614565_165	35	A210	3.532823266	8670.6684	8670.6684		3.153185597	9468.496367	9468.496367		3.485892133	8128.0281	8128.0281		4.32727341	8981.386	8981.386		1.240855924	4950.394533	0		2.715235233	6755.460867	6755.460867		1.464416618	4512.4243	0		3.572573656	7650.314867	7650.314867		2.502677473	7082.220633	7082.220633		2.8211869	6403.172133	6403.172133		2.49109105
1	4	A211	benzoate-anaerobic	thiolase (acetyl-CoA acetyltransferase) [Bacillus halodurans C-125].	Bacillus halodurans C-125	15614592_1076	4	A211	1.212775354	3924.743033	0		0.985796996	3763.440533	0		1.372697961	4088.121933	0		1.557716488	4548.819467	0		0.705281402	3510.929867	0		0.956174779	3879.827167	0		0.780515203	3110.4446	0		1.428897705	4542.741933	0		0.774844705	3846.379033	0		3.198100295	7480.112233	7480.112233		0.681972883
1	38	A214	benzoate-anaerobic	acetyl-CoA acetyltransferase [Bacillus halodurans C-125].	Bacillus halodurans C-125	15616363_52	38	A214	4.155761729	9213.2962	9213.2962		4.014650384	9435.3328	9435.3328		4.246860954	9029.8281	9029.8281		4.791817112	9395.3131	9395.3131		1.63471159	5171.680533	0		3.412238832	7603.9049	7603.9049		1.808081397	5469.876867	0		3.60729834	7583.3982	7583.3982		3.240605279	8154.218367	8154.218367		3.343122413	7331.967267	7331.967267		3.12072252
1	11	A216	laccase	laccase 1 [Trametes versicolor].	Trametes versicolor	15617227_821	11	A216	0.776346122	3849.214067	0		1.03440859	4215.3761	0		0.800566168	2983.9342	0		2.110180521	4949.0237	4949.0237		0.59674539	3771.5972	0		0.764677199	3480.1407	0		0.708137145	3288.905533	0		1.024986011	3963.7498	0		0.763745411	4122.6537	0		1.325639465	4262.430533	0		0.644162276
1	49	A223	catechol-meta derivative	2-hydroxy-6-oxohepta-2,4-dienoate hydrolase [Helicobacter pylori 26695].	Helicobacter pylori 26695	15645359_55	49	A223	26.25773263	54037.36453	54037.36453		21.57506512	56756.74473	56756.74473		16.74290899	51655.6028	51655.6028		15.7939812	54143.65493	54143.65493		21.06599192	45369.45243	45369.45243		12.51504451	47521.48953	47521.48953		19.09661682	47753.49737	47753.49737		18.1908494	52305.05987	52305.05987		15.95602562	43197.0208	43197.0208		13.83579295	52459.85153	52459.85153		16.81347515
1	13	A230	0	acetyl-CoA synthetase [Bacillus halodurans C-125].	Bacillus halodurans C-125	15669895_383	13	A230	1.312076784	4154.075067	0		1.400753444	4479.0212	0		1.646666265	4724.401033	0		2.390507112	6077.6706	6077.6706		1.839380326	5523.593267	0		1.207925301	4143.832867	0		1.059981053	5152.419633	0		2.029021597	6184.170333	6184.170333		0.819883379	3793.781967	0		1.538509619	4485.018333	0		1.044245904
1	31	A231	FTHFS	formyltetrahydrofolate synthetase [Lactococcus lactis subsp. lactis Il1403].	Lactococcus lactis subsp. lactis Il1403	15672917_311	31	A231	3.267825164	8059.027967	8059.027967		2.884171635	8645.635667	8645.635667		3.276812022	7666.335567	7666.335567		4.525802087	9235.244567	9235.244567		1.642675656	5724.290633	0		3.345402541	7823.7325	7823.7325		1.370124087	4012.989133	0		3.087833435	7062.527433	7062.527433		2.521765086	6144.092167	6144.092167		3.114422571	7153.852333	7153.852333		1.924953167
1	11	A232	benzoate-anaerobic	acetyl coenzyme A acetyltransferase [Lactococcus lactis subsp. lactis Il1403].	Lactococcus lactis subsp. lactis Il1403	15673765_315	11	A232	1.835666621	5476.096733	0		2.345350088	6637.173467	6637.173467		1.438397687	4269.262067	0		2.638574377	5739.469033	5739.469033		0.681297246	3449.418067	0		1.754863126	4621.145467	0		0.862671053	3448.876967	0		2.210030758	5619.456533	5619.456533		0.93020885	4076.6813	0		2.327013328	4919.916133	4919.916133		0.873562935
1	31	A233	benzoate-anaerobic	putative acetyl-CoA:acetyltransferase [Streptococcus pyogenes M1 GAS].	Streptococcus pyogenes M1 GAS	15675510_42	31	A233	3.372818445	8498.156833	8498.156833		3.248236739	8080.3761	8080.3761		2.286817377	4963.3615	4963.3615		5.074435969	9600.431933	9600.431933		1.476776718	4590.7518	0		3.471033262	7522.1475	7522.1475		0.880906539	3485.176067	0		3.404050775	7481.999167	7481.999167		1.881651568	5527.612167	0		3.213858737	7213.0947	7213.0947		1.079049213
1	12	A24	benzonitrile	aliphatic nitrilase.	Comamonas testosteroni	1082009_206	12	A24	1.853025998	5664.5298	0		2.198544751	6135.701633	6135.701633		2.365435295	5349.091267	5349.091267		1.773002044	4909.567	0		0.994847855	3970.619167	0		1.427541572	4242.504533	0		0.801819377	3298.8752	0		2.295632649	5310.268567	5310.268567		1.144943612	5539.892	0		2.051938829	5128.9627	5128.9627		1.294297092
1	47	A243	3-chlorobenzoate	hypothetical protein Cj1330 [Campylobacter jejuni subsp. jejuni NCTC 11168].	Campylobacter jejuni subsp. jejuni NCTC 11168	15792653_465	47	A243	6.029946712	15425.1419	15425.1419		5.18296381	12296.48953	12296.48953		5.983483484	13546.511	13546.511		10.55289075	21819.87987	21819.87987		3.303886381	8024.495067	8024.495067		4.746543998	12920.71937	12920.71937		3.233376399	7586.228	7586.228		7.918829856	14008.17443	14008.17443		3.570665087	9348.239533	9348.239533		8.115177615	16216.06113	16216.06113		5.663017418
1	31	A246	cymene	CymR [Pseudomonas putida].	Pseudomonas putida	158:2228231_49	31	A246	2.956020219	7305.2363	7305.2363		2.696505114	6124.0563	6124.0563		2.837896364	7189.138167	7189.138167		3.39797823	7041.316333	7041.316333		1.710464171	5457.0483	0		2.973318204	6592.329033	6592.329033		1.863517781	4738.716967	0		3.057440924	7098.667933	7098.667933		1.77487761	4885.442733	0		3.017751643	6511.33	6511.33		2.794981629
1	8	A255	benzoate-anaerobic	putative acyl-CoA synthetase [Mycobacterium leprae TN].	Mycobacterium leprae TN	15826965_931	8	A255	1.380794903	4574.199033	0		1.707574118	5071.327733	0		1.371711597	4049.388067	0		1.732355519	5120.301367	0		0.353283034	3119.7778	0		1.295423063	4702.005067	0		0.346561763	2675.4897	0		1.319535632	4483.082867	0		1.318020033	3861.263233	0		1.662628557	4554.5972	0		0.456867768
1	15	A259	catechol-ortho derivative	possible dienelactone hydrolase [Mycobacterium leprae TN].	Mycobacterium leprae TN	15827757_510	15	A259	0.704971187	3762.718567	0		1.181346899	4509.369433	0		0.904267453	3127.060667	0		4.366162537	8508.098733	8508.098733		1.499855067	5466.380167	0		2.142774303	5143.930533	5143.930533		0.340284912	2646.9494	0		2.713535412	7062.2197	7062.2197		1.178805039	4246.577133	0		1.591860983	4563.787167	0		0.647431124
1	44	A260	salicylate	putative salicylate hydroxylase [Escherichia coli O157:H7].	Escherichia coli O157:H7	15832281_603	44	A260	4.273510071	9953.947867	9953.947867		3.902017959	9565.621533	9565.621533		4.348397998	10428.36047	10428.36047		6.568120317	12018.42247	12018.42247		2.641175604	7037.731233	7037.731233		4.531892888	9549.825967	9549.825967		2.251780661	6886.247833	6886.247833		4.397825865	10459.52127	10459.52127		3.923135198	8711.457633	8711.457633		5.060019965	11637.3611	11637.3611		3.658930996
1	45	A263	mannanase	Beta-mannanase ManB, contains ChW-repeats [Clostridium acetobutylicum ATCC 824].	Clostridium acetobutylicum ATCC 824	15893829_305	45	A263	4.63736295	10467.32027	10467.32027		3.961493207	9271.598433	9271.598433		5.717277778	11917.6173	11917.6173		6.317249192	10976.90683	10976.90683		2.244313688	6505.832167	6505.832167		4.558097491	9786.254167	9786.254167		3.165084812	6824.6033	6824.6033		5.115062199	11666.88617	11666.88617		3.847916938	9015.2545	9015.2545		5.39918857	10727.94983	10727.94983		4.796710174
1	43	A268	xylene	XylR transcriptional regulator [Clostridium acetobutylicum ATCC 824].	Clostridium acetobutylicum ATCC 824	15896905_163	43	A268	4.537577461	11094.42543	11094.42543		3.359716424	9339.352467	9339.352467		4.483775129	9762.271767	9762.271767		5.70660734	10480.9921	10480.9921		1.953719009	6193.1409	0		3.323610279	7528.882433	7528.882433		2.619743734	6053.6663	6053.6663		4.380824265	8971.536567	8971.536567		3.130702804	7595.342167	7595.342167		4.100653859	8744.978333	8744.978333		3.468450214
1	48	A269	benzoate-anaerobic	Acetyl-CoA c-acetyltransferase (acetoacetyl-CoA thiolase) (acaB-1) [Sulfolobus solfataricus P2].	Sulfolobus solfataricus P2	15897458_934	48	A269	8.072028268	20329.8714	20329.8714		7.465768811	17033.82223	17033.82223		8.502801692	18044.56343	18044.56343		8.651690816	19984.1331	19984.1331		5.809218506	13324.18287	13324.18287		9.14268394	14548.6378	14548.6378		3.042013193	7159.429133	7159.429133		7.300136532	14518.25027	14518.25027		4.92697789	14957.70523	14957.70523		7.555319646	15881.7145	15881.7145		5.392887299
1	50	A27	isopropylbenzene	dihydrodiol dehydrogenase [Pseudomonas fluorescens].	Pseudomonas fluorescens	109:1256708_517	50	A27	7.684465378	18069.2467	18069.2467		5.984451739	15571.4687	15571.4687		6.696063752	15617.70537	15617.70537		7.818819565	16276.7685	16276.7685		4.9233542	9756.22	9756.22		6.028781141	11833.24797	11833.24797		4.052816612	9305.247967	9305.247967		7.014301906	14037.33167	14037.33167		4.848254588	11235.8235	11235.8235		6.220983015	14351.57287	14351.57287		7.056461465
1	4	A270	haloacetate	Haloacetate dehalogenase [Sulfolobus solfataricus P2].	Sulfolobus solfataricus P2	15898014_513	4	A270	0.951538281	3810.481133	0		1.046006406	4280.0888	0		0.680322542	3667.9674	0		1.056488378	3913.872367	0		0.828282224	3573.1135	0		0.662199134	3606.482767	0		0.761988337	3252.957567	0		0.752162503	4008.227533	0		0.607199138	3379.127733	0		0.621893488	3451.643433	0		0.48793712
1	23	A272	toluene-aerobic	Toluene-4-monooxygenase system protein A. carboxy end fragment (tmoA) [Sulfolobus solfataricus P2].	Sulfolobus solfataricus P2	15898079_171	23	A272	2.260231547	6785.206	6785.206		2.572166991	6812.211833	6812.211833		2.806871027	6103.652133	6103.652133		3.998366136	8254.6759	8254.6759		1.669245206	5660.2179	0		2.192013192	6292.836733	6292.836733		0.614112545	3959.438067	0		2.286691829	6628.985	6628.985		1.085885914	4187.111667	0		2.817912389	6688.148233	6688.148233		1.243118576
1	3	A274	homogentisate	Homogentisate oxygenase related protein [Sulfolobus solfataricus P2].	Sulfolobus solfataricus P2	15898360_764	3	A274	0.514697074	3164.003133	0		0.295592415	2590.127333	0		0.467579202	2879.544733	0		0.524892597	3050.964167	0		0.165343342	2839.292	0		0.491587594	2992.544533	0		0.433891331	2952.3671	0		0.297559948	2536.9968	0		0.307578768	2559.409567	0		0.2980245	2648.381233	0		0.42778283
1	49	A275	catechol	Catechol 2,3-dioxygenase (metapyrocatechase) [Sulfolobus solfataricus P2].	Sulfolobus solfataricus P2	15898844_229	49	A275	7.197657156	17647.0755	17647.0755		6.21409428	15455.60933	15455.60933		8.522713926	19614.6834	19614.6834		9.94853736	18124.4316	18124.4316		4.889874659	12715.27207	12715.27207		8.171973734	17422.1277	17422.1277		4.07652097	10279.0714	10279.0714		8.016834126	19895.8665	19895.8665		4.841758663	12206.75827	12206.75827		7.405386728	15029.2908	15029.2908		5.757636264
1	49	A276	benzoate-anaerobic	Acetyl-CoA C-acetyltransferase (acetoacetyl-CoA thiolase) (acaB-2) [Sulfolobus solfataricus P2].	Sulfolobus solfataricus P2	15898850_219	49	A276	5.818331605	15168.7379	15168.7379		4.009245763	10776.80953	10776.80953		5.678454594	12107.9378	12107.9378		5.429981301	12942.5826	12942.5826		3.027889313	7981.5997	7981.5997		5.10992772	10894.78513	10894.78513		3.140373569	9047.9536	9047.9536		5.609816305	14098.92477	14098.92477		4.567660026	11532.5797	11532.5797		5.941231545	13090.942	13090.942		4.355479334
1	50	A277	catechol-ortho derivative	Carboxymethylenebutenolidase, putative (clcD) [Sulfolobus solfataricus P2].	Sulfolobus solfataricus P2	15898871_414	50	A277	6.602870167	20132.9964	20132.9964		6.835002122	20185.1497	20185.1497		9.31155255	18922.63833	18922.63833		7.383699919	19217.26787	19217.26787		3.812470886	9452.2288	9452.2288		6.048394692	11809.6256	11809.6256		4.07866358	10108.6852	10108.6852		6.299790756	16568.22973	16568.22973		5.370513378	14468.66693	14468.66693		5.690877851	13946.65197	13946.65197		7.588297732
1	10	A279	haloacid	2-haloalkanoic acid dehalogenase [Sulfolobus solfataricus P2].	Sulfolobus solfataricus P2	15898940_273	10	A279	1.021759705	4209.968033	0		0.765452515	3045.496167	0		1.321940907	4275.1798	0		1.694849148	4432.6029	0		0.774941767	3638.820267	0		0.854246345	3483.712933	0		0.7165447	3430.204067	0		1.815190864	5349.5443	0		0.756265428	3228.575467	0		1.201226946	3759.271267	0		0.513378477
1	32	A28	biphenyl	regulator aromatic degradative pathways [Novosphingobium aromaticivorans].	Novosphingobium aromaticivorans	10956963_614	32	A28	4.444148745	8370.6588	8370.6588		2.992656879	7673.834133	7673.834133		3.55415575	8632.347433	8632.347433		3.729298727	7482.080367	7482.080367		1.517955069	5557.607367	0		2.419115941	7025.663333	7025.663333		2.096542859	5232.196067	5232.196067		2.733436159	7640.6521	7640.6521		2.848607731	7120.8093	7120.8093		3.61211316	7291.555133	7291.555133		2.014997264
1	49	A281	benzoate-anaerobic	Acetyl-CoA c-acetyltransferase (acetoacetyl-CoA thiolase) (acaB-7) [Sulfolobus solfataricus P2].	Sulfolobus solfataricus P2	15899350_374	49	A281	5.341045232	13809.87233	13809.87233		4.959836881	12587.24377	12587.24377		6.308740275	13435.9075	13435.9075		6.658358516	13318.4046	13318.4046		3.109067748	7932.6746	7932.6746		5.123094419	11342.2636	11342.2636		3.744437531	8240.3258	8240.3258		6.35185637	12968.44397	12968.44397		4.089923505	11140.67803	11140.67803		6.032060603	12434.12103	12434.12103		4.661182199
1	39	A286	phthalate	445aa long hypothetical 4-methyl-o-phthalate/phthalate permease [Sulfolobus tokodaii str. 7].	Sulfolobus tokodaii str. 7	15922956_410	39	A286	5.896573269	13988.2514	13988.2514		6.255473996	17020.39903	17020.39903		5.32957232	12475.0307	12475.0307		8.880947002	19166.3761	19166.3761		2.937120999	12540.37627	12540.37627		6.706510312	13501.6054	13501.6054		2.307353804	5490.557733	5490.557733		7.096497245	16470.5755	16470.5755		2.339206423	9141.356733	9141.356733		6.136921279	10867.46243	10867.46243		3.220371942
1	8	A289	benzoate-anaerobic	PROBABLE FERREDOXIN, 2FE-2S FDII ELECTRON TRANSPORT IRON-SULFUR PROTEIN [Sinorhizobium meliloti 1021].	Sinorhizobium meliloti 1021	15965567_239	8	A289	1.015731085	3771.917833	0		1.00704745	3541.0844	0		1.144729699	3919.581967	0		1.670726898	4931.806167	0		0.543757637	3695.354333	0		1.841827322	4515.4088	0		0.582760137	2886.582767	0		1.401311775	4157.605733	0		0.560882554	3746.078967	0		0.775530366	4443.815767	0		0.405875614
1	7	A290	mannanase	PUTATIVE BETA-MANNOSIDASE PROTEIN [Sinorhizobium meliloti 1021].	Sinorhizobium meliloti 1021	15965678_2166	7	A290	1.584058805	4894.7361	0		1.427461778	5462.129067	0		1.451856613	4666.6775	0		1.985666107	4989.406567	0		0.600496219	3571.6972	0		1.648589567	4977.166467	0		0.574663828	3257.229	0		1.494130212	4656.327033	0		0.785769199	3659.945267	0		1.180600782	4126.0396	0		0.872004939
1	2	A291	benzonitrile	PROBABLE NITRILE HYDRATASE SUBUNIT BETA PROTEIN [Sinorhizobium meliloti 1021].	Sinorhizobium meliloti 1021	15965859_282	2	A291	1.042831175	3806.629733	0		1.167975561	3712.7649	0		1.946642792	4989.6334	0		1.201233661	3954.529067	0		0.671062093	3626.9841	0		1.083807537	3713.432733	0		0.929856615	3203.881633	0		1.181212258	4624.719767	0		1.153494234	3612.110367	0		1.505459275	4660.477867	0		1.068374779
1	2	A292	homogentisate	HOMOGENTISATE 1,2-DIOXYGENASE PROTEIN [Sinorhizobium meliloti 1021].	Sinorhizobium meliloti 1021	15966692_1	2	A292	0.739334481	3480.5293	0		0.550794386	3314.480567	0		0.68238286	3124.4796	0		0.750894438	3223.4072	0		0.570776965	3753.7887	0		0.6398693	3058.2109	0		0.51907271	2963.359567	0		0.713891149	3535.3747	0		0.467177718	3338.0563	0		0.865980828	3345.607133	0		0.362653057
1	51	A294	camphor	putative exported protein [Yersinia pestis CO92].	Yersinia pestis CO92	15979772_402	51	A294	9.963684372	36534.569	36534.569		7.94649924	30977.64417	30977.64417		11.93801809	28778.0045	28778.0045		12.2745592	35288.67767	35288.67767		6.502128627	19706.59927	19706.59927		12.16408521	26310.8349	26310.8349		5.619528306	18132.94393	18132.94393		10.43032216	27716.81377	27716.81377		9.061019929	27584.12367	27584.12367		10.02916241	29083.54423	29083.54423		10.0364724
1	39	A296	laccase	laccase [Lentinula edodes].	Lentinula edodes (shiitake mushroom)	16:22090465_908	39	A296	4.108743561	10947.5328	10947.5328		4.483756285	9132.06	9132.06		4.572929598	9236.612267	9236.612267		4.923276663	9706.8712	9706.8712		1.881566936	6307.1292	0		3.749521517	8329.805967	8329.805967		1.269405384	4708.106567	0		5.081770935	10695.75547	10695.75547		3.842048398	9607.9811	9607.9811		4.475516089	9012.731567	9012.731567		2.917445242
1	6	A30	biphenyl	2-hydroxy-6-oxo-6-phenylhexa-2,4-dienoate hydrolase [Novosphingobium aromaticivorans].	Novosphingobium aromaticivorans	10957011_12	6	A30	1.608874139	4973.198867	0		1.038866512	4314.2231	0		1.930294135	4870.005067	0		1.466293088	4662.126233	0		0.606378756	3687.462433	0		1.144729855	4109.005533	0		0.642375232	3316.446567	0		1.237477966	4764.080933	0		1.173990775	4460.6445	0		1.899027251	4826.5984	0		0.764045643
1	6	A302	aniline	putative oxidoreductase [Yersinia pestis].	Yersinia pestis CO92	16121639_184	6	A302	0.760443758	3353.638067	0		0.452389583	2884.457467	0		0.388446408	2747.680467	0		1.191849888	4410.098933	0		0.540470092	2865.5206	0		0.417877639	3150.687033	0		0.59431178	3109.488933	0		0.573185628	3119.435	0		0.34663394	2752.771433	0		0.505586435	3180.975933	0		0.308031097
1	23	A303	aniline	putative oxidoreductase [Yersinia pestis].	Yersinia pestis CO92	16121639_8	23	A303	1.856420926	4982.219267	0		1.3535873	4047.4093	0		1.313290907	4435.5103	0		3.336855826	7194.3725	7194.3725		0.683008929	3583	0		3.697314422	7537.260533	7537.260533		1.654649299	4987.5768	0		2.12208418	5340.270967	5340.270967		0.27099629	2702.054533	0		1.392028302	5043.728633	0		0.721897107
1	31	A307	catechol-ortho derivative	dienelactone hydrolase, putative [Caulobacter crescentus CB15].	Caulobacter crescentus CB15	16124733_529	31	A307	1.901959412	6082.097033	0		1.618666104	6804.3378	0		2.112651489	5196.185833	5196.185833		4.873418017	9887.115667	9887.115667		1.553856566	4897.159267	0		2.781949796	7218.936667	7218.936667		3.054308992	7033.199867	7033.199867		3.467199243	7364.378833	7364.378833		4.991732779	14224.8982	14224.8982		2.719991163	7198.114533	7198.114533		1.78138382
1	31	A309	aminocyclopropane	1-aminocyclopropane-1-carboxylate deaminase [Caulobacter crescentus CB15].	Caulobacter crescentus CB15	16126275_403	31	A309	2.776745657	7788.255	7788.255		2.773483477	6530.7905	6530.7905		3.025575927	6977.680933	6977.680933		3.388153106	7751.881767	7751.881767		1.587419227	5074.754367	0		2.466868468	6063.746467	6063.746467		2.032513397	5571.255133	5571.255133		2.329524543	7156.1212	7156.1212		2.703514653	6890.3935	6890.3935		2.9853774	5949.6388	5949.6388		2.228947372
1	2	A31	catechol-meta derivative	2-oxopent-4-enoate hydratase [Novosphingobium aromaticivorans].	Novosphingobium aromaticivorans	10957012_752	2	A31	0.995338114	4102.159967	0		0.887783491	3466.388867	0		0.747334662	3751.485633	0		1.650959971	5398.657433	0		0.637986501	3814.0567	0		0.712943379	3402.412467	0		0.371633015	3280.7901	0		0.563932789	3299.2734	0		0.556674337	3275.605267	0		0.602643738	3404.4486	0		0.535963588
1	3	A311	protocatechuate	protocatechuate 3,4-dioxygenase, alpha subunit [Caulobacter crescentus CB15].	Caulobacter crescentus CB15	16126648_384	3	A311	0.842120947	3475.718533	0		2.106641622	6263.940067	6263.940067		0.798198516	3301.905333	0		1.274380364	3965.618333	0		0.396732258	3336.254533	0		0.771238849	3287.3531	0		0.499000582	2720.637667	0		0.918536631	4162.076367	0		0.638790064	3047.073733	0		0.74155842	3265.830933	0		0.519770933
1	37	A312	catechol-ortho derivative	carboxymethylenebutenolidase [Caulobacter crescentus CB15].	Caulobacter crescentus CB15	16127988_242	37	A312	3.924568321	9216.906033	9216.906033		3.689740301	9442.100533	9442.100533		4.288752647	8070.325967	8070.325967		4.145249526	8909.967267	8909.967267		1.977719793	5083.944033	0		2.886105214	6282.116833	6282.116833		1.989844968	4908.863567	0		3.663954908	8819.444933	8819.444933		2.65145237	7631.9058	7631.9058		3.258540502	7176.6399	7176.6399		2.930072521
1	49	A313	aniline	possible dioxygenase reductase subunit [Sinorhizobium meliloti 1021].	Sinorhizobium meliloti 1021	16262854_169	49	A313	16.38718198	55855.6432	55855.6432		14.07294951	48653.53447	48653.53447		22.91868909	56945.54947	56945.54947		30.18658982	53988.61583	53988.61583		15.82468475	43763.05073	43763.05073		17.61310704	41099.76427	41099.76427		13.5862063	33557.85087	33557.85087		24.97873592	53193.34763	53193.34763		11.31409139	47266.50647	47266.50647		23.31125306	53151.22263	53151.22263		18.06422824
1	41	A314	catechol-ortho derivative	Putative muconate cycloisomerase [Sinorhizobium meliloti 1021].	Sinorhizobium meliloti 1021	16263250_370	41	A314	4.4679495	10350.91093	10350.91093		4.011078734	9561.8167	9561.8167		5.964828633	11592.0133	11592.0133		5.176926919	11459.7366	11459.7366		2.302570649	6096.4887	6096.4887		3.442303081	8354.853	8354.853		2.687433572	6314.291	6314.291		4.382712993	10462.45747	10462.45747		3.345942503	7977.4071	7977.4071		4.023215886	9493.908767	9493.908767		4.073343335
1	12	A315	mandelate	putative mandelate racemase or evolutionary related enzyme of the mandelate racemase muconate lactonizing enzyme family protein [Sinorhizobium meliloti 1021].	Sinorhizobium meliloti 1021	16264434_438	12	A315	1.761244865	4994.499633	0		1.307001213	4372.923533	0		1.54751359	4204.7594	0		2.055480819	4961.2908	4961.2908		0.764538054	3839.2035	0		1.208592059	4589.706333	0		0.790144285	3417.506933	0		2.088707978	5222.117367	5222.117367		0.930450207	3606.947767	0		1.410725694	4223.317	0		1.055969041
1	39	A317	nitrilotriacetate	putative nitrilotriacetate monooxygenase component A protein [Sinorhizobium meliloti 1021].	Sinorhizobium meliloti 1021	16265232_941	39	A317	4.240450005	9386.665633	9386.665633		5.070470456	10348.85087	10348.85087		4.965417123	9956.0982	9956.0982		6.424137359	13668.7301	13668.7301		1.924509197	7053.202667	0		3.990241696	8104.957233	8104.957233		1.693906335	5026.758767	0		4.400511336	10382.29583	10382.29583		2.403557705	6233.936733	6233.936733		3.210303203	8905.8953	8905.8953		2.320466727
1	40	A318	vanillin	putative 4-hydroxybenzoate hydroxylase protein [Sinorhizobium meliloti 1021].	Sinorhizobium meliloti 1021	16265243_39	40	A318	3.596176242	9874.926367	9874.926367		3.395107911	7623.327267	7623.327267		4.745476124	10946.56633	10946.56633		4.478042004	9148.0711	9148.0711		2.579902513	6118.857567	6118.857567		3.075155577	7673.983367	7673.983367		1.636456798	4838.300733	0		3.795281303	8760.607067	8760.607067		2.72133114	7321.3002	7321.3002		3.85620825	8806.5462	8806.5462		3.197090161
1	3	A32	salicylate	salicylate monooxygenase-related protein [Deinococcus radiodurans R1].	Deinococcus radiodurans R1	10957461_214	3	A32	0.524978014	3053.657267	0		0.814030213	3424.515867	0		1.472265866	4195.268767	0		0.755050926	3880.2954	0		0.633554338	2954.123733	0		0.667209161	3619.079	0		0.863392078	3622.698567	0		0.899806374	3951.089667	0		1.414700363	4402.8595	0		0.874190973	3373.762333	0		1.231312093
1	43	A322	catechol-meta derivative	2-hydroxy-6-oxohepta-2,4-dienoate hydrolase [Synechocystis sp. PCC 6803].	Synechocystis sp. PCC 6803	16330122_132	43	A322	4.310494305	10924.82223	10924.82223		3.74277211	8388.6365	8388.6365		5.006300204	9992.787367	9992.787367		5.182679179	9846.3154	9846.3154		2.321898184	6157.3525	6157.3525		4.083009245	9036.5203	9036.5203		2.746847281	6546.740033	6546.740033		4.062693228	9530.606733	9530.606733		3.767254114	8444.104433	8444.104433		4.945573614	10418.7493	10418.7493		3.261646953
1	9	A33	laccase	laccase 1 [Pleurotus sajor-caju].	Pleurotus sajor-caju	11036956_179	9	A33	1.28717532	5128.193	0		0.774760209	3464.2244	0		0.861108096	3411.308367	0		1.926580337	4952.815867	0		0.429627931	3214.170767	0		1.105577724	3937.482567	0		0.367086735	2884.462067	0		1.919175453	6191.6134	0		1.079245781	4210.783333	0		1.350684953	4081.8457	0		0.786859738
1	22	A332	benzonitrile	nitrilase regulator [Rhodococcus rhodochrous].	Rhodococcus rhodochrous	1665736_822	22	A332	2.241021228	6128.177533	6128.177533		2.209694433	5570.8189	5570.8189		3.363825227	6879.5799	6879.5799		2.518798089	5961.407467	5961.407467		0.920745423	4158.500533	0		1.913475968	5111.498033	0		1.528532137	4092.709333	0		3.003274202	6870.404733	6870.404733		2.296067968	5630.151467	5630.151467		2.612277474	5779.273533	5779.273533		2.195662977
1	28	A334	DMSO	molybdopterin-containing oxidoreductase membrane anchor subunit [Salmonella enterica subsp. enterica serovar Typhi str. CT18].	Salmonella enterica subsp. enterica serovar Typhi str. CT18	16759573_405	28	A334	1.969094817	4676.904	0		1.366958932	4064.5718	0		2.442045428	5678.3583	5678.3583		7.277094784	13390.36503	13390.36503		2.299819027	5665.9472	5665.9472		3.65772468	7842.8016	7842.8016		0.873404173	3682.3603	0		4.496165307	9722.080433	9722.080433		0.316201399	2860.131967	0		5.219926141	11516.71253	11516.71253		1.987758436
1	36	A336	DMSO	putative anaerobic dimethylsulfoxide reductase subunit B [Salmonella typhimurium LT2].	Salmonella typhimurium LT2	16767556_135	36	A336	2.931685058	7919.703267	7919.703267		2.761075178	6927.0924	6927.0924		3.416109617	8374.890733	8374.890733		3.752345093	8118.711533	8118.711533		1.958440344	5249.695267	0		3.573151278	8029.440067	8029.440067		2.497217713	6355.710167	6355.710167		3.333367733	7384.4518	7384.4518		2.632776108	6678.1429	6678.1429		2.802709036	6527.655233	6527.655233		3.460800333
1	6	A337	catechol-ortho derivative	putative dienelactone hydrolase [Salmonella typhimurium LT2].	Salmonella typhimurium LT2	16767750_160	6	A337	1.077496132	4365.877533	0		0.842639158	4047.891033	0		0.6744931	3139.293867	0		1.883911522	5122.655467	0		0.557568796	3570.836867	0		1.13345301	4894.1363	0		0.52002405	3024.144967	0		0.689203705	3889.959833	0		0.297923473	2874.993833	0		0.77821705	3544.880467	0		0.308327688
1	8	A338	mcrA	methyl-coenzyme M reductase II alpha subunit [uncultured Methanobacteriaceae archaeon].	uncultured Methanobacteriaceae archaeon	16798045_2	8	A338	1.559201647	4433.028433	0		0.924494791	4001.706633	0		0.902210427	3367.1628	0		1.423077916	4381.319767	0		1.882976406	5674.081733	0		0.731378209	3706.588233	0		0.279432456	2834.171567	0		1.132857211	4102.798033	0		1.084399747	3949.4783	0		0.493082573	2957.540967	0		0.85884823
1	20	A34	protocatechuate	protocatechuate 3,4-dioxygenase type II beta subunit PcaH-II [Agrobacterium tumefaciens].	Agrobacterium tumefaciens (Rhizobium radiobacter)	11037226_687	20	A34	2.372759435	5819.175667	5819.175667		2.0138114	5145.6994	5145.6994		2.517934062	6308.646933	6308.646933		2.774829163	6104.686333	6104.686333		0.5730259	3938.5474	0		1.38515587	4985.3916	0		1.14241265	3686.482767	0		2.090116963	5627.769967	5627.769967		1.495380025	4952.242867	0		2.06187239	5005.8078	5005.8078		1.539800547
1	51	A348	toluene-anaerobic	sensor kinase [Azoarcus sp. T].	Azoarcus sp. T	17223651_1577	51	A348	5.857775969	21727.61093	21727.61093		5.798553181	17409.95567	17409.95567		8.220553605	20551.5397	20551.5397		9.798609211	21266.4713	21266.4713		4.443817848	12570.09663	12570.09663		7.616825703	16780.22813	16780.22813		5.586911331	13771.0273	13771.0273		8.167596752	19538.9775	19538.9775		6.738386734	16730.91027	16730.91027		8.656814319	19677.52697	19677.52697		7.687949411
1	51	A350	dichloroethane	haloalkane dehalogenase [Nostoc sp. PCC 7120].	Nostoc sp. PCC 7120	17227689_553	51	A350	7.414881843	18835.08427	18835.08427		5.803811924	13971.9604	13971.9604		9.376609314	18792.1077	18792.1077		9.181710583	17409.24767	17409.24767		3.914798576	10041.34173	10041.34173		6.973739968	14333.05367	14333.05367		4.567105055	10555.095	10555.095		8.094044883	18616.82677	18616.82677		6.592418853	14025.19557	14025.19557		7.744677113	14490.22717	14490.22717		7.249102397
1	4	A352	catechol-ortho derivative	probable carboxymethylenebutenolidase [Nostoc sp. PCC 7120].	Nostoc sp. PCC 7120	17228572_341	4	A352	0.937353739	3486.284067	0		0.905488392	3570.2159	0		1.05868539	3703.847933	0		1.281074897	4353.653633	0		0.393093861	2896.7509	0		0.723666712	3364.379467	0		0.403427144	2816.493633	0		0.981111941	3966.832033	0		0.438969841	3427.923433	0		0.523614538	3127.1907	0		0.61219354
1	28	A36	homogentisate-derivative	Probable maleylacetoacetate isomerase (MAAI).	Vibrio cholerae	11133560_218	28	A36	2.235253563	6100.9853	6100.9853		1.933140509	5315.653333	0		1.868489051	4648.528633	0		4.833428394	9920.780233	9920.780233		1.97681694	5191.7922	0		2.945392331	8225.612567	8225.612567		1.295907959	4303.1837	0		3.253543295	7941.895633	7941.895633		1.116857521	4067.021867	0		2.962956169	6734.4184	6734.4184		2.087378543
1	33	A365	catechol-ortho derivative	chloromuconate cycloisomerase [Ralstonia eutropha].	Wautersia eutropha	1747426_983	33	A365	2.943765546	7499.781867	7499.781867		3.185340896	7354.434367	7354.434367		3.442715453	6947.448667	6947.448667		4.135619336	8172.098933	8172.098933		1.368186818	4417.720667	0		2.048464103	5758.9796	5758.9796		2.083968417	5011.1793	5011.1793		3.553998542	7279.9404	7279.9404		2.533613791	6274.110867	6274.110867		2.86088313	6086.783633	6086.783633		2.456561216
1	16	A368	benzonitrile	PUTATIVE NITRILASE PROTEIN [Ralstonia solanacearum GMI1000].	Ralstonia solanacearum GMI1000	17547377_570	16	A368	2.029825091	5891.727333	5891.727333		1.460749286	4471.766567	0		2.553022345	5689.9447	5689.9447		2.012024785	5105.913367	5105.913367		1.409851846	4968.1503	0		1.329987447	4194.106533	0		0.726105045	3146.105567	0		2.421433787	5992.2944	5992.2944		1.838469187	5371.019567	0		1.921767931	4813.0174	0		1.103566483
1	4	A369	vanillin	PROBABLE VANILLATE O-DEMETHYLASE (VANILLATE DEGRADATION FERREDOXIN-LIKE) OXIDOREDUCTASE PROTEIN [Ralstonia solanacearum GMI1000].	Ralstonia solanacearum GMI1000	17548444_1	4	A369	0.427054945	3264.690633	0		1.307322537	5537.307967	0		0.59524858	2928.656767	0		0.704461284	3035.557167	0		0.450511598	3162.579233	0		0.496044721	3362.539567	0		0.375641132	2652.4247	0		0.736957352	3807.4179	0		0.763962077	3769.315	0		0.823116641	3584.0586	0		0.394868615
1	8	A376	catechol	chlorocatechol 1,2-dioxygenase [Ralstonia eutropha].	Wautersia eutropha	1764156_58	8	A376	1.587952675	4863.600867	0		1.358195395	5247.462433	0		1.750046785	5053.736433	0		1.454975284	4361.184833	0		0.885590086	3628.4167	0		2.114517979	4856.655867	4856.655867		0.853814063	3284.900667	0		2.149259469	7758.103867	7758.103867		2.010849262	5145.8407	5145.8407		1.366469672	3968.7628	0		0.92437926
1	11	A382	catechol-ortho derivative	maleylacetate reductase [Agrobacterium tumefaciens str. C58].	Agrobacterium tumefaciens str. C58	17936409_9	11	A382	1.138287943	4538.773633	0		0.832253765	3975.274967	0		0.796982906	3250.435233	0		4.081087401	8562.545533	8562.545533		0.781725264	4024.517033	0		1.541848888	4325.893033	0		1.103243142	4050.372667	0		1.579648721	4763.2899	0		0.435755814	2910.697233	0		1.565181376	4308.229267	0		0.638029986
1	31	A386	mandelate	mandelate racemase [Agrobacterium tumefaciens str. C58].	Agrobacterium tumefaciens str. C58	17937815_382	31	A386	3.507750367	7627.4397	7627.4397		1.94585494	6149.369433	0		3.329631975	7547.318467	7547.318467		3.762226265	7799.0916	7799.0916		1.678667676	5995.581167	0		2.372633927	5834.997533	5834.997533		1.965080975	4481.295267	0		2.590136879	8039.141067	8039.141067		2.30896171	6960.3125	6960.3125		3.655551409	6993.550233	6993.550233		1.439755505
1	9	A388	haloacid	haloacid dehalogenase [Agrobacterium tumefaciens str. C58].	Agrobacterium tumefaciens str. C58	17938904_455	9	A388	2.025527919	5006.989367	5006.989367		1.687970934	5618.2524	0		1.103759174	4012.779333	0		1.620854005	4411.852267	0		0.484458328	3330.1391	0		1.323557203	4163.1439	0		0.513444448	2808.756067	0		1.930195065	5105.3289	0		0.994104553	4140.307233	0		2.216926217	4935.1957	4935.1957		0.745524771
1	30	A392	phthalate	PHTHALATE TRANSPORTER. [Escherichia coli].	Escherichia coli	1799599_1084	30	A392	2.860869636	6760.1694	6760.1694		2.262567492	5698.325467	5698.325467		2.745828956	5941.719667	5941.719667		4.342453018	7698.127567	7698.127567		1.67210046	5237.2625	0		2.914702518	6873.784467	6873.784467		1.079654897	4459.522667	0		3.565844226	7301.333467	7301.333467		2.95344943	7063.5701	7063.5701		3.436775596	7256.8909	7256.8909		2.000333422
1	31	A394	MTBE	putative alkane-1-monooxygenase [Rhodococcus sp. Q15].	Rhodococcus sp. Q15	18:15420769_285	31	A394	2.6511362	6719.8084	6719.8084		3.505906533	7770.4443	7770.4443		4.313728763	8288.389933	8288.389933		5.430169771	13231.18093	13231.18093		2.519812091	6603.319467	6603.319467		2.846970794	6369.2633	6369.2633		1.735750654	4731.151967	0		4.284764615	10649.4617	10649.4617		1.294574028	4209.951867	0		5.033018073	10595.21667	10595.21667		1.688057485
1	32	A398	dibenzothiophene	DszD [Rhodococcus erythropolis].	Rhodococcus erythropolis	180:11323312_6	32	A398	4.185021049	9218.398233	9218.398233		2.700519186	7428.508167	7428.508167		2.765150999	6525.124967	6525.124967		5.177942102	12203.2405	12203.2405		1.332071888	4888.427833	0		3.736357809	9083.7721	9083.7721		2.960096804	6629.4524	6629.4524		2.52688465	8084.1673	8084.1673		1.701873239	4775.8945	0		2.35766013	6383.519233	6383.519233		1.592379614
1	9	A402	laccase	laccase [uncultured basidiomycete].	uncultured basidiomycete	18073070_75	9	A402	1.830526446	7201.5727	0		1.394587864	4747.3158	0		1.668672551	4721.507167	0		2.243919241	6311.7677	6311.7677		0.821395139	4715.044333	0		1.154162033	4910.157167	0		0.839933428	4238.955933	0		1.703963285	5211.428333	0		0.978234768	3876.569933	0		1.480313572	4762.986733	0		0.806157789
1	13	A408	FTHFS	formyltetrahydrofolate synthetase [uncultured environmental landfill bacterium].	uncultured environmental landfill bacterium	18266224_836	13	A408	2.065822913	5112.895933	5112.895933		1.312157058	3988.503533	0		2.156508112	5075.574333	5075.574333		2.205329872	4947.957933	4947.957933		0.781791975	3636.731067	0		1.467827469	4496.8219	0		0.795686722	3266.807967	0		1.367289359	5647.832133	0		1.437082812	4132.3207	0		1.351205633	4598.9237	0		0.987819309
1	5	A413	benzoate-anaerobic	benzoyl CoA reductase subunit [Azoarcus evansii].	Azoarcus evansii	18369655_876	5	A413	0.991434137	3521.012667	0		0.321092054	2848.7439	0		0.380620462	2551.637333	0		1.151845824	4048.161067	0		0.762543048	4110.956667	0		1.376623787	4337.5395	0		0.400988785	2931.9208	0		1.091745496	3815.442733	0		0.506593999	2906.786333	0		0.744643133	3264.344433	0		0.287545791
1	11	A414	benzoate-anaerobic	benzoyl CoA reductase subunit [Azoarcus evansii].	Azoarcus evansii	18369658_25	11	A414	0.754318099	3480.327433	0		1.476885252	4401.375033	0		0.866894135	3299.449167	0		2.173428619	5212.464167	5212.464167		0.781759396	3875.7432	0		1.454520481	4272.3639	0		0.575437947	3239.193	0		2.114764302	6064.366833	6064.366833		3.754205236	7600.5299	7600.5299		1.542823344	4410.820367	0		1.079101362
1	46	A416	xylene	XylN outer membrane protein [Pseudomonas putida].	Pseudomonas putida	1841317_661	46	A416	6.323074677	13036.16433	13036.16433		4.218515511	12679.97127	12679.97127		5.992794351	13993.1951	13993.1951		5.862954436	12578.91887	12578.91887		2.70356947	7253.234333	7253.234333		4.025944147	8988.2498	8988.2498		3.065323407	6264.205833	6264.205833		5.267881535	11852.79003	11852.79003		3.827248938	9712.3852	9712.3852		5.03606379	11083.21417	11083.21417		3.928386637
1	23	A417	aniline	large subunit of terminal dioxygenase [Pseudomonas putida].	Pseudomonas putida	1841362_1	23	A417	1.610470382	4662.785033	0		1.80026398	4748.727267	0		1.718557196	4791.622433	0		2.752634143	5620.3427	5620.3427		1.07815725	4369.393267	0		1.747946475	4745.326233	0		0.939123552	3441.1453	0		3.280843135	7613.688433	7613.688433		1.019193201	4153.101333	0		2.158664959	5247.471267	5247.471267		1.118829743
1	28	A420	catechol	catechol 1,2-dioxgenase [Rhodococcus erythropolis].	Rhodococcus erythropolis	1856979_130	28	A420	2.905394827	7745.116333	7745.116333		2.654939179	7092.5799	7092.5799		4.198552292	8450.492633	8450.492633		3.444868033	7360.266733	7360.266733		1.331098263	4854.969367	0		2.357227601	5941.147	5941.147		2.026929822	5150.082867	5150.082867		2.507738192	8313.186633	8313.186633		2.253009335	6559.040267	6559.040267		3.460108457	7420.390267	7420.390267		2.536017769
1	8	A422	isopropylbenzene	outer membrane protein [Pseudomonas fluorescens].	Pseudomonas fluorescens	1871460_215	8	A422	1.663987798	4686.1702	0		1.47497369	4126.365267	0		1.512592614	4395.541767	0		2.434068015	5289.793067	5289.793067		0.494566321	3557.184933	0		1.294018693	4370.657633	0		1.034715543	3533.6011	0		1.444700906	4771.220667	0		0.770140013	4250.6316	0		1.528984697	4180.395767	0		0.72053607
1	49	A423	benzonitrile	nitrile hydratase beta subunit [Pseudomonas putida].	Pseudomonas putida	1877505_381	49	A423	7.144435036	19051.2516	19051.2516		5.335757638	18281.22717	18281.22717		8.622618183	16416.9866	16416.9866		9.369762662	21321.5761	21321.5761		3.90031391	9131.3554	9131.3554		6.967954213	14050.7529	14050.7529		3.936790122	9387.884867	9387.884867		8.740432418	18743.5107	18743.5107		5.067144109	14561.9871	14561.9871		7.138815096	16821.6777	16821.6777		5.653016602
1	49	A424	biphenyl	biphenyl dioxygenase [Ralstonia eutropha].	Wautersia eutropha	1890342_658	49	A424	4.780257313	13363.32287	13363.32287		5.019214938	11642.43517	11642.43517		5.975130351	14071.52663	14071.52663		5.894768842	12719.79423	12719.79423		3.144199379	8314.386833	8314.386833		4.556338591	9308.5566	9308.5566		3.385202884	7896.168067	7896.168067		5.391490068	12518.01233	12518.01233		5.148349301	11984.3292	11984.3292		5.500449912	11131.70667	11131.70667		4.990785298
1	43	A425	nicotine	6-hydroxy L-nicotine oxidase [Arthrobacter oxydans].	Arthrobacter oxydans	18958172_65	43	A425	4.350815366	9246.974433	9246.974433		4.715138109	9032.488233	9032.488233		7.451398241	13240.3668	13240.3668		5.604928997	10186.5071	10186.5071		3.102718793	7345.9562	7345.9562		3.072569555	6976.493367	6976.493367		1.858103523	5415.2012	0		4.420388664	9785.5374	9785.5374		3.650751127	7735.009	7735.009		4.134256247	9299.846133	9299.846133		4.222850369
1	6	A426	aminocyclopropane	1-aminocyclopropane-1-carboxylate deaminase [Pyrococcus furiosus DSM 3638].	Pyrococcus furiosus DSM 3638	18976382_39	6	A426	0.836656354	3585.291167	0		1.617360609	4510.889533	0		1.053688934	3895.730367	0		1.114895109	3463.068067	0		0.646470953	3625.413133	0		0.449070606	2953.6454	0		0.636857747	2993.900633	0		1.146935968	5144.828433	0		1.00466882	3505.881533	0		0.884481531	3815.868367	0		0.873158453
1	13	A428	mannanase	beta-mannosidase [Pyrococcus furiosus DSM 3638].	Pyrococcus furiosus DSM 3638	18977580_1136	13	A428	1.316771244	4975.695333	0		1.304576734	4859.392433	0		1.743385237	4590.9759	0		1.952093738	5423.4774	0		0.698218936	4037.678167	0		1.219756912	5333.030233	0		0.359247291	3248.736233	0		1.166479659	5074.689233	0		0.93477812	4191.553767	0		1.519745418	4968.132467	0		0.505096167
1	28	A43	benzoate-anaerobic	glutaryl-CoA dehydrogenase (gcdH) [Archaeoglobus fulgidus DSM 4304].	Archaeoglobus fulgidus DSM 4304	11498596_766	28	A43	3.684261083	9051.444933	9051.444933		3.185005067	7474.082133	7474.082133		4.380762777	8551.857033	8551.857033		3.746419711	9051.7547	9051.7547		1.556336625	5708.359167	0		2.82380581	7328.559033	7328.559033		1.399854828	4579.568933	0		2.94816883	8107.8154	8107.8154		2.593912299	6445.443467	6445.443467		4.178797211	8386.927667	8386.927667		1.801523733
1	50	A430	MTBE	alkane-1-monooxygenase [Rhodococcus erythropolis].	Rhodococcus erythropolis	19:13750758_367	50	A430	4.793202874	13910.7516	13910.7516		4.260126573	12515.3735	12515.3735		6.441206464	14051.54127	14051.54127		7.511001429	15221.22753	15221.22753		3.606916199	9077.8935	9077.8935		4.150958122	10660.54863	10660.54863		3.79867827	9716.6907	9716.6907		5.404128801	12755.19917	12755.19917		4.633776679	10933.84617	10933.84617		7.256791106	12303.99377	12303.99377		5.443433741
1	44	A431	MTBE	alkane-1-monooxygenase [Rhodococcus sp. Q15].	Rhodococcus sp. Q15	19:15420776_352	44	A431	4.209845549	9448.228333	9448.228333		5.969939793	16214.31817	16214.31817		5.551290283	10019.4347	10019.4347		5.286529274	10823.19073	10823.19073		2.646942761	6678.3953	6678.3953		4.36163356	8314.0136	8314.0136		3.139841195	6569.0652	6569.0652		4.796647196	11134.62527	11134.62527		2.617900773	7306.700233	7306.700233		4.432877894	8922.649533	8922.649533		3.974583166
1	29	A443	salicylate	putative salicylate hydroxylase [Aspergillus fumigatus].	Aspergillus fumigatus	19309419_294	29	A443	3.446607187	7578.669867	7578.669867		3.224939344	6803.110933	6803.110933		3.117243096	7599.435667	7599.435667		3.263414994	7076.377233	7076.377233		1.768307608	5598.350867	0		2.197113181	5889.532433	5889.532433		1.822407733	4955.205267	0		2.171181129	5904.008067	5904.008067		2.550558491	6856.381633	6856.381633		3.137322143	6766.530367	6766.530367		2.124437062
1	13	A445	pyrene	catalase-peroxidase [Rhizobium leguminosarum bv. phaseoli].	Rhizobium leguminosarum bv. phaseoli	19338429_786	13	A445	1.785565043	5236.3612	0		1.524011205	4417.754433	0		2.075598781	5054.3185	5054.3185		1.979383878	5234.912167	0		0.843321238	3887.636333	0		1.580771252	4152.108667	0		0.852969565	3327.536933	0		2.036239718	5194.7324	5194.7324		1.65847131	4712.399533	0		1.40784695	4081.807167	0		1.452780355
1	12	A451	benzoate-anaerobic	oxidoreductase [Corynebacterium glutamicum ATCC 13032].	Corynebacterium glutamicum ATCC 13032	19553640_49	12	A451	1.026947854	4220.386367	0		1.543681397	4311.2319	0		1.749058855	5084.596967	0		2.020751619	5090.290333	5090.290333		0.739024063	3726.657233	0		0.930124556	4182.4073	0		1.721716512	4810.184133	0		1.641078556	5186.571433	0		1.161708653	3962.190167	0		1.399689153	4096.241033	0		0.864790981
1	5	A454	gentisate	gentisate 1,2-dioxygenase [Corynebacterium glutamicum ATCC 13032].	Corynebacterium glutamicum ATCC 13032	19554215_1066	5	A454	0.498080929	3225.817233	0		0.517205062	2762.596467	0		0.46295919	2725.232033	0		1.516963667	4387.604867	0		0.494752666	3267.738667	0		1.088368549	3776.959833	0		0.594209716	2775.0102	0		0.891511041	3929.919333	0		0.327302207	3600.682767	0		0.976489363	4051.6352	0		0.385575965
1	4	A455	benzoate-anaerobic	6-hydroxycylohex-1-en-1-carbonyl-CoA dehydrogenase [Thauera aromatica].	Thauera aromatica	19571180_889	4	A455	1.147539278	3819.604267	0		0.716149088	3221.686967	0		1.596277527	4440.060067	0		1.486769947	4234.860367	0		0.711452505	4150.654133	0		0.947682104	4631.481467	0		0.566507951	2864.9444	0		1.201035926	4199.6465	0		0.579690167	3084.789333	0		0.945955131	3481.844667	0		0.710487975
1	48	A460	mcr	Uncharacterized protein conserved in archaea, related to methyl coenzyme M reductase II, operon protein C (mtrC) [Methanopyrus kandleri AV19].	Methanopyrus kandleri AV19	19886992_5	48	A460	6.765053288	15878.2366	15878.2366		6.493982351	16045.8209	16045.8209		9.186081659	19296.88473	19296.88473		7.857738866	17581.7275	17581.7275		3.100012522	12199.81783	12199.81783		5.424738341	11012.72537	11012.72537		3.53731716	9726.977133	9726.977133		6.640824867	15032.64223	15032.64223		7.035746883	13583.95647	13583.95647		6.786806633	14800.41043	14800.41043		7.216769102
1	8	A47	laccase	laccase [Thanatephorus cucumeris].	Thanatephorus cucumeris (anamorph: Rhizoctonia solani)	1150564_787	8	A47	1.619844138	4524.4281	0		1.312429739	4541.023967	0		1.619349722	4249.5405	0		1.678642227	4756.123633	0		2.709472633	6811.268633	6811.268633		0.91361058	3522.761367	0		0.396733465	2801.706167	0		1.878433113	5012.0359	0		0.74	4077.731567	0		2.015017988	4865.240433	4865.240433		0.886873551
1	49	A487	benzoate-anaerobic	acetyl-CoA acetyltransferase [Paracoccus zeaxanthinifaciens].	Paracoccus zeaxanthinifaciens	20429102_316	49	A487	6.909094931	19395.78217	19395.78217		7.232550393	18311.26397	18311.26397		8.528474391	18344.54127	18344.54127		8.399334135	20302.9765	20302.9765		3.137568011	9498.5444	9498.5444		6.596673256	13653.20377	13653.20377		4.34522319	11797.41763	11797.41763		7.212213995	17059.1614	17059.1614		4.047204186	14966.23787	14966.23787		6.914505743	15165.72947	15165.72947		6.351545021
1	44	A496	biphenyl	2,3-dihydroxybiphenyl-1,2-dioxygenase [Pseudomonas azelaica].	Pseudomonas azelaica	2098615_454	44	A496	4.542710968	10596.3401	10596.3401		4.812275229	9677.1767	9677.1767		4.440682635	9711.734167	9711.734167		6.514534433	12384.93907	12384.93907		2.732256174	7208.607033	7208.607033		4.578036665	8907.198833	8907.198833		2.436162991	6034.2521	6034.2521		5.613239487	11521.07123	11521.07123		3.024125249	8870.448667	8870.448667		4.424613378	10433.4892	10433.4892		3.772736892
1	12	A497	gentisate	COG3435: Gentisate 1,2-dioxygenase [Pseudomonas aeruginosa UCBPP-PA14].	Pseudomonas aeruginosa UCBPP-PA14	21:32037450_36	12	A497	1.515056307	4432.739967	0		0.929417924	3681.0359	0		0.783019874	3443.051567	0		2.48129686	5959.868933	5959.868933		0.846257332	3745.111033	0		1.667986343	4982.745767	0		0.706281754	3376.482767	0		0.930850374	3784.4971	0		0.457832489	2862.621867	0		0.766834495	3737.9776	0		0.857742896
1	7	A501	haloacid	putative halocarboxylic acid dehalogenase [Xanthobacter sp. AS1].	Xanthobacter sp. AS1	211:27529545_151	7	A501	1.020863697	3720.062867	0		1.826568661	5434.225367	0		0.747719528	3025.237767	0		1.66426658	4974.255767	0		0.63638095	3922.098833	0		0.899592712	4443.0347	0		0.797031584	3381.812367	0		1.500984708	4497.431733	0		0.985739986	3704.479133	0		1.65388713	4592.328067	0		1.836795835
1	4	A504	biphenyl	bphC [Pseudomonas stutzeri].	Pseudomonas stutzeri	2116732_360	4	A504	1.701785922	5046.0929	0		1.263107907	4294.373333	0		1.404328408	4597.763367	0		1.410256025	4779.497533	0		0.457205621	3284.562167	0		1.071044976	4062.453933	0		1.263335663	4018.326133	0		1.231931183	4666.190067	0		1.282270831	4244.881967	0		1.127750581	4522.645767	0		1.018687278
1	26	A505	3-chlorobenzoate	putative oxidoreductase [Streptomyces coelicolor A3(2)].	Streptomyces coelicolor A3(2)	21218826_465	26	A505	2.937854843	7646.6754	7646.6754		2.334163927	6519.0328	6519.0328		2.768228603	6576.676033	6576.676033		3.050656543	7591.990333	7591.990333		1.534615511	4846.549167	0		2.465803738	5496.639433	5496.639433		0.913322434	4132.3302	0		2.918838611	7602.492	7602.492		2.710634535	6790.3161	6790.3161		2.858885389	7038.471333	7038.471333		1.806516879
1	16	A506	dodecyl sulfate	putative secreted protein [Streptomyces coelicolor A3(2)].	Streptomyces coelicolor A3(2)	21218862_120	16	A506	1.957466328	6048.9071	0		1.851204477	7350.9739	0		1.464422807	4142.113733	0		2.869224159	6491.080667	6491.080667		1.043625214	3963.562633	0		1.392888678	4379.8484	0		2.119935855	6098.086033	6098.086033		2.533959214	6300.307133	6300.307133		1.007970227	3924.5234	0		1.974603816	5095.679733	0		0.879311173
1	11	A510	homogentisate	putative homogentisate 1,2-dioxygenase [Streptomyces coelicolor A3(2)].	Streptomyces coelicolor A3(2)	21220209_17	11	A510	1.655017838	4875.392267	0		2.375181065	5584.230567	5584.230567		2.245370785	5385.5278	5385.5278		2.700232435	5521.5081	5521.5081		1.23951862	3970.467233	0		1.722146755	4577.074233	0		0.695759561	3227.1091	0		1.533794641	4530.5286	0		1.221123267	4880.447433	0		1.484910437	4170.117233	0		1.297838234
1	18	A511	benzoate-anaerobic	putative acyl CoA dehydrogenase [Streptomyces coelicolor A3(2)].	Streptomyces coelicolor A3(2)	21220243_745	18	A511	1.399631471	4645.670067	0		1.603307589	4776.7874	0		2.100274172	4916.431733	4916.431733		2.88356021	5651.976533	5651.976533		1.289639717	4721.058533	0		1.514426268	4600.386967	0		1.800247129	4851.4097	0		2.494638551	6454.568133	6454.568133		1.200028442	3948.6742	0		2.331506353	5426.310033	5426.310033		0.638364361
1	10	A515	benzoate-anaerobic	probable acetoacetyl-coA thiolase [Streptomyces coelicolor A3(2)].	Streptomyces coelicolor A3(2)	21223759_307	10	A515	1.051436482	3863.513033	0		1.480380225	4261.702667	0		1.686720518	4325.108667	0		2.336942078	5298.825433	5298.825433		1.035760931	4667.093433	0		1.268582583	3958.902133	0		0.646001293	3192.555433	0		1.821770309	5395.744167	0		0.539463673	3363.1776	0		1.20261575	3887.277267	0		1.110780848
1	3	A524	dodecyl sulfate	Alkyl sulfatase [Methanosarcina mazei Go1].	Methanosarcina mazei Go1	21228084_491	3	A524	0.709376662	3758.0229	0		0.977071135	3350.5848	0		1.303384094	3891.1109	0		1.29688942	3799.7412	0		0.369214825	2982.7357	0		0.657677381	3812.432967	0		0.611705784	2881.029	0		1.17849343	4232.312133	0		0.748794235	3352.622333	0		1.526565236	4282.485367	0		0.536866711
1	33	A527	homogentisate	homogentisate 1,2-dioxygenase [Xanthomonas campestris pv. campestris str. ATCC 33913].	Xanthomonas campestris pv. campestris str. ATCC 33913	21229915_1303	33	A527	3.593723066	9096.990367	9096.990367		3.765385266	8049.691033	8049.691033		3.436225115	7778.3686	7778.3686		4.214861697	8433.4604	8433.4604		1.827572106	6147.042133	0		2.738873321	6707.165833	6707.165833		1.895926528	5073.9288	0		3.15519126	7853.581167	7853.581167		2.825095158	6832.982	6832.982		3.238780897	7883.168733	7883.168733		3.202283619
1	41	A528	benzoate-anaerobic	aldehyde dehydrogenase [Xanthomonas campestris pv. campestris str. ATCC 33913].	Xanthomonas campestris pv. campestris str. ATCC 33913	21230283_1095	41	A528	4.864533085	11363.90327	11363.90327		3.638567968	8710.1479	8710.1479		4.947301032	11155.1855	11155.1855		7.32956167	12800.45983	12800.45983		2.62247571	6801.381133	6801.381133		4.168508315	9596.360967	9596.360967		2.142431634	5585.9324	5585.9324		5.903036579	12269.2143	12269.2143		3.108027898	6529.6375	6529.6375		6.616212072	12728.18893	12728.18893		3.561746198
1	7	A531	catechol-ortho derivative	carboxymethylenebutenolidase [Xanthomonas campestris pv. campestris str. ATCC 33913].	Xanthomonas campestris pv. campestris str. ATCC 33913	21231997_152	7	A531	1.154782964	4173.171567	0		1.392265853	3953.3674	0		1.12176995	3998.1947	0		2.110850431	4537.780133	4537.780133		0.70439873	3627.883833	0		0.773105545	3600.3263	0		0.783764305	3262.990133	0		1.435159175	4592.921367	0		0.668901198	3461.361333	0		0.732838124	3632.535033	0		0.761034057
1	15	A535	protocatechuate	protocatechuate 3,4-dioxygenase beta chain [Xanthomonas axonopodis pv. citri str. 306].	Xanthomonas axonopodis pv. citri str. 306	21241648_641	15	A535	1.139711058	4392.332133	0		1.128137307	4118.572233	0		1.167975405	4034.212033	0		2.415110945	5696.092733	5696.092733		0.760938353	3782.4524	0		0.595495866	3918.8849	0		1.878259502	4791.862967	0		1.858513486	5284.6142	0		0.433161134	4630.507733	0		1.36088718	4482.5605	0		0.54534813
1	11	A540	mannanase	beta-mannosidase [Xanthomonas axonopodis pv. citri str. 306].	Xanthomonas axonopodis pv. citri str. 306	21243802_1237	11	A540	1.954677977	5525.507267	0		2.080691816	4694.261367	4694.261367		2.0485152	5024.332233	5024.332233		2.31687686	5317.4728	5317.4728		1.05924516	3977.815967	0		1.226588108	4546.2695	0		1.027577146	3701.34	0		1.667905044	5205.137067	0		1.642682384	4484.4975	0		2.188782745	5477.6348	5477.6348		0.876252704
1	6	A546	protocatechuate	protocatechuate 3,4-dioxygenase beta subunit [Acinetobacter lwoffii].	Acinetobacter lwoffii	21320167_1	6	A546	1.237267905	4699.9968	0		0.996788987	3708.886833	0		1.194027594	3932.5919	0		1.512863059	4433.366067	0		1.301107336	4192.0016	0		0.859048452	3447.037133	0		1.54821652	4720.067833	0		2.339428007	6480.109833	6480.109833		1.143106432	3919.330833	0		1.195995507	3674.4989	0		0.487788958
1	20	A547	catechol-meta derivative	4-hydroxy-2-oxovalerate aldolase [Rhodococcus sp. RHA1].	Rhodococcus sp. RHA1	21321305_658	20	A547	1.996994532	5943.022467	0		2.258759965	6159.9257	6159.9257		2.471832099	5549.560267	5549.560267		3.983494629	8396.8105	8396.8105		1.469842912	5095.497933	0		2.278816816	5400.9801	5400.9801		1.203429838	3878.0493	0		3.937087548	7542.686633	7542.686633		1.27405142	4484.6387	0		2.267941713	5319.287567	5319.287567		0.992531245
1	28	A552	catechol-meta derivative	4-oxalocrotonate decarboxylase [Burkholderia cepacia].	Burkholderia cepacia	2150112_200	28	A552	3.095683745	6779.771233	6779.771233		2.32465683	5355.384533	5355.384533		2.776750268	6841.893167	6841.893167		3.852693073	8139.058733	8139.058733		1.009390226	4323.757767	0		2.713753613	6058.388567	6058.388567		1.955488028	4749.864333	0		3.06128398	7068.619733	7068.619733		2.214089739	6176.845267	6176.845267		4.459811778	8849.903567	8849.903567		2.749304857
1	8	A560	benzoate-anaerobic	acetoacetyl-CoA thiolase A [Candida tropicalis].	Candida tropicalis	218366_1130	8	A560	0.912382539	3481.1785	0		0.970769771	3639.862433	0		0.825448237	3344.372267	0		1.262446584	3605.791933	0		0.509416878	3166.953067	0		1.24809689	3785.454133	0		0.576289581	3119.742	0		1.212635086	4417.889667	0		0.941966185	3445.428267	0		2.40085393	5360.072233	5360.072233		0.474631339
1	50	A566	dibenzofuran	alpha subunit of dibenzofuran dioxygenase [Terrabacter sp. YK3].	Terrabacter sp. YK3	22036072_1180	50	A566	9.754933716	22260.5032	22260.5032		7.114758169	18635.33913	18635.33913		11.32778088	24931.0934	24931.0934		9.366822546	22237.53573	22237.53573		5.823791352	13796.3512	13796.3512		8.243336189	17065.24213	17065.24213		5.439033639	13042.86717	13042.86717		7.903442246	20193.1585	20193.1585		6.720153602	15203.98137	15203.98137		8.591464873	18564.40263	18564.40263		8.985744381
1	14	A567	dibenzofuran	beta subunit of dibenzofuran dioxygenase [Terrabacter sp. YK3].	Terrabacter sp. YK3	22036073_75	14	A567	1.277040776	4467.5404	0		1.875566973	4632.7476	0		2.098842356	5305.671267	5305.671267		2.662624438	5952.330267	5952.330267		1.286355499	4296.000867	0		1.328712463	4333.4503	0		0.809459543	3405.532933	0		1.826995232	5232.5431	0		0.855374087	3448.1313	0		1.57302385	4791.098433	0		0.715667011
1	3	A568	dibenzofuran	ferredoxin component of dibenzofuran dioxygenase [Terrabacter sp. YK3].	Terrabacter sp. YK3	22036074_322	3	A568	0.91312844	3773.4704	0		0.893592563	4248.404433	0		1.223912672	4011.8262	0		1.808191418	4670.497967	0		0.520469488	3481.5563	0		1.186046341	4559.7026	0		0.538864142	3013.688433	0		1.403878788	4383.453067	0		0.712109756	4315.905067	0		0.896197293	4426.333467	0		0.633219177
1	8	A571	catechol-ortho derivative	putative carboxymethylenebutenolidase [Yersinia pestis KIM].	Yersinia pestis KIM	22124358_39	8	A571	1.713101867	4693.765	0		1.521654389	5485.8053	0		2.228465668	5417.4863	5417.4863		1.772917308	4818.971133	0		0.511703413	3332.3202	0		1.286844776	3853.6233	0		0.525587492	3527.2192	0		1.457485905	5304.1274	0		1.357846463	4825.9997	0		1.191489592	4169.587367	0		0.851133245
1	50	A573	catechol-ortho derivative	putative muconate cycloisomerase I [Yersinia pestis KIM].	Yersinia pestis KIM	22125883_885	50	A573	5.478242291	18160.41463	18160.41463		6.054794663	14639.54793	14639.54793		6.66366744	17489.87953	17489.87953		10.65195734	21624.28447	21624.28447		3.416317672	10750.46577	10750.46577		8.319940583	16259.914	16259.914		5.368400474	12610.38733	12610.38733		10.83196631	21589.42217	21589.42217		6.501627108	14489.2428	14489.2428		8.668003083	18333.29097	18333.29097		7.438831235
1	8	A579	toluene-aerobic	p-hydroxybenzaldehyde dehydrogenase [Pseudomonas mendocina].	Pseudomonas mendocina	22203518_1	8	A579	4.956235779	11012.50337	11012.50337		1.147983624	6066.892133	0		1.765064297	6525.526033	0		4.533897998	9625.3144	9625.3144		1.656480578	5153.8296	0		5.772243043	12228.3764	12228.3764		1.783953234	7035.053767	0		3.608048819	8447.856533	8447.856533		1.051591185	3945.7594	0		3.230816174	7378.709767	7378.709767		3.643665405
1	49	A580	perchlorate	chlorite dismutase precursor [Dechloromonas agitata].	Dechloromonas agitata	22212277_207	49	A580	11.39500985	37247.789	37247.789		9.841408491	32330.99477	32330.99477		12.89768085	45567.8541	45567.8541		16.02767182	37287.7851	37287.7851		7.025725923	18642.84923	18642.84923		10.90262148	19480.1705	19480.1705		7.136173247	17573.5201	17573.5201		13.27997611	28250.27273	28250.27273		10.95390188	24569.84437	24569.84437		10.34478832	25920.01623	25920.01623		15.42257666
1	51	A583	cymene	outer membrane protein [Pseudomonas putida].	Pseudomonas putida	2228236_94	51	A583	12.33628603	29554.40167	29554.40167		7.186290291	28572.52043	28572.52043		12.32911829	26317.99667	26317.99667		14.47633879	27014.24213	27014.24213		6.125673074	13086.6884	13086.6884		9.043138644	18303.74117	18303.74117		6.308396813	14695.8017	14695.8017		10.53858876	24993.83457	24993.83457		6.494498133	21638.74313	21638.74313		8.501626264	20135.38277	20135.38277		8.433425933
1	39	A592	catechol-ortho derivative	chloromaleylacetate reductase [Sphingobium chlorophenolicum].	Sphingobium chlorophenolicum	22417101_136	39	A592	3.927007272	9040.718533	9040.718533		3.716693384	9687.303033	9687.303033		4.398622102	8277.747367	8277.747367		3.959346243	9144.9101	9144.9101		1.637196039	5035.105267	0		3.997892378	7842.5745	7842.5745		2.156321889	5856.570267	5856.570267		4.063370203	8743.007767	8743.007767		2.524493521	6986.133267	6986.133267		3.072870887	7845.740333	7845.740333		3.170617246
1	5	A605	catechol	catechol 1,2-dioxygenase [Arthrobacter sp.].	Arthrobacter sp.	2281032_313	5	A605	1.197342761	4379.3027	0		0.834849702	3646.196167	0		1.542509456	4563.4522	0		1.584961182	4426.746467	0		0.836331695	3659.461533	0		1.000533945	3744.500833	0		0.463433934	3217.911567	0		2.109853691	5762.7828	5762.7828		0.704896341	4039.551633	0		1.025253333	3876.513933	0		0.615852133
1	15	A606	benzoate-anaerobic	glutaryl-CoA dehydrogenase [Bordetella bronchiseptica RB50].	Bordetella bronchiseptica RB50	229:33599653_19	15	A606	1.138727234	4074.8409	0		1.251370405	4086.3605	0		0.829736894	3344.3993	0		3.499320912	7901.2374	7901.2374		0.648317382	3545.1662	0		2.639892211	7812.788733	7812.788733		0.773876262	3606.3158	0		1.449901264	4555.449733	0		0.437624076	3201.566267	0		0.910298381	3481.043567	0		0.812546685
1	43	A608	catechol-ortho derivative	YtfD [Bacillus subtilis].	Bacillus subtilis	2293150_91	43	A608	4.35885857	11133.2755	11133.2755		5.590074764	13175.18583	13175.18583		5.561493972	10834.35657	10834.35657		8.705127012	16032.62917	16032.62917		2.619032841	6239.5828	6239.5828		5.551073309	10461.3328	10461.3328		2.061762567	5294.094333	5294.094333		6.29011625	13166.85837	13166.85837		2.959160478	7399.894567	7399.894567		5.671033299	10019.59827	10019.59827		3.58533869
1	50	A617	catechol-ortho derivative	COG3853: Uncharacterized protein involved in tellurite resistance [Rhodobacter sphaeroides].	Rhodobacter sphaeroides	22966941_496	50	A617	6.725727618	15758.7405	15758.7405		5.688572717	12282.0888	12282.0888		6.599465941	13736.402	13736.402		6.118617095	12630.8782	12630.8782		4.14786489	10707.80593	10707.80593		4.655351503	10343.24197	10343.24197		3.81503045	8601.606567	8601.606567		6.228458628	13313.37137	13313.37137		4.992022033	12207.85233	12207.85233		5.627938858	11645.96903	11645.96903		5.978926946
1	29	A621	protocatechuate	COG3853: Uncharacterized protein involved in tellurite resistance [Rhodobacter sphaeroides].	Rhodobacter sphaeroides	22975204_73	29	A621	1.675639445	5104.2314	0		3.086514428	8605.448667	8605.448667		1.728663937	5016.2336	0		3.081502727	6555.029733	6555.029733		1.602959217	4879.913367	0		0.954832424	3764.015067	0		1.5869159	4354.348533	0		3.152996296	7211.447733	7211.447733		4.816123395	10853.24733	10853.24733		3.241529309	6920.983167	6920.983167		1.939886532
1	14	A640	laccase	laccase.	Trametes villosa	23:1100246_836	14	A640	1.609882241	5153.106333	0		2.407376415	6877.649767	6877.649767		1.514744774	4145.783367	0		1.552357678	4614.189433	0		1.246357169	4275.391067	0		1.189641913	3811.568967	0		0.640624248	3231.509633	0		2.148135438	5717.953633	5717.953633		1.594444383	4723.537467	0		1.381377601	4592.2529	0		1.067888264
1	12	A641	laccase	laccase I.	Trametes versicolor	23:1174245_827	12	A641	1.336854805	4512.171567	0		2.356684152	8040.379033	8040.379033		0.928109971	3383.156867	0		2.075988136	4846.505667	4846.505667		0.959211137	3740.654833	0		1.065039326	3930.797733	0		0.347682213	2408.676067	0		2.067798848	5773.142367	5773.142367		0.843563855	3999.874967	0		1.076552598	3654.45	0		0.741298672
1	22	A651	dodecyl sulfate	COG0832: Urea amidohydrolase (urease) beta subunit [Magnetospirillum magnetotacticum].	Magnetospirillum magnetotacticum	23005049_850	22	A651	2.096684619	6163.953433	6163.953433		2.633839132	7133.9863	7133.9863		3.004240414	6776.9135	6776.9135		2.777677294	6249.5138	6249.5138		1.459142307	5176.177967	0		2.397191937	5924.252233	5924.252233		0.95361118	4111.8211	0		2.548190429	5899.303267	5899.303267		2.62466804	6760.6972	6760.6972		2.10886397	5267.985433	5267.985433		2.325317117
1	5	A666	0	COG2049: Allophanate hydrolase subunit 1 [Magnetospirillum magnetotacticum].	Magnetospirillum magnetotacticum	23020532_569	5	A666	0.950799419	3834.5106	0		1.034377769	3453.933033	0		0.912227191	3890.085433	0		1.168402587	3717.646133	0		0.355371257	3196.4757	0		1.031552462	3495.206733	0		0.696531172	2678.443433	0		1.228338628	4400.110967	0		0.682521634	3142.110467	0		1.657086718	4300.655967	0		0.731109712
1	50	A667	0	COG2049: Allophanate hydrolase subunit 1 [Magnetospirillum magnetotacticum].	Magnetospirillum magnetotacticum	23020535_254	50	A667	8.238434243	25983.16923	25983.16923		6.965037853	23201.60413	23201.60413		9.686410237	24216.12593	24216.12593		10.06583258	20598.8652	20598.8652		6.684991585	14663.96187	14663.96187		5.894640432	17318.61423	17318.61423		4.765413878	12302.57233	12302.57233		8.176669048	19473.88667	19473.88667		7.364348657	17493.21447	17493.21447		10.44338974	20189.08233	20189.08233		8.192131554
1	4	A689	0	COG4052: Uncharacterized protein related to methyl coenzyme M	Methanosarcina barkeri	23050895_554	4	A689	1.144339081	4278.6374	0		1.281910057	4941.392233	0		1.837665588	5411.012	0		1.093151378	4453.2443	0		0.570924966	3299.3451	0		0.841065899	3912.134	0		0.640743985	3074.796833	0		1.367988907	4690.048533	0		0.819447518	4049.437867	0		0.629591724	3609.331133	0		0.720789745
1	29	A696	benzoate-anaerobic	COG2730: Endoglucanase [Leuconostoc mesenteroides subsp. mesenteroides ATCC 8293].	Leuconostoc mesenteroides subsp. mesenteroides ATCC 8293	23054462_893	29	A696	3.464365282	7712.452433	7712.452433		2.715472684	6568.973233	6568.973233		4.083846866	7910.504667	7910.504667		4.69591037	8947.890567	8947.890567		1.052744769	4587.4331	0		2.976636075	6782.752367	6782.752367		1.975672407	4942.585967	0		3.880372282	8140.600367	8140.600367		2.920096316	6874.934133	6874.934133		2.467268359	5515.326067	5515.326067		2.381385889
1	17	A70	benzoate-anaerobic	Ferredoxin, 2Fe-2S.	Pseudomonas aeruginosa	121:12230890_12	17	A70	2.39197548	6327.054	6327.054		2.447133495	6625.053833	6625.053833		2.552717323	5884.150467	5884.150467		2.506015918	6506.324333	6506.324333		0.890149748	3869.118367	0		2.074719009	5206.415067	5206.415067		0.955084022	3558.1639	0		2.69434795	6180.453567	6180.453567		1.931334582	5418.977167	0		2.185390691	5321.335467	5321.335467		2.119154239
1	13	A714	protocatechuate	COG2730: Endoglucanase [Leuconostoc mesenteroides subsp. mesenteroides ATCC 8293].	Leuconostoc mesenteroides subsp. mesenteroides ATCC 8293	23063177_811	13	A714	1.686501185	5319.865667	0		2.366737312	6324.956633	6324.956633		1.928834326	5008.3175	0		2.683203946	6307.387333	6307.387333		1.253413504	4066.559533	0		1.575288603	4604.924867	0		0.848327957	3717.5805	0		1.922731666	5518.1645	0		1.5133996	5911.6471	0		2.493789611	5682.429467	5682.429467		1.555143762
1	29	A715	catechol-ortho derivative	COG2730: Endoglucanase [Leuconostoc mesenteroides subsp. mesenteroides ATCC 8293].	Leuconostoc mesenteroides subsp. mesenteroides ATCC 8293	23063452_72	29	A715	3.401022565	8077.8551	8077.8551		3.267366433	9058.9775	9058.9775		3.141971442	6975.8297	6975.8297		4.148382758	7978.4285	7978.4285		1.444468353	4602.955933	0		3.289816831	7296.7672	7296.7672		1.479387487	4199.422133	0		2.440260344	6278.491333	6278.491333		2.432421209	6430.8704	6430.8704		3.040075586	6328.7931	6328.7931		2.522672533
1	19	A721	benzoate-anaerobic	glutaryl-CoA dehydrogenase [Bordetella parapertussis 12822].	Bordetella parapertussis 12822	231:33595881_3	19	A721	0.960718436	3551.4853	0		1.635034612	6202.349033	0		0.846504162	3308.230967	0		3.341258788	6825.879033	6825.879033		0.719058063	3759.046667	0		1.210864774	3744.729433	0		1.169727117	3511.968233	0		1.812427725	6476.355667	0		0.830358931	4232.680033	0		3.606169077	7076.223233	7076.223233		0.511724594
1	2	A723	benzoate-anaerobic	acetyl-CoA acetyltransferase [Oceanobacillus iheyensis HTE831].	Oceanobacillus iheyensis HTE831	23100087_820	2	A723	0.825831752	3145.426667	0		0.638319885	3469.303433	0		0.983360746	3766.337033	0		0.584407573	2914.584867	0		0.522969922	3321.612833	0		0.374887269	2748.307633	0		0.327843219	2633.680367	0		0.548111815	3714.9035	0		0.726750711	3295.874633	0		0.456594808	2752.195267	0		0.322621795
1	50	A725	catechol-ortho derivative	muconate cycloisomerase [Oceanobacillus iheyensis HTE831].	Oceanobacillus iheyensis HTE831	23100298_962	50	A725	6.864121704	16795.52923	16795.52923		6.005968861	14622.44753	14622.44753		7.82220491	18016.5856	18016.5856		10.78189424	20321.90163	20321.90163		3.893793105	10088.8639	10088.8639		6.921660965	14642.58297	14642.58297		4.611862913	11512.3945	11512.3945		7.464091807	16907.89677	16907.89677		5.727207466	13146.41663	13146.41663		7.431818617	15705.09727	15705.09727		6.156505778
1	34	A726	catechol-ortho derivative	muconate cycloisomerase [Oceanobacillus iheyensis HTE831].	Oceanobacillus iheyensis HTE831	23100420_112	34	A726	3.924567765	9211.016733	9211.016733		3.604674482	9088.7656	9088.7656		4.4326528	8572.601667	8572.601667		5.370256619	9833.498333	9833.498333		1.774324852	5184.5561	0		2.691861115	6803.799733	6803.799733		1.642717617	4705.393633	0		3.06089158	7227.396933	7227.396933		2.364518058	6875.864033	6875.864033		3.225266925	7768.4544	7768.4544		3.166178887
1	27	A731	protocatechuate	COG3485: Protocatechuate 3,4-dioxygenase beta subunit [Azotobacter vinelandii].	Azotobacter vinelandii	23105025_8	27	A731	3.041899573	7230.116833	7230.116833		3.077565786	6799.750767	6799.750767		3.534785951	7611.807433	7611.807433		3.515463053	7525.6883	7525.6883		1.521789271	5413.8608	0		2.867185131	6039.667633	6039.667633		1.547218833	5000.9713	0		3.32559692	7255.2833	7255.2833		2.486074006	6241.6507	6241.6507		3.029616474	6665.342233	6665.342233		2.360636839
1	10	A74	benzonitrile	PROBABLE AMIDASE AMIB2 (AMINOHYDROLASE) [Mycobacterium bovis AF2122/97].	Mycobacterium bovis AF2122/97	123:31792455_889	10	A74	0.646253371	3313.402633	0		0.636036711	4432.794033	0		0.934932272	3105.268467	0		2.920120288	6946.1669	6946.1669		0.328477612	3009.8292	0		1.354415216	4074.2512	0		0.206117333	2583.9258	0		1.330403719	5034.550067	0		0.694681261	4363.635033	0		1.192158133	3856.371867	0		0.504863236
1	28	A745	dodecyl sulfate	COG2015: Alkyl sulfatase and related hydrolases [Desulfitobacterium hafniense].	Desulfitobacterium hafniense	23111976_1039	28	A745	3.145342718	6871.395833	6871.395833		2.323306973	6177.061467	6177.061467		3.127119041	6559.1453	6559.1453		3.211624855	6880.643333	6880.643333		1.695026013	5072.5029	0		2.411274477	5786.191367	5786.191367		1.29150785	4521.243033	0		3.323102284	7425.640733	7425.640733		2.307202319	5921.060733	5921.060733		3.293411426	6720.685867	6720.685867		2.029264854
1	9	A752	catechol-ortho derivative	COG4188: Predicted dienelactone hydrolase [Nostoc punctiforme].	Nostoc punctiforme	23124219_409	9	A752	0.895346976	4009.281533	0		0.99252082	4015.563267	0		0.652802901	3122.327767	0		2.23700496	4763.6138	4763.6138		1.100252062	3983.915367	0		0.428714766	3203.494833	0		0.408758186	2696.5409	0		1.388319466	4559.916133	0		0.247819799	2685.774167	0		0.833599865	4095.985133	0		0.235352541
1	10	A759	catechol-ortho derivative	COG4188: Predicted dienelactone hydrolase [Nostoc punctiforme].	Nostoc punctiforme	23127734_10	10	A759	0.97231143	3835.413133	0		1.295154574	5332.6492	0		0.82706797	3284.540533	0		2.751550167	5999.2655	5999.2655		0.533905002	3375.519067	0		1.688742873	4848.6718	0		0.351663532	2660.0754	0		1.334971005	4101.379	0		0.400290124	3164.1991	0		1.787328142	4399.247433	0		0.639721735
1	49	A763	catechol-ortho derivative	COG4188: Predicted dienelactone hydrolase [Nostoc punctiforme].	Nostoc punctiforme	23129978_399	49	A763	5.257602851	12175.6025	12175.6025		4.659973569	10001.3735	10001.3735		5.89125754	13377.8248	13377.8248		6.918405458	12774.38663	12774.38663		3.135407977	7496.7317	7496.7317		4.886840076	10602.6367	10602.6367		3.197688796	7859.894667	7859.894667		5.289023673	11918.93387	11918.93387		4.121544629	10665.13537	10665.13537		5.786422152	12159.22943	12159.22943		4.669478658
1	49	A768	benzoate-anaerobic	putative electron carrier protein ferredoxin [Xenorhabdus nematophila].	Xenorhabdus nematophila	23345072_140	49	A768	13.67607072	30365.48593	30365.48593		10.69366391	32640.12887	32640.12887		8.952283252	30175.305	30175.305		12.15415623	44677.8203	44677.8203		7.593240113	20402.39223	20402.39223		10.26146729	24847.68617	24847.68617		4.947770401	11514.52307	11514.52307		14.79237535	29012.1715	29012.1715		5.438709042	13807.6316	13807.6316		13.23727199	30253.6676	30253.6676		7.727399551
1	15	A77	dichloromethane	regulatory protein [Methylobacterium sp. DM4].	Methylobacterium sp.	1240075_380	15	A77	2.392650309	6028.348433	6028.348433		1.82350757	4349.4893	0		1.910299332	5034.108267	0		2.067002459	5416.8355	5416.8355		0.852895033	4154.272667	0		1.942799726	4863.941533	0		0.53945512	3113.384633	0		1.916742525	5989.850067	0		1.291505292	4255.0054	0		2.057219833	5058.191067	5058.191067		1.034669172
1	2	A775	ethylbenzene-aerobic	ethylbenzene dioxygenase alpha subunit [Rhodococcus sp. RHA1].	Rhodococcus sp. RHA1	234:35764426_674	2	A775	1.138429603	4280.170167	0		1.013213113	4200.1447	0		1.111500696	3924.177733	0		1.599249185	4575.5562	0		0.384255558	3174.4844	0		0.990234135	4224.9465	0		0.637966542	3378.512233	0		1.089744156	4043.611833	0		0.839884754	4473.949167	0		0.940134739	3867.891633	0		0.639171946
1	11	A776	benzoate-anaerobic	benzoate-CoA ligase [Thauera aromatica].	Thauera aromatica	23450983_6	11	A776	1.564228725	5345.401	0		0.723073708	2771.6993	0		1.397978557	3857.986767	0		1.86837446	4704.050433	0		0.801823506	3696.7004	0		1.567140089	3716.589867	0		0.501703185	2472.5629	0		1.806038481	4788.844367	0		0.593203319	2490.380433	0		1.391257199	5065.666267	0		0.837831711
1	6	A777	protocatechuate	COG3485: Protocatechuate 3,4-dioxygenase beta subunit [Pseudomonas syringae pv. syringae B728a].	Pseudomonas syringae pv. syringae B728a	23468821_226	6	A777	1.110609021	4598.136767	0		0.741814854	2888.369733	0		1.517710808	4355.919067	0		1.126286571	4045.712667	0		0.579788053	3884.227733	0		1.312002718	3488.427367	0		1.793228727	15630.39387	0		0.943597874	3977.528867	0		1.183066687	4718.446567	0		1.167288596	3989.432867	0		0.521033208
1		A78	0	acetyl-CoA decarbonylase/synthase alpha subunit [Methanosarcina thermophila].	Methanosarcina thermophila	12408704_129/395		A78	2.736018757	6643.726333	6643.726333		2.262870427	5414.6124	5414.6124		2.705536839	6593.661367	6593.661367		3.070925934	6807.626933	6807.626933		1.399672044	4819.7892	0		2.924722522	6604.630233	6604.630233		1.100429143	3420.251733	0		3.025826127	7382.4853	7382.4853		2.673820156	6482.4104	6482.4104		3.523631845	7244.347633	7244.347633		1.719596454
1	49	A781	catechol-ortho derivative	COG3179: Predicted chitinase [Pseudomonas syringae pv. syringae B728a].	Pseudomonas syringae pv. syringae B728a	23471854_2	49	A781	15.93013037	57071.6601	57071.6601		16.87332686	57909.5989	57909.5989		17.43644433	49692.9583	49692.9583		22.67766242	52658.55467	52658.55467		13.61684658	45891.9557	45891.9557		11.56541706	42266.2734	42266.2734		13.34328044	43672.3105	43672.3105		18.28564132	56279.42443	56279.42443		11.4095498	49205.80527	49205.80527		10.04041313	54106.59503	54106.59503		14.92500209
1	47	A788	catechol-ortho derivative	COG4188: Predicted dienelactone hydrolase [Desulfovibrio desulfuricans G20].	Desulfovibrio desulfuricans G20	23474082_136	47	A788	6.304831256	18090.69817	18090.69817		5.281961207	12706.74653	12706.74653		8.003969319	15508.45943	15508.45943		10.76600568	28967.31457	28967.31457		3.948432616	13223.78773	13223.78773		9.133668548	16206.66567	16206.66567		4.118794729	8995.987433	8995.987433		8.9818651	18071.07497	18071.07497		4.532777376	10952.14233	10952.14233		11.48700631	23819.199	23819.199		3.755505106
1	27	A79	biphenyl	biphenyl dioxygenase ferredoxin reductase.	Comamonas testosteroni	1245158_909	27	A79	2.092109585	6502.855967	6502.855967		1.193796837	5703.140933	0		2.273043396	5753.692833	5753.692833		4.660761762	9929.619267	9929.619267		0.784459388	3942.996633	0		8.684822441	18385.03317	18385.03317		1.277734655	4046.653733	0		3.66351049	8839.244067	8839.244067		3.159100907	8596.293433	8596.293433		1.542822051	4983.849467	0		1.975136193
1	50	A795	benzoate-aerobic	dehydrogenase [Burkholderia sp. TH2].	Burkholderia sp. TH2	23491552_389	50	A795	10.50232358	25748.5849	25748.5849		8.884929741	21218.0986	21218.0986		9.317619795	24400.47713	24400.47713		10.57043974	23789.4023	23789.4023		6.101976975	14497.6669	14497.6669		7.295996365	16787.2649	16787.2649		8.153867808	15648.23627	15648.23627		8.399232668	18196.83687	18196.83687		6.109791413	15758.8821	15758.8821		9.426668037	20444.9085	20444.9085		12.37334177
1	47	A796	dibenzothiophene	dibenzothiophene desulfurization enzyme A [Bacillus subtilis].	Bacillus subtilis	23495426_179	47	A796	6.263532888	12096.4993	12096.4993		5.159540228	11514.21447	11514.21447		5.185713807	10086.345	10086.345		5.30238475	13591.50483	13591.50483		2.064409753	7314.776	7314.776		4.497372103	9333.886833	9333.886833		3.418731953	7753.844167	7753.844167		4.179632638	10149.79683	10149.79683		3.340256601	8603.603467	8603.603467		4.767421975	10172.93643	10172.93643		4.796080491
1	49	A797	benzoate-aerobic	benzoate transport protein [Acinetobacter sp. ADP1].	Acinetobacter sp. ADP1	2352826_898	49	A797	18.34490011	59426.0234	59426.0234		17.16902824	49302.22263	49302.22263		12.45479449	51270.40883	51270.40883		14.23432177	57613.7096	57613.7096		21.58921468	44450.73107	44450.73107		15.24012188	46922.2799	46922.2799		10.94598727	40752.18743	40752.18743		21.02635501	51885.99733	51885.99733		18.81270107	44041.18483	44041.18483		18.48910837	51488.86453	51488.86453		13.02804795
1	21	A803	laccase	laccase [Daedalea quercina].	Daedalea quercina	24:34223694_528	21	A803	1.445688293	4963.907567	0		1.749401215	5969.922733	0		1.190753354	3832.572167	0		3.864261416	7836.705367	7836.705367		1.128241536	3884.62	0		2.60401129	5879.3061	5879.3061		1.64447915	4670.790067	0		2.63027661	6802.263333	6802.263333		0.943918652	3691.028667	0		2.10078059	4780.371967	4780.371967		0.989448795
1	12	A806	benzoate-anaerobic	Acetyl-CoA acetyltransferase [Leptospira interrogans serovar Lai str. 56601].	Leptospira interrogans serovar Lai str. 56601	24213157_53	12	A806	1.213132975	4359.5733	0		1.098374574	3349.922967	0		0.68402824	3124.7217	0		1.962598679	4358.626433	0		1.405307506	4657.307567	0		0.926394217	3476.385633	0		0.970099847	3325.726767	0		1.470457986	4575.747733	0		0.805403491	3526.167267	0		1.264232754	3995.221333	0		0.343857735
1	49	A807	benzonitrile	putative amidase [Leptospira interrogans serovar Lai str. 56601].	Leptospira interrogans serovar Lai str. 56601	24214033_1076	49	A807	11.57795056	26866.68227	26866.68227		7.372740363	16994.24117	16994.24117		13.18109136	30142.63633	30142.63633		16.33539554	41913.9466	41913.9466		4.453471875	13360.4674	13360.4674		9.639387056	27544.8388	27544.8388		5.932336513	13850.38503	13850.38503		12.94036427	24146.7672	24146.7672		7.797624498	14816.3056	14816.3056		10.48472103	30395.09303	30395.09303		11.91799031
1	49	A808	benzene	benzene 1,2-dioxygenase Rieske iron-sulfur component [Leptospira interrogans serovar Lai str. 56601].	Leptospira interrogans serovar Lai str. 56601	24216260_169	49	A808	7.03243616	19096.77273	19096.77273		6.32892962	19106.16693	19106.16693		8.157337935	17828.59043	17828.59043		8.554724796	18069.0032	18069.0032		3.899121199	10229.23027	10229.23027		7.649179485	13645.95663	13645.95663		3.864733664	7972.794533	7972.794533		6.31134352	16555.85803	16555.85803		5.96471888	13227.90977	13227.90977		8.537113957	16998.48953	16998.48953		4.962372104
1	2	A809	laccase	laccase [Emericella nidulans].	Emericella nidulans (anamorph: Aspergillus nidulans)	2426_902	2	A809	0.701911075	3782.1762	0		0.817159038	3283.517367	0		0.745492363	3162.693933	0		0.743569889	3401.234333	0		0.59943972	3407.070833	0		0.896090444	3503.0477	0		0.474242765	2763.269167	0		0.722807056	3484.039433	0		0.238794555	2784.893033	0		0.393543297	2764.148567	0		0.423949028
1	13	A811	biphenyl	ferredoxin reductase BPH [Rhodococcus globerulus].	Rhodococcus globerulus	243:607175_75	13	A811	2.272793564	5241.382433	5241.382433		1.674530593	4531.689067	0		1.995361531	5098.9551	0		2.182918963	4811.070933	4811.070933		0.880749553	3795.8306	0		1.64534772	4925.270767	0		1.114184135	3908.5308	0		1.450951742	5027.112167	0		1.996549078	4863.759533	0		2.35944311	5874.859333	5874.859333		1.181273608
1	24	A813	FTHFS	formate--tetrahydrofolate ligase [Shewanella oneidensis MR-1].	Shewanella oneidensis MR-1	24372154_159	24	A813	3.391457146	6933.756133	6933.756133		2.693219387	7081.165667	7081.165667		3.087479906	6975.2903	6975.2903		3.160706206	7194.7166	7194.7166		2.212590327	5988.763533	5988.763533		2.419407236	5356.338533	5356.338533		1.025572916	4347.642367	0		1.957175288	5401.896367	0		2.655156009	6463.509033	6463.509033		2.41653597	6913.446567	6913.446567		2.039008824
1	46	A821	DMSO	anaerobic dimethyl sulfoxide reductase, B subunit [Shewanella oneidensis MR-1].	Shewanella oneidensis MR-1	24375838_251	46	A821	4.45843465	10716.3307	10716.3307		5.087136347	9601.336033	9601.336033		5.278362515	12148.6764	12148.6764		6.406166487	11831.1614	11831.1614		2.292573254	6026.4521	6026.4521		4.434313596	10081.1261	10081.1261		3.584902405	7981.865833	7981.865833		4.331410182	11290.9887	11290.9887		3.204229207	8855.707333	8855.707333		5.864770921	10752.3662	10752.3662		4.292563169
1	49	A822	DMSO	anaerobic dimethyl sulfoxide reductase, A subunit [Shewanella oneidensis MR-1].	Shewanella oneidensis MR-1	24375839_2231	49	A822	6.173284572	14276.88957	14276.88957		4.890732556	11101.65683	11101.65683		5.937817558	11448.013	11448.013		7.285095048	18061.9866	18061.9866		2.949269027	8634.506	8634.506		7.831144399	14234.0732	14234.0732		3.190129294	6865.274533	6865.274533		7.119189783	16711.88273	16711.88273		4.258781014	9050.0561	9050.0561		8.480874312	15482.0683	15482.0683		4.298133157
1	46	A828	cyclopentanol	5-valerolactone hydrolase [Comamonas sp. NCIMB 9872].	Comamonas sp. NCIMB 9872	24460039_724	46	A828	5.231358264	14308.0351	14308.0351		5.420063138	12793.0087	12793.0087		7.380964226	13003.96217	13003.96217		7.295742141	14789.5042	14789.5042		2.691358374	7895.458267	7895.458267		6.438099177	10977.92507	10977.92507		2.728702084	7009.357533	7009.357533		5.2564144	12642.67477	12642.67477		3.836238843	11424.6232	11424.6232		5.414881642	10959.72537	10959.72537		5.609395805
1	19	A829	biphenyl	putative transcriptional regulator [Pseudomonas aeruginosa].	Pseudomonas aeruginosa	24461567_180	19	A829	2.978268121	7656.716267	7656.716267		2.379898463	5382.021267	5382.021267		3.427781511	7058.998067	7058.998067		4.341331365	8196.966933	8196.966933		1.051640206	4194.839567	0		2.331321188	5768.446267	5768.446267		1.062765011	3479.766133	0		3.38350288	7792.5489	7792.5489		1.536431204	4794.417667	0		3.762047942	7648.8681	7648.8681		1.091384034
1	4	A830	biphenyl	putative transcriptional regulator [Pseudomonas aeruginosa].	Pseudomonas aeruginosa	24461757_845	4	A830	0.359523159	3022.176067	0		0.463109545	3058.7976	0		0.464847335	2643.396633	0		0.586827824	3029.2659	0		0.501970384	3288.501333	0		0.557174559	2983.884133	0		0.969343509	4050.939833	0		0.513543922	3369.6278	0		0.44314584	3031.9953	0		0.485589725	3108.338867	0		0.384898613
1	39	A832	4-chlorobenzoate	membrane transport protein [Arthrobacter sp. FHP1].	Arthrobacter sp. FHP1	246:13516857_396	39	A832	4.69189317	10593.38733	10593.38733		5.037860486	10509.92967	10509.92967		5.091438357	10249.47947	10249.47947		5.23052075	11006.16337	11006.16337		2.320052504	6476.541167	6476.541167		4.394443116	9118.289833	9118.289833		2.253585254	5648.2	5648.2		3.656188971	8216.857533	8216.857533		3.171360976	7980.5988	7980.5988		4.180593604	8532.393367	8532.393367		3.467562839
1	4	A833	4-chlorobenzoate	putative 4-chlorobenzoate transporter [Arthrobacter sp. SU].	Arthrobacter sp. SU	246:4584857_1030	4	A833	1.018247766	4079.654967	0		1.242441756	4224.996133	0		0.814616564	3544.1969	0		1.652844175	4379.656467	0		0.421072974	3253.889533	0		1.220565828	3893.069	0		0.410072476	3100.5382	0		1.321281967	4161.553033	0		1.065023964	4028.535433	0		1.237293209	3872.733267	0		0.458601588
1	50	A834	biphenyl	2,3-dihydroxybiphenyl 1,2-dioxygenase [Bacillus sp. JF8].	Bacillus sp. JF8	24899150_519	50	A834	27.89586116	52628.36193	52628.36193		16.60635982	38769.18743	38769.18743		17.31913888	46993.7428	46993.7428		22.83166707	57265.2734	57265.2734		10.45626171	40256.4127	40256.4127		18.19046641	36691.0742	36691.0742		13.52619933	34532.55527	34532.55527		14.25487634	51079.1015	51079.1015		14.63869892	40990.2034	40990.2034		13.15340491	43210.0709	43210.0709		20.1844142
1	8	A835	carbazole	subunit of meta-cleavage enzyme [Pseudomonas resinovorans].	Pseudomonas resinovorans	249:27228518_61	8	A835	1.495540993	4608.178367	0		1.337654643	3815.150767	0		2.142610117	5595.1493	5595.1493		1.597547803	4236.198033	0		0.86524955	3408.680767	0		1.16347196	3754.171267	0		0.777482793	3097.080367	0		1.609449373	5194.428033	0		1.111420167	3842.009533	0		1.713209341	4491.811	0		0.807340603
1	51	A836	benzonitrile	Putative amidase.	Synechocystis sp. PCC 6803	2492835_1028	51	A836	26.18172122	55299.4726	55299.4726		14.47072966	53833.6497	53833.6497		20.2413243	54011.53773	54011.53773		22.02356468	58641.14707	58641.14707		11.08930713	44579.69787	44579.69787		18.8958792	43087.38277	43087.38277		11.26659109	45734.45043	45734.45043		15.41602786	56579.70437	56579.70437		16.88915987	45880.3665	45880.3665		26.55534202	57370.0338	57370.0338		15.93828379
1	50	A841	vanillin	putative vanillate O-demethylase oxygenase subunit A [Corynebacterium efficiens YS-314].	Corynebacterium efficiens YS-314	25027190_4	50	A841	9.723386983	47765.8906	47765.8906		11.54934496	41298.317	41298.317		11.64262116	39180.55137	39180.55137		22.22904488	45215.41467	45215.41467		7.473831448	27716.29843	27716.29843		6.967600366	34306.318	34306.318		8.525406795	22438.664	22438.664		10.64450793	42745.6738	42745.6738		10.78656338	28531.13633	28531.13633		19.78390886	42534.9967	42534.9967		10.94780472
1	8	A843	toluene-aerobic	putative benzyl alcohol dehydrogenase [Corynebacterium efficiens YS-314].	Corynebacterium efficiens YS-314	25027546_229	8	A843	1.670886017	4945.0752	0		1.392334809	4273.387867	0		1.611835817	4411.1484	0		1.751969795	4638.8595	0		0.765599507	3490.9394	0		1.60448995	4350.5744	0		0.593389224	3524.442633	0		1.115246081	4558.7993	0		1.053069563	4557.383267	0		1.478014444	4378.757533	0		0.800619968
1	2	A844	catechol-ortho derivative	putative muconolactone isomerase [Corynebacterium efficiens YS-314].	Corynebacterium efficiens YS-314	25028858_27	2	A844	0.678916859	3292.5464	0		0.625853953	3086.3587	0		0.675069951	3077.538033	0		0.725806397	3124.614067	0		0.811816978	3715.448933	0		0.507141733	3166.333033	0		0.357432398	2426.768	0		0.703597857	3651.9777	0		0.572289437	2963.0788	0		0.535324517	2950.9057	0		0.266777094
1	16	A845	catechol-ortho derivative	putative maleylacetate reductase [Corynebacterium efficiens YS-314].	Corynebacterium efficiens YS-314	25029448_973	16	A845	2.355355139	6348.564267	6348.564267		2.050663662	5799.5772	5799.5772		2.698560005	6242.6186	6242.6186		2.940595519	7271.019	7271.019		0.716301319	3935.303667	0		2.348540378	6280.723	6280.723		1.2383487	4170.893933	0		1.799080352	5000.185833	0		1.157495132	4295.0496	0		2.293016407	5783.490667	5783.490667		1.779681416
1	26	A846	nitrilotriacetate	Nitrilotriacetate monooxygenase component B (NTA monooxygenase component B) (NTA-MO B).	Aminobacter aminovorans	2507085_74	26	A846	3.395772496	7647.886	7647.886		2.294716408	7071.431933	7071.431933		2.648183367	5901.258033	5901.258033		4.001205788	7828.486267	7828.486267		0.895134005	4071.706767	0		2.950544021	6399.3589	6399.3589		1.36832665	4265.206533	0		2.287351123	5259.880833	5259.880833		2.25819033	5896.301567	5896.301567		2.602714499	5791.248167	5791.248167		1.719581091
1	16	A851	FTHFS	formyltetrahydrofolate synthetase [uncultured bacterium].	uncultured bacterium	25900672_97	16	A851	1.703839934	4703.052367	0		1.072763731	4602.438033	0		1.810522126	4987.456567	0		2.494055031	5891.847933	5891.847933		1.219509521	4811.678833	0		1.681744111	5091.183367	0		0.828611863	3374.708767	0		1.800744189	5654.7127	0		0.924675598	3980.770133	0		1.322452487	4449.739867	0		0.642275496
1	26	A852	catechol	catechol 1,2-dioxygenase [Streptomyces setonii].	Streptomyces setonii	25990737_56	26	A852	2.781542195	6645.712367	6645.712367		2.733735675	6586.0475	6586.0475		2.817927304	7024.245067	7024.245067		4.726582729	9065.9425	9065.9425		1.40533757	5146.2965	0		3.040408467	6701.157667	6701.157667		1.135557036	3837.7064	0		3.223856695	7986.078	7986.078		1.030679032	4469.318467	0		2.872315762	7275.6935	7275.6935		1.976590195
1	13	A856	catechol-ortho derivative	putative chloromuconate cycloisomerase [Burkholderia cepacia].	Burkholderia cepacia	2599298_611	13	A856	1.868491341	5515.308867	0		2.113969173	5100.8966	5100.8966		1.98214864	4844.1221	0		2.240851676	5590.372367	5590.372367		0.757197291	3665.630233	0		1.480862067	4351.685	0		1.001637232	3455.258733	0		1.769458044	6512.794733	0		1.244866927	4953.9466	0		2.091706641	5241.622167	5241.622167		1.370018111
1	12	A857	FTHFS	formate--tetrahydrofolate ligase [Neisseria meningitidis MC58].	Neisseria meningitidis MC58	26:15677675_883	12	A857	0.753350016	3921.269567	0		1.652967295	4930.766333	0		1.567338106	3893.063333	0		2.509294113	5014.903833	5014.903833		0.81945259	4185.081067	0		1.302765491	3805.238067	0		0.950551967	3176.989933	0		1.256829572	5058.6911	0		0.772295363	2990.133567	0		1.350684517	3867.6545	0		0.525918792
1	15	A860	aniline	aniline dioxygenase beta-subunit [Acinetobacter sp. YAA].	Acinetobacter sp. YAA	2627148_399	15	A860	2.050551975	5511.130467	5511.130467		1.881085711	5973.605267	0		1.53209985	5077.2581	0		2.401147054	5765.253233	5765.253233		1.237114784	4081.982933	0		1.587786579	4547.2769	0		1.033476483	3808.377233	0		2.222526895	6051.109833	6051.109833		1.292135891	5376.6814	0		2.474657207	5504.750533	5504.750533		1.084816457
1	48	A861	aniline	atdR [Acinetobacter sp. YAA].	Acinetobacter sp. YAA	2627150_267	48	A861	8.93269741	23730.87853	23730.87853		8.80999996	22262.04097	22262.04097		9.644576368	20984.9127	20984.9127		12.45870743	25915.1562	25915.1562		4.754096592	12532.72813	12532.72813		10.94088412	21038.54257	21038.54257		5.752615221	11293.0413	11293.0413		11.3746205	20423.20373	20423.20373		6.24971938	17861.7366	17861.7366		10.4919631	20406.1321	20406.1321		9.074625771
1	4	A868	0	acetyl-CoA synthetase [Bacillus subtilis subsp. subtilis str. 168].	Bacillus subtilis subsp. subtilis str. 168	2648697_1009	4	A868	0.419004666	3077.2921	0		1.027673819	3767.773367	0		0.206708642	2507.756133	0		0.382287725	2731.474567	0		0.326639408	2780.232933	0		0.823707297	3384.466	0		0.276874042	2606.145367	0		1.79977906	5620.9072	0		0.515232938	3123.599133	0		1.361677204	4319.650767	0		0.99969636
1	4	A87	cymene	HCOMODA decarboxylase [Pseudomonas putida].	Pseudomonas putida	1263185_146	4	A87	0.854798835	3661.074267	0		1.207182337	6491.3895	0		1.613732407	4335.1164	0		0.913154731	3911.933567	0		0.574949403	3453.0444	0		0.779973168	3894.5801	0		0.343238318	2800.499533	0		1.232166428	4298.971133	0		1.181461011	3971.781267	0		0.742049533	3961.158967	0		0.709569385
1	19	A870	haloacid	2-haloacid dehalogenase [Rhizobium sp.].	Rhizobium sp.	2654356_395	19	A870	2.758161022	6062.762633	6062.762633		1.828665422	5185.1506	0		2.294405799	5699.3963	5699.3963		2.949205796	5961.309033	5961.309033		1.633200146	4467.8459	0		1.534006958	4456.204233	0		0.727520473	3850.477733	0		2.039362867	5373.974567	5373.974567		2.118645988	5464.086367	5464.086367		1.924877015	4940.018133	0		1.573250606
1	40	A874	dibenzothiophene	thiosulfate-oxidizing enzyme [bacterium HY-86/2].	bacterium HY-86/2	26985956_101	40	A874	4.767732044	10711.2913	10711.2913		4.145169467	11332.29357	11332.29357		4.156474776	8290.975867	8290.975867		5.928691128	10581.7441	10581.7441		1.853444268	5600.0264	0		4.310905244	7887.827767	7887.827767		2.051104232	5489.720633	5489.720633		4.33114739	8585.018333	8585.018333		3.412087862	9225.036867	9225.036867		3.928401396	8247.518	8247.518		3.021439241
1	48	A875	dibenzothiophene	thiosulfate-oxidizing enzyme [Marinobacter sp. HY-106].	Marinobacter sp. HY-106	26986066_215	48	A875	5.014786718	11101.2392	11101.2392		4.614475938	9369.461567	9369.461567		5.182662593	11573.8357	11573.8357		10.47588374	17493.26263	17493.26263		2.386345594	6745.342733	6745.342733		6.120099407	12505.8354	12505.8354		4.026434896	7248.6977	7248.6977		7.356363384	15058.12513	15058.12513		4.026837293	8601.129167	8601.129167		7.978848219	15693.21547	15693.21547		4.367634047
1	7	A877	benzoate-aerobic	benzoate dioxygenase, ferredoxin reductase component [Pseudomonas putida KT2440].	Pseudomonas putida KT2440	26989882_136	7	A877	1.485816814	4240.233233	0		1.349456163	4280.458033	0		1.698634432	4341.983533	0		1.397475849	4173.691533	0		0.479836599	3579.4064	0		1.333827858	4128.861367	0		1.035951527	3453.5599	0		1.273764755	4298.857533	0		1.62918923	4691.564333	0		1.318406484	4292.6561	0		0.548443113
1	38	A880	salicylate	salicylate hydroxylase [Pseudomonas putida KT2440].	Pseudomonas putida KT2440	26990649_487	38	A880	3.01866184	8340.948367	8340.948367		2.846194404	6976.6904	6976.6904		4.333362522	8531.5364	8531.5364		4.042390798	8824.778767	8824.778767		1.909349993	5463.976033	0		3.005894951	6932.390167	6932.390167		2.302873823	5785.305467	5785.305467		3.4356089	8677.353633	8677.353633		3.212140514	7687.490667	7687.490667		3.5457772	7040.197033	7040.197033		3.41924766
1	33	A882	aniline	hypothetical protein Rv3230c [Mycobacterium tuberculosis H37Rv].	Mycobacterium tuberculosis H37Rv	27:15610366_492	33	A882	2.642486833	6719.021267	6719.021267		2.822161293	6495.364867	6495.364867		3.623271905	6900.8292	6900.8292		4.598029202	9282.756767	9282.756767		1.492024999	4583.0933	0		2.683508032	7034.666467	7034.666467		1.499960338	4453.142333	0		4.161558903	9492.274033	9492.274033		2.126186409	5687.003033	5687.003033		3.81982271	7775.559167	7775.559167		1.791232166
1	14	A884	aniline	HYPOTHETICAL OXIDOREDUCTASE [Mycobacterium bovis AF2122/97].	Mycobacterium bovis AF2122/97	27:31794411_472	14	A884	0.61619413	3201.1436	0		0.540467587	3827.3494	0		1.107128288	3692.674333	0		3.859682984	8670.108833	8670.108833		0.38004114	3158.3594	0		1.804669452	5641.9961	0		1.656028193	5920.3315	0		2.086387796	5812.639433	5812.639433		0.283658516	3091.9276	0		2.695864166	6629.740333	6629.740333		0.777559561
1	51	A887	catechol-ortho derivative	dienelactone hydrolase [Pseudomonas resinovorans].	Pseudomonas resinovorans	27228503_824	51	A887	6.444348508	20864.35897	20864.35897		6.583720771	17331.0053	17331.0053		12.35410886	21362.98333	21362.98333		8.75373517	19038.28413	19038.28413		4.130712971	11743.8935	11743.8935		7.3724852	14629.3579	14629.3579		5.636168524	14219.1074	14219.1074		7.096904671	17172.19167	17172.19167		6.481964431	15038.7309	15038.7309		8.040624485	17407.28023	17407.28023		6.735582353
1	19	A889	dichloroethane	Possible haloalkane dehalogenase [Mycobacterium tuberculosis H37Rv].	Mycobacterium tuberculosis H37Rv	273:1483538_700	19	A889	2.792021343	7023.63	7023.63		2.366641272	6463.804133	6463.804133		2.030396062	5983.443833	5983.443833		2.708673164	6299.7807	6299.7807		1.089899158	5070.093533	0		1.907992468	5444.9101	0		1.367229035	4487.758833	0		2.09460719	5372.976267	5372.976267		2.113210095	5143.203467	5143.203467		1.602790133	4743.490033	0		1.738280752
1	7	A892	benzoate-anaerobic	acetoacetyl CoA reductase [Bradyrhizobium japonicum USDA 110].	Bradyrhizobium japonicum USDA 110	27375336_7	7	A892	1.69808065	5189.4594	0		1.102332315	4611.1885	0		1.44377424	4264.549267	0		1.860609439	4740.4695	0		0.854481426	3688.569867	0		1.366986173	3965.015467	0		0.928068578	3310.0457	0		1.691495514	5145.6559	0		0.898901418	3795.535833	0		1.28694012	4785.923567	0		0.827262367
1	21	A893	homogentisate	homogentisate 1,2-dioxygenase [Bradyrhizobium japonicum USDA 110].	Bradyrhizobium japonicum USDA 110	27375454_789	21	A893	2.670793196	6818.253067	6818.253067		1.911227326	5663.491167	0		2.643165756	5759.992067	5759.992067		2.5665527	6023.344367	6023.344367		1.846372358	5329.964967	0		2.759447458	5754.130667	5754.130667		0.955894318	3512.663367	0		1.975144141	5006.0131	0		2.315131896	5210.210567	5210.210567		2.533170815	6209.364533	6209.364533		2.01848307
1	48	A894	protocatechuate	protocatechuate 3,4-dioxygenase beta chain [Bradyrhizobium japonicum USDA 110].	Bradyrhizobium japonicum USDA 110	27376038_4	48	A894	7.413212365	19096.69623	19096.69623		5.685367448	14318.48593	14318.48593		6.72300231	14919.2037	14919.2037		6.136509667	14444.0325	14444.0325		4.015752805	9643.887	9643.887		4.661862215	10130.01137	10130.01137		4.813127948	9787.053333	9787.053333		6.098540211	14955.8577	14955.8577		4.923616646	13776.83787	13776.83787		6.464350419	13185.5055	13185.5055		5.536698099
1	26	A895	protocatechuate	protocatechuate 3,4-dioxygenase alpha chain [Bradyrhizobium japonicum USDA 110].	Bradyrhizobium japonicum USDA 110	27376039_18	26	A895	2.662539071	6689.192333	6689.192333		1.84404446	5383.561533	0		2.382647916	5719.160667	5719.160667		3.161858884	6450.067033	6450.067033		1.80057013	5117.0342	0		1.570650854	4710.415833	0		0.919386073	3846.367667	0		2.258102747	6209.2247	6209.2247		2.149638264	5558.616633	5558.616633		2.247677956	5531.998167	5531.998167		2.272436293
1	10	A896	benzoate-anaerobic	ferrodoxin [Bradyrhizobium japonicum USDA 110].	Bradyrhizobium japonicum USDA 110	27376160_10	10	A896	1.047788564	4237.163767	0		2.414382546	9048.033067	9048.033067		1.412613723	4074.419133	0		1.921199176	4489.115167	0		0.533974447	3858.2927	0		1.24848379	3669.094767	0		1.013960807	4066.2354	0		1.642151377	4859.8252	0		0.823284153	3323.924	0		1.363013116	3989.291367	0		0.760084704
1	2	A897	dichloroethane	haloalkane dehalogenase [Bradyrhizobium japonicum USDA 110].	Bradyrhizobium japonicum USDA 110	27376198_435	2	A897	0.508620231	3268.348	0		0.808010307	3049.9346	0		0.861098451	3414.772367	0		0.854617046	2920.455933	0		0.724183987	3492.153033	0		0.383931482	2940.777633	0		0.500531192	2620.843867	0		0.873791871	3751.464467	0		0.765901077	3804.237867	0		0.668361423	2979.362033	0		0.434004553
1	14	A898	vanillin	vanillin: NAD oxidoreductase [Bradyrhizobium japonicum USDA 110].	Bradyrhizobium japonicum USDA 110	27377799_554	14	A898	2.105542182	5941.1635	5941.1635		1.786135082	5410.005567	0		1.964751628	5770.2177	0		2.599458566	6074.971	6074.971		0.584936778	4043.189633	0		1.240467576	4816.4801	0		0.708294478	3834.037133	0		2.001397234	5046.276433	5046.276433		1.585786187	4746.976767	0		1.880404123	5558.8742	0		1.160853379
1	50	A899	vanillin	vanillate O-demethylase oxidoreductase [Bradyrhizobium japonicum USDA 110].	Bradyrhizobium japonicum USDA 110	27378510_269	50	A899	6.678796546	20166.88247	20166.88247		6.668653409	19240.99477	19240.99477		8.274668536	23462.4619	23462.4619		13.87908469	29013.58397	29013.58397		5.188354918	11734.12363	11734.12363		7.820488097	17350.38473	17350.38473		3.813708077	8329.006967	8329.006967		10.95039037	26834.56443	26834.56443		6.234166781	12005.4552	12005.4552		9.081735839	23168.3102	23168.3102		5.543561899
1	8	A9	catechol	putative catechol 2,3-dioxygenase [Rhodopseudomonas palustris CGA009].	Rhodopseudomonas palustris CGA009	10:39650679_363	8	A9	0.504825803	3287.0779	0		0.445076226	2822.827133	0		0.371871415	2633.35	0		4.034922169	7535.516867	7535.516867		0.470185892	2957.876867	0		0.550532229	3176.459067	0		0.317147944	2596.4756	0		0.852681082	3738.309933	0		0.249569483	2644.2175	0		1.422329436	4112.438933	0		0.361643624
1	5	A900	catechol	metapyrocatechase [Bradyrhizobium japonicum USDA 110].	Bradyrhizobium japonicum USDA 110	27378930_300	5	A900	0.430742033	3498.729167	0		0.171748013	2551.7173	0		0.658120253	2959.538533	0		1.259478353	4608.350533	0		0.838733551	3626.3694	0		0.784340793	3184.759367	0		0.214936809	3086.1371	0		0.659032874	3636.9638	0		0.549500933	3022.3748	0		0.806394236	3563.823833	0		0.495882439
1	25	A904	0	biotin carboxylase [Metallosphaera sedula].	Metallosphaera sedula	27462759_807	25	A904	2.340276827	6029.852967	6029.852967		2.762033366	6889.555933	6889.555933		3.415417931	6615.1059	6615.1059		5.730032818	10838.77127	10838.77127		1.741559207	5682.912967	0		1.99048772	5526.536067	0		1.025422656	3574.8486	0		3.924439822	8980.118133	8980.118133		0.858103593	3678.194933	0		3.758351858	7453.098567	7453.098567		0.90200399
1	3	A908	haloacid	putative halocarboxylic acid dehalogenase [uncultured bacterium].	uncultured bacterium	27529577_361	3	A908	1.287385517	3969.094333	0		0.778102173	3440.523933	0		0.461909374	3027.634	0		1.077631903	3800.404	0		0.541958795	3381.892867	0		0.561264921	3464.0045	0		0.642335559	3526.959233	0		0.653670986	3412.227167	0		0.38779234	3540.340467	0		0.471222279	2957.5404	0		0.346931582
1	45	A909	haloacid	putative halocarboxylic acid dehalogenase [uncultured bacterium].	uncultured bacterium	27529585_378	45	A909	3.821558956	8917.424767	8917.424767		3.541306964	8690.516867	8690.516867		4.359068494	9500.7446	9500.7446		5.967451297	10761.84987	10761.84987		1.998497219	5870.844367	0		3.970194405	9069.9993	9069.9993		2.602667644	6478.418067	6478.418067		4.034810973	9003.0486	9003.0486		3.080445918	8282.814733	8282.814733		4.644022574	8688.5309	8688.5309		3.152384051
1	47	A910	phthalate	3,4-dihydroxy-3,4-dihydrophthalate dehydrogenase [Terrabacter sp. DBF63].	Terrabacter sp. DBF63	27531096_233	47	A910	15.99348897	50575.5807	50575.5807		19.66142907	43462.6302	43462.6302		13.07073846	37153.25123	37153.25123		20.47375509	49774.1679	49774.1679		9.423139888	25353.00547	25353.00547		10.84850096	36106.1575	36106.1575		10.07279263	21783.06637	21783.06637		15.19647134	37815.05857	37815.05857		9.524530883	31946.053	31946.053		19.14381578	36369.3209	36369.3209		15.86539354
1	41	A911	phthalate	ferredoxin reductase of phthalate dioxygenase [Terrabacter sp. DBF63].	Terrabacter sp. DBF63	27531098_609	41	A911	3.772956261	10317.09353	10317.09353		3.357651295	8578.7086	8578.7086		4.54353268	9582.144967	9582.144967		4.579609143	8628.2143	8628.2143		2.308047177	6606.369067	6606.369067		3.580127569	7285.157667	7285.157667		2.503371923	6839.754667	6839.754667		3.777311089	9388.429633	9388.429633		3.482974213	8651.345367	8651.345367		3.721877667	8372.573833	8372.573833		3.629732306
1	45	A914	pyrene	PAH ring-hydroxylating dioxygenase, small subunit 2 [Mycobacterium sp. 6PY1].	Mycobacterium sp. 6PY1	27657410_353	45	A914	6.464754184	14671.03447	14671.03447		2.846426921	14356.8569	14356.8569		7.286534516	16980.8079	16980.8079		8.106578125	15378.84923	15378.84923		2.139317511	6971.060833	6971.060833		5.87778455	11881.26473	11881.26473		4.686394918	10435.8131	10435.8131		5.646450957	12848.5488	12848.5488		4.285971556	10204.76247	10204.76247		6.433012872	13469.66077	13469.66077		5.045799792
1	51	A916	benzene	cis-chlorobenzene dihydrodiol dehydrogenase [Ralstonia sp. JS705].	Ralstonia sp. JS705	27802969_120	51	A916	9.2258398	36865.7376	36865.7376		11.08829009	33224.4778	33224.4778		12.09186533	35795.94333	35795.94333		16.65302851	35045.10997	35045.10997		9.099859195	24662.60643	24662.60643		10.5609464	25348.7851	25348.7851		6.630469909	22562.29523	22562.29523		14.03653254	37088.87753	37088.87753		9.886826584	29407.4306	29407.4306		14.14926007	32207.57937	32207.57937		11.44273636
1	45	A918	laccase	laccase-like protein [Piloderma byssinum].	Piloderma byssinum	28:28875557_278	45	A918	4.58062851	9981.9661	9981.9661		4.527644209	9462.7117	9462.7117		4.72446224	10026.5203	10026.5203		6.658152641	12853.55793	12853.55793		2.573504021	6457.779067	6457.779067		4.568632139	9891.564267	9891.564267		2.295300551	6358.8556	6358.8556		5.621858057	11707.28983	11707.28983		3.486697696	7613.8001	7613.8001		6.831220215	11562.64727	11562.64727		3.357378968
1	27	A919	MTBE	PROBABLE TRANSMEMBRANE ALKANE 1-MONOOXYGENASE ALKB (ALKANE 1-HYDROXYLASE) (LAURIC ACID OMEGA-HYDROXYLASE) (OMEGA-HYDROXYLASE) (FATTY ACID OMEGA-HYDROXYLASE) (ALKANE HYDROXYLASE-RUBREDOXIN) [Mycobacterium tuberculosis H37Rv].	Mycobacterium tuberculosis H37Rv	280:2072719_114	27	A919	2.807302527	7089.7864	7089.7864		2.795127561	5916.4075	5916.4075		3.157101553	7552.326467	7552.326467		3.207132379	6827.812267	6827.812267		1.013994143	4583.239767	0		2.774871048	5841.474533	5841.474533		1.74611355	5793.069933	0		2.411291854	6292.4202	6292.4202		1.957587646	5450.760533	0		3.114671383	6320.939267	6320.939267		2.442814298
1	3	A921	acetylene	epoxide hydrolase [Streptomyces carzinostaticus subsp. neocarzinostaticus].	Streptomyces carzinostaticus subsp. neocarzinostaticus	28192489_579	3	A921	1.099257314	3886.668733	0		0.861122767	3223.242467	0		1.079301605	3886.7336	0		1.055702956	3714.6714	0		0.842297571	4016.065167	0		0.605425666	3113.984633	0		0.824929605	3296.165967	0		1.27805343	4006.852433	0		1.143307065	3964.494167	0		0.901932376	3483.8035	0		0.63976226
1	48	A924	mannanase	endo-b1,4-mannanase 5C [Cellvibrio japonicus].	Cellvibrio japonicus	28200473_10	48	A924	9.521781438	31594.12657	31594.12657		9.039415213	26952.248	26952.248		17.10258065	30179.16793	30179.16793		18.50403952	42930.4625	42930.4625		8.870238955	21692.42817	21692.42817		4.824803562	30160.0392	30160.0392		7.778703658	13939.7138	13939.7138		12.72465369	33314.75903	33314.75903		6.955423651	15991.9433	15991.9433		19.39861127	37675.71023	37675.71023		8.029459057
1	51	A926	toluene-anaerobic	pyruvate formate-lyase; benzylsuccinate synthase activating enzyme [Clostridium tetani E88].	Clostridium tetani E88	28210648_284	51	A926	17.01441086	55896.80073	55896.80073		11.12909288	39938.8873	39938.8873		15.83516655	45950.42053	45950.42053		22.16124493	49187.79947	49187.79947		10.12654325	33849.3886	33849.3886		14.71373359	42047.66593	42047.66593		10.38811865	37498.1588	37498.1588		9.037390334	51521.623	51521.623		12.55972403	31501.5299	31501.5299		13.78817774	47393.70437	47393.70437		15.42743862
1	27	A928	isopropylbenzene	3-isopropylcatechol dioxygenase [Pseudomonas putida].	Pseudomonas putida	2822270_528	27	A928	2.772548717	6227.066933	6227.066933		2.584815898	5599.427533	5599.427533		2.279970586	5533.778733	5533.778733		3.78181517	7397.239967	7397.239967		1.266687514	4639.018433	0		2.424304408	5574.4271	5574.4271		1.229109477	3775.792433	0		3.370101407	8781.2598	8781.2598		1.993744594	5218.173633	0		2.873267401	6101.8751	6101.8751		1.21652537
1	29	A930	0	biotin carboxyl carrier protein [Sulfolobus metallicus].	Sulfolobus metallicus	2826314_1749	29	A930	2.866340175	8294.9866	8294.9866		2.755806727	6788.823833	6788.823833		3.384431055	7370.2042	7370.2042		3.330227488	7325.2065	7325.2065		1.272043711	4405.802033	0		2.354188755	6278.111667	6278.111667		1.875561853	5323.9751	0		2.901144675	7536.2768	7536.2768		2.492391372	6239.505433	6239.505433		3.297118542	7269.459433	7269.459433		2.094828138
1	45	A932	mannanase	endo-1,4-beta-mannanase [Rhodothermus marinus].	Rhodothermus marinus	2832600_1585	45	A932	6.76865222	15222.2234	15222.2234		5.639693971	11230.66207	11230.66207		6.268402646	13084.4487	13084.4487		12.77619075	24447.6853	24447.6853		2.953424305	8336.605067	8336.605067		9.515812659	17883.85833	17883.85833		3.414332914	7377.754333	7377.754333		8.333469829	19174.5937	19174.5937		2.925604213	7643.128533	7643.128533		10.53251724	23126.88717	23126.88717		3.064431366
1	5	A935	haloacid	2-haloacid dehalogenase (putative) [Lactobacillus plantarum WCFS1].	Lactobacillus plantarum WCFS1	28379308_280	5	A935	0.719159685	3706.837233	0		0.823965698	4080.0421	0		0.559289992	3118.6111	0		1.433979457	4568.179633	0		0.43731339	3388.6387	0		0.706989696	3564.049267	0		0.41973114	2818.859167	0		0.974393684	3952.072533	0		0.595314992	3139.323233	0		1.237033192	3978.063033	0		0.374818692
1	20	A938	benzoate-anaerobic	ferredoxin [Tropheryma whipplei str. Twist].	Tropheryma whipplei str. Twist	28493542_65	20	A938	1.867112299	5114.817733	0		1.574204609	4300.274933	0		1.775791663	4307.666467	0		2.461671338	5451.576767	5451.576767		1.330814557	4932.071	0		1.587541678	4533.539267	0		0.996092725	3609.439533	0		2.414194415	5492.913833	5492.913833		1.529365712	4703.330067	0		1.746897035	4623.909067	0		0.630991312
1	34	A946	dichloroethane	Haloalkane dehalogenase.	Mycobacterium smegmatis	28558094_500	34	A946	3.658730628	8555.946233	8555.946233		3.138612566	7592.2213	7592.2213		3.832555906	8200.173633	8200.173633		4.215171386	8874.740333	8874.740333		1.924234337	5367.6606	0		2.769314423	6575.8594	6575.8594		1.68690654	4806.447367	0		2.954738472	8121.688767	8121.688767		3.45140167	7421.554633	7421.554633		3.880912853	7882.8997	7882.8997		2.624800817
1	47	A95	catechol	METAPYROCATECHASE 2 (MPC) (CATO2ASE) (CATECHOL 2,3-DIOXYGENASE II).	Wautersia eutropha	127273_909	47	A95	4.137938255	11126.53427	11126.53427		3.788082217	9033.237733	9033.237733		4.388576647	11138.51167	11138.51167		5.654124504	10337.93227	10337.93227		2.519172487	7146.761167	7146.761167		4.379843075	8362.977667	8362.977667		3.687778279	7025.659467	7025.659467		4.638258	10723.768	10723.768		4.049482701	9037.993433	9037.993433		4.920730908	10217.13147	10217.13147		4.585147539
1	7	A958	vanillin	vanillate O-demethylase oxidoreductase [Pseudomonas syringae pv. tomato str. DC3000].	Pseudomonas syringae pv. tomato str. DC3000	28870084_285	7	A958	0.704387503	3355.895933	0		0.753103829	3075.814067	0		0.62829138	3025.1576	0		1.08132469	3376.5434	0		1.159041214	4451.570333	0		0.622733951	3162.615833	0		0.401090795	2498.6946	0		0.725205471	3807.225933	0		0.519657204	3122.243667	0		0.661620568	3006.4944	0		0.31997023
1	45	A959	vanillin	vanillin dehydrogenase [Pseudomonas syringae pv. tomato str. DC3000].	Pseudomonas syringae pv. tomato str. DC3000	28870122_1066	45	A959	4.481322167	9430.386333	9430.386333		3.849901567	9783.902467	9783.902467		5.099305074	9802.587033	9802.587033		4.873511544	10430.06573	10430.06573		2.177177392	6399.9596	6399.9596		3.566045128	7867.739533	7867.739533		2.397252543	6399.2431	6399.2431		4.911685029	10371.78933	10371.78933		3.442387009	7938.942	7938.942		4.321675567	9019.1401	9019.1401		3.720752232
1	33	A960	homogentisate-derivative	maleylacetoacetate isomerase [Pseudomonas syringae pv. tomato str. DC3000].	Pseudomonas syringae pv. tomato str. DC3000	28870715_226	33	A960	3.336875053	8303.9837	8303.9837		2.963106288	7215.5587	7215.5587		3.367177458	7413.393333	7413.393333		3.161442527	7204.0983	7204.0983		1.852181441	6223.1756	0		2.244443843	6351.9814	6351.9814		1.916512792	5019.3967	0		2.515578125	7652.7592	7652.7592		2.609956958	7709.117167	7709.117167		2.737435335	6491.898367	6491.898367		1.690839304
1	7	A962	perchlorate	perchlorate reductase alpha subunit precursor [Dechloromonas agitata].	Dechloromonas agitata	28911901_1264	7	A962	1.901372181	4547.674167	0		1.597732135	4384.2514	0		1.537300985	4195.818167	0		1.949705136	4528.905867	0		0.86101635	3569.9843	0		1.297505063	3856.689733	0		1.171303014	3724.462167	0		1.699835018	4907.482233	0		1.398759177	4039.234	0		1.622469915	4378.9772	0		1.243448316
1	50	A963	phthalate	related to PHTHALATE 4, 5-DIOXYGENASE OXYGENASE REDUCTASE SUBUNIT [Neurospora crassa].	Neurospora crassa	28950015_1611	50	A963	10.24056654	26653.31083	26653.31083		6.209201911	23571.68713	23571.68713		10.42145572	28829.1139	28829.1139		10.21145403	27302.29747	27302.29747		4.716191501	11639.06767	11639.06767		8.810123409	18168.67557	18168.67557		6.6248785	15428.2213	15428.2213		6.596916628	22692.80107	22692.80107		6.980419454	18898.32823	18898.32823		7.74144907	23346.90033	23346.90033		8.541995429
1	8	A975	DMSO	putative dimethyl sulfoxide reductase subunit [Salmonella enterica subsp. enterica serovar Typhi Ty2].	Salmonella enterica subsp. enterica serovar Typhi Ty2	29141870_715	8	A975	1.323933175	4097.018033	0		0.864896848	3527.1523	0		0.369097324	2630.553433	0		1.441207502	4344.9934	0		0.546885167	3279.638067	0		0.965036025	3938.847667	0		0.23318297	2601.0229	0		0.727187481	3400.184	0		0.6751	3236.720233	0		0.63212613	3179.472867	0		0.355418767
1	10	A976	DMSO	putative dimethyl sulfoxide reductase subunit C [Salmonella enterica subsp. enterica serovar Typhi str. CT18].	Salmonella enterica subsp. enterica serovar Typhi str. CT18	292:16762987_495	10	A976	0.747096384	3411.8945	0		0.937141047	3422.251833	0		0.916012247	3374.325333	0		2.18178919	5227.3079	5227.3079		0.655115223	3739.476	0		0.87853243	3580.999067	0		0.899801284	3267.819533	0		1.420778577	4871.045867	0		0.49317509	2878.798833	0		1.778642065	4316.5596	0		0.490964336
1	46	A98	benzoate-anaerobic	4-hydroxybenzoyl-CoA reductase HbaD subunit.	Rhodopseudomonas palustris CGA009	130:1730297_435	46	A98	5.499637012	12139.71123	12139.71123		6.058498902	11215.00517	11215.00517		7.178224769	14857.75317	14857.75317		9.18202569	22987.1409	22987.1409		3.080772677	8635.218033	8635.218033		4.987265889	11885.07743	11885.07743		2.897250823	6496.911733	6496.911733		8.578730515	18045.71103	18045.71103		2.98498769	6583.815167	6583.815167		8.104330973	16024.45697	16024.45697		3.916116338
1	49	A988	mcrA	pot. methyl coenzyme M reductase subunit a; putative.	Methanothermus fervidus	293192_246	49	A988	8.900748923	29261.31993	29261.31993		7.884210815	26850.7773	26850.7773		11.33666277	22969.13797	22969.13797		8.366239235	20339.50223	20339.50223		5.622007526	14059.15493	14059.15493		6.378008114	12415.0003	12415.0003		4.606134449	11101.3815	11101.3815		7.420157397	17009.41693	17009.41693		5.757282527	19127.36483	19127.36483		7.43721418	16774.3382	16774.3382		8.893184827
1	27	A990	FTHFS	formate--tetrahydrofolate ligase [Bacteroides thetaiotaomicron VPI-5482].	Bacteroides thetaiotaomicron VPI-5482	29346147_760	27	A990	2.809499308	7121.8294	7121.8294		2.546219642	6369.406867	6369.406867		2.385350188	6732.5662	6732.5662		3.159601857	7391.2882	7391.2882		1.567362266	5743.655867	0		2.285650254	6260.417733	6260.417733		1.204570193	5441.747433	0		2.765917321	7398.002867	7398.002867		2.600420781	6500.4525	6500.4525		2.186337482	6522.195567	6522.195567		2.035040998
1	9	A994	catechol-ortho derivative	chloromuconate cycloisomerase [Bacteroides thetaiotaomicron VPI-5482].	Bacteroides thetaiotaomicron VPI-5482	29350111_653	9	A994	1.45689667	4497.0118	0		1.321386695	4690.510933	0		1.379020332	4339.198167	0		2.267597087	5432.514033	5432.514033		0.381810016	3314.2376	0		1.185401508	4138.853233	0		0.766723374	3631.918333	0		1.476010492	4915.096333	0		1.015327616	3806.791933	0		1.710868716	4823.040633	0		0.873540468
1	24	A995	catechol-ortho derivative	chloromuconate cycloisomerase [Rhodococcus opacus].	Rhodococcus opacus	2935031_1032	24	A995	2.920676468	6563.9871	6563.9871		2.124276839	5563.1388	5563.1388		3.560969225	7261.653933	7261.653933		3.016658146	6382.9532	6382.9532		0.952997882	4212.856767	0		2.391995157	5544.419867	5544.419867		1.467183291	4977.970333	0		2.468192315	6588.646767	6588.646767		2.399459316	5695.402133	5695.402133		2.595114404	7054.524667	7054.524667		1.873427658
1	21	A996	catechol-ortho derivative	dienelactone hydrolase [Rhodococcus opacus].	Rhodococcus opacus	2935034_12	21	A996	2.291215773	6464.634533	6464.634533		1.475543556	5153.274067	0		1.332029685	4223.528433	0		4.447606689	8210.858367	8210.858367		0.753085618	3607.861033	0		3.543640157	7755.948033	7755.948033		1.860548319	5589.605333	0		1.699865001	5563.3245	0		0.918251353	3819.924033	0		1.894957222	5040.250667	0		0.984850102
1	22	A997	FTHFS	formate--tetrahydrofolate ligase [Enterococcus faecalis V583].	Enterococcus faecalis V583	29376276_958	22	A997	2.800731499	6026.497167	6026.497167		1.551048661	5296.4313	0		2.547049843	5823.217733	5823.217733		3.183983728	6138.722933	6138.722933		1.892858145	5716.2266	0		2.162650524	5637.521367	5637.521367		1.128314963	3881.6822	0		1.804591572	6308.627433	0		2.377744934	5704.225767	5704.225767		2.628801744	6056.3979	6056.3979		1.668961193
2	13	A1015	mercury	mercury transport protein [Pseudomonas stutzeri].	Pseudomonas stutzeri	2947088_5	13	A1015	0.677509403	3653.976367	0		0.570480871	4707.758967	0		1.477379819	3910.6043	0		2.77124956	5889.569933	5889.569933		1.088774114	4264.765067	0		1.362019811	4548.106067	0		0.751129341	3044.187067	0		0.63069561	3507.526433	0		0.697160478	3950.062867	0		1.568079569	4391.119333	0		0.38522455
2	9	A1022	tellurium	putative tellurium resistance protein [Streptomyces avermitilis MA-4680].	Streptomyces avermitilis MA-4680	29832347_526	9	A1022	1.386997537	4902.1273	0		1.502618255	4340.525667	0		2.031244201	4895.7529	4895.7529		1.811040654	5040.842867	0		0.875901258	4063.7882	0		1.48605618	4198.103533	0		1.080672373	3462.060767	0		1.565060139	5700.151	0		0.993336367	4145.4779	0		1.825050069	4946.288867	0		0.823416825
2	7	A1024	cadmium	cadmium-translocating P-type ATPase [Chlamydophila caviae GPIC].	Chlamydophila caviae GPIC	29840655_1371	7	A1024	1.583996121	4665.277967	0		0.927936789	4393.429633	0		1.046150282	3809.9341	0		1.992968182	5045.035167	0		1.918764167	5161.176567	0		1.407984679	4097.489533	0		0.760745377	3319.718633	0		0.997585065	3862.969267	0		1.307475406	4732.128467	0		1.244435873	3849.747667	0		0.860928753
2	7	A1028	mercury	MerC [Shewanella putrefaciens].	Shewanella putrefaciens	3:1143575_1	7	A1028	0.999750638	4107.431033	0		1.186466153	3764.741733	0		0.629423476	3391.735867	0		1.403656514	3917.302033	0		0.396890614	2941.844533	0		0.836912305	3202.9413	0		0.412227269	2743.9871	0		1.221779399	4711.619733	0		0.360824909	2814.764333	0		1.125311109	3803.485367	0		0.500814855
2	39	A1041	copper	possible copper resistance protein B precursor [Nitrosomonas europaea ATCC 19718].	Nitrosomonas europaea ATCC 19718	30248299_6	39	A1041	3.750203136	9601.791933	9601.791933		4.842578292	11975.15507	11975.15507		5.389794316	11595.76753	11595.76753		5.671836587	11509.69913	11509.69913		2.704436335	7113.3126	7113.3126		3.136844086	7036.1583	7036.1583		2.321600019	5962.254533	5962.254533		5.531396507	11623.98447	11623.98447		1.810438894	9128.9036	0		4.07184924	8989.369433	8989.369433		4.218603198
2	7	A1042	mercury	Bacterial regulatory proteins, MerR family [Nitrosomonas europaea ATCC 19718].	Nitrosomonas europaea ATCC 19718	30248847_34	7	A1042	1.910343038	5444.6741	0		1.081922972	5221.4848	0		0.968901983	3873.823067	0		1.879719942	5334.952867	0		0.60251153	3513.551767	0		1.40126308	4571.772067	0		0.563460746	3207.057233	0		1.357072361	5120.529567	0		0.847518129	3587.403933	0		1.188559586	3989.489033	0		0.975817643
2	7	A1045	nasA	NasA [uncultured bacterium].	uncultured bacterium	30269543_295	7	A1045	0.69952976	3509.3415	0		0.791992712	3826.2213	0		0.762556424	3451.906833	0		1.239617345	4170.368467	0		0.918555892	4675.1933	0		0.467935414	3253.549833	0		0.37223162	3585.354167	0		1.061704872	4654.9573	0		0.492936312	3000.700133	0		0.857097372	3769.248233	0		0.341751302
2	48	A1046	nasA	NasA [uncultured bacterium].	uncultured bacterium	30269559_630	48	A1046	6.048100239	14598.32843	14598.32843		5.564559756	17974.1119	17974.1119		8.142385783	16185.64547	16185.64547		8.11482594	17046.19167	17046.19167		4.100412913	10266.0084	10266.0084		5.389053591	10398.2399	10398.2399		2.863278777	7042.2024	7042.2024		6.7257443	14410.64743	14410.64743		5.199722239	11929.09583	11929.09583		5.873255341	11239.17247	11239.17247		6.007941126
2	22	A1047	nasA	NasA [uncultured bacterium].	uncultured bacterium	30269567_66	22	A1047	2.608258201	6254.974567	6254.974567		2.020814095	5128.412367	5128.412367		2.725915219	6962.324333	6962.324333		2.824616954	5725.037867	5725.037867		1.320670225	4776.5589	0		1.937250334	5292.0588	0		1.194530295	3877.3591	0		2.254170034	6436.625933	6436.625933		1.978982689	5374.609267	0		2.479164361	5628.292567	5628.292567		2.205074062
2	41	A1048	nasA	NasA [uncultured bacterium].	uncultured bacterium	30269599_530	41	A1048	4.066440629	8294.793867	8294.793867		3.636671247	8878.147067	8878.147067		5.383550034	11277.3328	11277.3328		5.846214175	12536.7073	12536.7073		2.169008591	6144.909933	6144.909933		3.50765588	7914.343567	7914.343567		2.235449872	5179.597233	5179.597233		5.277689656	11502.90703	11502.90703		2.2046458	6208.771667	6208.771667		4.26528342	8621.0955	8621.0955		3.299990629
2	11	A1049	nasA	NasA [Halomonas sp. 'Belize Reef cbno3r1'].	Halomonas sp. 'Belize Reef cbno3r1'	30269623_473	11	A1049	2.207029377	5556.8102	5556.8102		1.680400547	4460.442967	0		2.091320641	5664.394733	5664.394733		2.256164538	5885.0447	5885.0447		0.587198574	3575.245067	0		1.033405118	4207.8984	0		1.110091952	3825.769133	0		1.314102283	5710.7519	0		1.409888064	4474.685567	0		2.250905224	5427.778267	5427.778267		1.186182482
2	8	A1050	nasA	NasA [Pseudoalteromonas sp. 'Barents Sea 16'].	Pseudoalteromonas sp. 'Barents Sea 16'	30269635_472	8	A1050	0.956465926	3841.504233	0		1.063825379	4073.2043	0		1.073069383	3835.167133	0		2.084075947	5071.454533	5071.454533		0.458139257	3111.360867	0		0.918734331	3709.547733	0		0.349245198	2756.923233	0		1.078578603	4082.672167	0		0.433529928	3140.481833	0		0.984949643	3638.0736	0		0.350158314
2	33	A1059	pmoA	particulate methane monooxygenase alpha subunit [uncultured bacterium].	uncultured bacterium	31:34017078_291	33	A1059	4.068541837	8022.476867	8022.476867		2.944344778	6678.568167	6678.568167		2.717061379	6397.3109	6397.3109		5.012805197	9528.575467	9528.575467		1.859071053	5440.55	0		2.353334185	6837.085033	6837.085033		1.774017463	4907.439233	0		3.748487227	8941.167933	8941.167933		2.641596646	6384.345833	6384.345833		3.718692144	7336.054167	7336.054167		1.874548181
2	49	A1093	tellurium	COG0861: Membrane protein TerC, possibly involved in tellurium resistance [Actinobacillus pleuropneumoniae serovar 1 str. 4074].	Actinobacillus pleuropneumoniae serovar 1 str. 4074	32035774_90	49	A1093	6.44722535	14087.85313	14087.85313		4.743417713	11795.23397	11795.23397		7.74427586	17227.0898	17227.0898		12.25147334	29510.1461	29510.1461		3.80071538	9030.8995	9030.8995		10.04457229	24014.38147	24014.38147		4.235320664	10092.52487	10092.52487		7.738543485	21278.2021	21278.2021		5.295670622	10748.40473	10748.40473		13.49650432	28504.8961	28504.8961		6.270276392
2	18	A1094	chromium	COG2059: Chromate transport protein ChrA [Pseudomonas aeruginosa UCBPP-PA14].	Pseudomonas aeruginosa UCBPP-PA14	32039492_269	18	A1094	0.751194363	3589.099233	0		1.972520765	5996.515367	0		0.678518715	3007.7042	0		3.382165895	7413.8341	7413.8341		1.973465344	5928.5955	0		2.21210704	6784.447233	6784.447233		0.268879783	2562.379333	0		1.791018003	4938.677133	0		0.793648011	4016.038333	0		1.384974433	4244.2196	0		0.390272775
2	43	A1098	nickel	nickel transport ATP-binding protein NikE [Helicobacter hepaticus ATCC 51449].	Helicobacter hepaticus ATCC 51449	32265913_90	43	A1098	3.784142998	8532.048767	8532.048767		3.692664564	8106.865367	8106.865367		4.858197651	9702.652467	9702.652467		5.842615752	10254.5556	10254.5556		2.184376196	5786.206667	5786.206667		3.444903361	7931.489833	7931.489833		3.158597038	7106.669833	7106.669833		3.788505479	10304.01443	10304.01443		3.784298717	8222.892	8222.892		4.473398045	8546.4508	8546.4508		3.468774129
2	12	A1115	tellurium	conserved hypothetical protein-putative integral membrane protein [Pirellula sp. 1].	Pirellula sp. 1	32473884_682	12	A1115	0.99900291	4172.383567	0		0.845797888	3484.0933	0		1.277692458	3826.750767	0		2.175475387	5030.8681	5030.8681		1.016615084	3945.816033	0		1.690384971	4770.269467	0		0.572451003	2927.537067	0		1.940922176	5036.476667	0		0.789026846	3892.224867	0		1.553784123	4334.294733	0		0.41130124
2	48	A1119	lead	similar to PbrT protein-putative c-type cytochrome [Pirellula sp. 1].	Pirellula sp. 1	32475631_3	48	A1119	17.10805802	54856.5429	54856.5429		23.74109592	55298.2773	55298.2773		25.00271586	56593.27987	56593.27987		15.58967754	60053.80593	60053.80593		13.69149692	57122.5247	57122.5247		16.62308544	52225.4023	52225.4023		20.75822634	57183.51687	57183.51687		18.45746124	57706.95957	57706.95957		17.80438026	56941.05203	56941.05203		24.84996571	51936.12233	51936.12233		16.08846525
2	12	A1120	pgl	6-phosphogluconolactonase [Pirellula sp. 1].	Pirellula sp. 1	32475706_353	12	A1120	2.25543308	5438.964467	5438.964467		1.457119097	4825.3091	0		1.864578981	5040.760733	0		2.70249797	6116.047133	6116.047133		0.969033594	4210.5009	0		1.515444168	4679.248633	0		0.642475118	3217.964233	0		1.880237112	4945.7095	0		0.637603516	4726.9581	0		1.896198564	4903.372833	0		0.590723006
2	7	A1125	cadmium	probable multidrug resistance protein [Pirellula sp. 1].	Pirellula sp. 1	32476818_139	7	A1125	0.628117004	3284.242533	0		1.209442132	4066.2099	0		1.140395117	3833.223433	0		2.37218901	5258.3032	5258.3032		0.789290206	3751.052933	0		0.903700342	3628.531133	0		0.738930075	3092.816367	0		1.290889492	4319.8512	0		0.572321352	3195.574	0		0.899590092	3629.7401	0		0.535962716
2	24	A1126	cobalt,zinc,cadmium	cation efflux system protein CZCA [Pirellula sp. 1].	Pirellula sp. 1	32476870_1876	24	A1126	2.88163302	5981.2288	5981.2288		2.398480106	6028.201433	6028.201433		3.640177343	7141.424433	7141.424433		3.173038667	7361.9104	7361.9104		1.27862797	4990.569533	0		2.469446597	5775.595	5775.595		0.903302357	3594.728533	0		2.371417454	6199.302133	6199.302133		2.706641452	6447.020067	6447.020067		2.230565231	6123.751567	6123.751567		2.344590786
2	39	A1127	lead	probable PbrT protein-possibly cytochrome c [Pirellula sp. 1].	Pirellula sp. 1	32477238_875	39	A1127	4.359592076	9215.956633	9215.956633		2.985794798	8767.542267	8767.542267		3.683837392	10089.3608	10089.3608		3.709223032	9721.953067	9721.953067		2.056693673	6339.4425	6339.4425		2.513231512	8016.562767	8016.562767		2.328396293	5778.5618	5778.5618		2.983212093	9082.890067	9082.890067		3.272667164	8182.445733	8182.445733		3.923590007	9776.953567	9776.953567		2.942904092
2	11	A1128	tellurium	conserved hypothetical protein-putative integral membrane protein [Pirellula sp. 1].	Pirellula sp. 1	32477769_629	11	A1128	1.092152789	4280.687133	0		1.923324911	5969.4331	0		1.563985098	4654.513733	0		2.278053307	5494.664667	5494.664667		0.73576429	3831.038333	0		1.650773669	4752.339633	0		0.702099303	3809.8783	0		1.756007872	5437.012	0		0.634072821	3733.461067	0		1.947852483	5402.836433	0		0.911631612
2	51	A1165	chromium	putative chromate transport protein, CHR family [Synechococcus sp. WH 8102].	Synechococcus sp. WH 8102	33865857_217	51	A1165	6.034745876	19884.6028	19884.6028		5.978100272	15581.4223	15581.4223		10.66291779	23012.00973	23012.00973		9.625045684	24082.16207	24082.16207		4.465566748	10067.4511	10067.4511		5.66112753	13183.7926	13183.7926		4.040357803	12220.04097	12220.04097		7.316217978	17621.58817	17621.58817		6.247399543	13873.58883	13873.58883		8.782723879	17682.54583	17682.54583		8.217681626
2	16	A1166	cadmium	putative cadmium resistance protein (CadA) [Rhodococcus erythropolis].	Rhodococcus erythropolis	33867187_262	16	A1166	1.09048116	3971.3936	0		1.497987309	4488.912367	0		1.822737957	5120.169067	0		2.830490714	6475.282233	6475.282233		0.692814773	4407.697967	0		1.755327864	5054.4834	0		0.574462723	3066.9269	0		1.832173194	5400.9243	0		0.483421292	3073.194367	0		2.541620902	6239.837167	6239.837167		1.039065415
2	6	A1171	mercury	MerA [Providencia rettgeri].	Providencia rettgeri	34:20095139_1101	6	A1171	1.340177068	4603.280067	0		0.958043531	4043.036067	0		1.242137574	3839.237567	0		1.589640049	4446.418233	0		0.680062006	3303.2467	0		1.758959854	4643.0052	0		0.525474742	2796.7143	0		1.311065396	3953.354067	0		0.60300377	3739.412933	0		1.414067309	4763.956767	0		0.786353188
2	44	A1173	pmoA	particulate methane monooxygenase alpha subunit [uncultured bacterium].	uncultured bacterium	34017082_94	44	A1173	5.952355031	13038.0989	13038.0989		5.491218487	13710.77403	13710.77403		6.086034592	12373.10447	12373.10447		7.336063261	18324.4352	18324.4352		3.02675444	8006.5662	8006.5662		7.482378006	16103.164	16103.164		2.840433634	6234.5289	6234.5289		5.903944848	14101.76233	14101.76233		4.151905247	10043.93207	10043.93207		9.319889883	16108.82027	16108.82027		3.631088888
2	38	A1174	pmoA	particulate methane monooxygenase alpha subunit [uncultured bacterium].	uncultured bacterium	34017084_58	38	A1174	3.964055368	12675.92023	12675.92023		5.642370303	14203.50487	14203.50487		5.705481033	13299.81737	13299.81737		9.917698545	40086.77327	40086.77327		3.089368783	8842.871067	8842.871067		10.18415572	23147.85477	23147.85477		2.607564625	6067.326267	6067.326267		10.46106459	24307.19317	24307.19317		2.316393945	5926.917767	5926.917767		13.1332629	34690.0032	34690.0032		2.218331814
2	2	A1175	pmoA	particulate methane monooxygenase alpha subunit [uncultured bacterium].	uncultured bacterium	34017090_122	2	A1175	0.72510617	3672.0548	0		0.736434101	3220.418933	0		0.516804937	2738.283933	0		0.941875194	3689.458267	0		1.108796925	4678.7818	0		0.799182949	3481.966733	0		0.434196619	2937.456167	0		1.23305719	4246.010633	0		0.789877591	3352.2984	0		0.716882525	3339.691867	0		0.398112822
2	9	A1176	pmoA	particulate methane monooxygenase alpha subunit [uncultured bacterium].	uncultured bacterium	34017092_222	9	A1176	0.916182727	3667.640667	0		1.602653201	4093.904967	0		1.129280513	3725.303	0		1.901615088	4668.4429	0		0.327138553	3011.234233	0		1.124868838	3796.119667	0		1.331738168	4585.885633	0		1.414664166	4523.249167	0		0.55562463	3047.7445	0		1.425602458	4076.677767	0		0.562154518
2	9	A1185	chromium	probable chromate ion transporter [Chromobacterium violaceum ATCC 12472].	Chromobacterium violaceum ATCC 12472	34496726_80	9	A1185	1.057083827	3742.943867	0		0.53899224	4657.319967	0		0.551900291	2856.083867	0		2.49413335	5606.7278	5606.7278		0.366868348	4051.819767	0		1.310880793	4079.2599	0		0.580940424	3296.014533	0		1.133830325	4571.6864	0		0.668484573	3071.370033	0		0.668002128	3285.364933	0		0.34654862
2	49	A1189	cadmium	hypothetical protein WS0807 [Wolinella succinogenes DSM 1740].	Wolinella succinogenes DSM 1740	34557205_80	49	A1189	5.316975132	13176.47847	13176.47847		5.466327319	10994.88537	10994.88537		6.659416531	12216.79907	12216.79907		8.059944942	15093.97817	15093.97817		2.343472289	6594.340233	6594.340233		6.055117971	11659.471	11659.471		3.553164362	7995.5418	7995.5418		7.077162594	16128.53507	16128.53507		4.167463504	9077.969867	9077.969867		8.941200309	14491.7441	14491.7441		4.202633727
2	3	A1190	nickel	NICKEL TRANSPORT SYSTEM PERMEASE [Wolinella succinogenes DSM 1740].	Wolinella succinogenes DSM 1740	34557373_676	3	A1190	0.61988143	3058.947533	0		0.078954407	2434.644333	0		0.229335954	2359.779567	0		1.96637166	5207.587533	0		0.254668249	2688.994833	0		1.615401945	4414.153367	0		0.34916028	2553.026633	0		0.342757593	2783.736033	0		0.294396107	2713.013333	0		0.299312928	2789.6267	0		0.198244698
2	46	A1193	0	ATP citrate lyase beta [uncultured episymbiont of Alvinella pompejana].	uncultured episymbiont of Alvinella pompejana	34592181_158	46	A1193	6.426824801	12813.29193	12813.29193		4.469533781	10701.73643	10701.73643		5.275004927	13078.3035	13078.3035		5.860237079	11398.7063	11398.7063		2.828449723	8405.7867	8405.7867		3.850667116	7806.312633	7806.312633		3.725233445	7811.324167	7811.324167		4.97548274	11313.22293	11313.22293		5.616610753	10749.19183	10749.19183		4.018159636	9921.696867	9921.696867		4.318446891
2	38	A1194	0	ATP citrate lyase beta [uncultured episymbiont of Alvinella pompejana].	uncultured episymbiont of Alvinella pompejana	34592277_184	38	A1194	3.268008039	8151.592367	8151.592367		2.880376862	17445.01473	17445.01473		3.959560129	7907.9915	7907.9915		4.698715555	9094.538033	9094.538033		1.671449953	4937.869167	0		2.885550644	7023.1544	7023.1544		1.896077649	5370.879567	0		3.17317169	7739.926867	7739.926867		2.676659369	6643.981767	6643.981767		4.699374881	8810.678833	8810.678833		2.69216574
2	22	A1197	copper	[Xanthomonas campestris juglandis copper-resistance genes, complete cds.], gene products.	Xanthomonas campestris	349163_4	22	A1197	1.22835697	4458.8545	0		1.541440214	4984.294067	0		1.058874742	3443.9692	0		7.201182443	13728.8943	13728.8943		2.234223876	5700.456	5700.456		2.243089571	5661.6295	5661.6295		0.568799319	2997.1895	0		3.065522997	8873.354667	8873.354667		0.217459593	2567.4945	0		4.625131002	9072.893233	9072.893233		0.354100485
2	51	A1207	copper	ActP [uncultured bacterium].	uncultured bacterium	37222119_1996	51	A1207	6.402078555	20042.5097	20042.5097		6.778566588	18265.9013	18265.9013		10.67481935	21785.7047	21785.7047		10.84711452	18790.62397	18790.62397		4.741124385	11172.1165	11172.1165		6.449526138	13600.48823	13600.48823		5.37113713	13050.02583	13050.02583		8.938811123	17355.90557	17355.90557		6.08774253	15919.42997	15919.42997		6.978676863	15594.2786	15594.2786		7.759033589
2	49	A1212	mercury	mercuric reductase [Gloeobacter violaceus PCC 7421].	Gloeobacter violaceus PCC 7421	37520133_796	49	A1212	10.55678107	39665.3489	39665.3489		8.234323064	35286.5911	35286.5911		17.38797598	48298.5846	48298.5846		16.77562709	41572.76037	41572.76037		9.278433569	29802.75643	29802.75643		11.78750616	30350.7955	30350.7955		8.771940098	22170.2239	22170.2239		10.78628764	45972.8932	45972.8932		8.853898886	27776.68617	27776.68617		14.01727419	38804.91987	38804.91987		9.665508257
2	51	A1214	aluminum	similar to aluminum resistance protein [Gloeobacter violaceus PCC 7421].	Gloeobacter violaceus PCC 7421	37522584_100	51	A1214	9.037787997	22703.00517	22703.00517		6.223728054	17879.21677	17879.21677		10.62861549	22679.99803	22679.99803		12.91022247	25200.70567	25200.70567		4.902811298	11108.11517	11108.11517		8.973651178	15971.6331	15971.6331		5.411379758	12144.26007	12144.26007		8.491064342	19659.51427	19659.51427		6.696729602	14520.3821	14520.3821		9.140203566	19984.2044	19984.2044		8.230976679
2	49	A1235	tellurium	TerA [Klebsiella pneumoniae].	Klebsiella pneumoniae	38016653_2	49	A1235	7.678713394	21989.7252	21989.7252		7.000101968	22409.1484	22409.1484		8.859222586	16569.1152	16569.1152		11.07861755	24018.373	24018.373		4.24787064	10604.35133	10604.35133		8.579767691	19331.4687	19331.4687		4.926575326	9862.911733	9862.911733		7.926524884	18859.4072	18859.4072		5.92458718	15274.06147	15274.06147		8.173923613	17340.886	17340.886		7.014040983
2	11	A1236	silver	SilP [Klebsiella pneumoniae].	Klebsiella pneumoniae	38016809_2271	11	A1236	1.36363503	4152.090867	0		0.930877737	3727.776567	0		1.28425978	4162.691367	0		3.341431323	7198.939967	7198.939967		0.425637047	3560.835033	0		1.762279717	5208.843333	0		0.567823005	3143.1121	0		1.383643205	4618.9444	0		0.679505304	3564.402933	0		1.236676126	4481.097767	0		0.378595981
2	20	A1237	silver	SilA [Klebsiella pneumoniae].	Klebsiella pneumoniae	38016811_2684	20	A1237	2.088829355	5685.563933	5685.563933		2.129837674	5212.7865	5212.7865		3.379370022	6902.2768	6902.2768		3.373166012	6868.438267	6868.438267		1.561245856	4789.674833	0		1.274576828	4561.3455	0		0.981748743	3687.0065	0		2.333776866	6633.321733	6633.321733		1.375816494	4332.9831	0		2.367869679	5614.7285	5614.7285		1.323645751
2	15	A1238	silver	SilR [Klebsiella pneumoniae].	Klebsiella pneumoniae	38016816_619	15	A1238	2.315388086	6255.039367	6255.039367		2.088283723	4888.8867	4888.8867		2.389740148	5688.635933	5688.635933		2.475785202	6056.229467	6056.229467		0.908196564	4016.705267	0		1.731963784	4716.658967	0		1.562324997	3947.532333	0		2.072022695	6211.444533	6211.444533		2.095439172	5168.174633	5168.174633		2.105765231	5310.820667	5310.820667		1.828906718
2	50	A1246	cobalt,zinc,cadmium	Cation-efflux system integral membrane protein [Corynebacterium diphtheriae NCTC 13129].	Corynebacterium diphtheriae NCTC 13129	38233695_381	50	A1246	9.542313575	33548.38277	33548.38277		10.72129205	37453.0618	37453.0618		12.24699062	28320.89643	28320.89643		14.42738166	33796.98627	33796.98627		5.275914399	18070.5475	18070.5475		10.4666017	20955.7926	20955.7926		5.900215635	13856.75907	13856.75907		12.27035206	27201.0781	27201.0781		6.361038766	20367.58053	20367.58053		13.77252514	29251.77827	29251.77827		7.739909241
2	49	A1247	cobalt,zinc,cadmium	Cation-efflux system integral membrane protein [Corynebacterium diphtheriae NCTC 13129].	Corynebacterium diphtheriae NCTC 13129	38233695_457	49	A1247	8.982020187	29478.94103	29478.94103		9.89561154	32262.35217	32262.35217		9.331855147	20768.4977	20768.4977		11.52570807	34118.12107	34118.12107		3.748137712	13276.75337	13276.75337		9.306471828	23775.73043	23775.73043		5.572169136	10972.61747	10972.61747		11.60805359	24985.429	24985.429		5.464234719	16550.94967	16550.94967		12.47789099	27200.80463	27200.80463		6.429253666
2	8	A1251	copper	Cu,Zn superoxide dismutase [Paecilomyces sinensis].	Paecilomyces sinensis	38260556_74	8	A1251	2.938255691	6417.5473	6417.5473		0.164084008	1964.2752	0		1.571739242	4027.534867	0		0.949783688	4346.141233	0		0.544389167	3945.214533	0		1.956669784	4834.430133	0		1.913036309	4510.593833	0		0.505494772	3214.791467	0		0.57763968	2685.320967	0		1.192560662	3835.638233	0		0.53429207
2	8	A127	cadmium	CadR [Pseudomonas putida].	Pseudomonas putida	13898625_375	8	A127	1.842924625	4492.011933	0		1.401858131	4530.2306	0		1.356432988	3826.8438	0		1.801468756	4506.266567	0		0.682716239	3002.861967	0		1.628730493	4065.8621	0		0.794155706	3147.9496	0		1.00201909	4069.264833	0		1.01447472	4382.548267	0		1.651678305	4235.087433	0		0.864573755
2	44	A129	nasA	assimilatory nitrate reductase [Pseudoalteromonas sp. AEA-2001/4].	Pseudoalteromonas sp. AEA-2001/4	14:16506239_529	44	A129	5.893364705	14952.276	14952.276		6.15589838	14200.00223	14200.00223		5.80865943	12792.14447	12792.14447		6.46546919	14752.27437	14752.27437		2.857641262	8896.505167	8896.505167		6.037218279	12559.88893	12559.88893		2.473712412	7288.8808	7288.8808		5.553883391	13603.9799	13603.9799		4.596286227	9698.256467	9698.256467		7.434034564	14418.8772	14418.8772		2.86233887
2	11	A13	zinc	transcriptional repressor; SmtB [Synechocystis sp. PCC 6803].	Synechocystis sp. PCC 6803	1001825_308	11	A13	1.83526953	5194.055033	0		1.452561089	4645.906367	0		1.588518853	4429.7551	0		2.145140088	5379.0298	5379.0298		0.659952185	3645.602333	0		1.828286098	4905.939867	0		0.714417726	3047.2103	0		2.105265471	5113.6321	5113.6321		0.981424678	4132.311133	0		1.640403371	4895.064967	0		0.823538549
2	28	A1341	copper	thiopurine S-methyltransferase [uncultured bacterium 439].	uncultured bacterium 439	40062760_474	28	A1341	2.767128661	6384.8888	6384.8888		1.895755573	5300.5321	0		1.642881666	4405.942733	0		2.518766024	6286.472867	6286.472867		2.569831305	8156.0307	8156.0307		2.030650981	5207.8319	5207.8319		0.613216555	3109.1658	0		2.276298126	5856.6933	5856.6933		2.083773233	5629.5028	5629.5028		1.75405387	4708.6116	0		1.1485226
2	5	A14	copper	CopC protein [Ralstonia metallidurans].	Wautersia metallidurans	10047065_116	5	A14	0.851198557	3586.642367	0		0.612451078	2880.348	0		1.42450582	4209.834567	0		1.845171687	5132.8948	0		0.560977281	3362.845667	0		1.181370612	4370.1575	0		1.551084733	4817.407033	0		0.918864324	3661.839833	0		1.47913382	4163.501733	0		0.639516068	3271.354933	0		0.591069376
2	51	A1401	pmoA	particulate methane monooxygenase [thermophilic methanotroph HB].	thermophilic methanotroph HB	4105847_110	51	A1401	5.799195373	15033.08507	15033.08507		4.407017539	12390.7926	12390.7926		7.144801811	15991.0771	15991.0771		5.864865084	15383.73497	15383.73497		2.528049801	7438.6297	7438.6297		3.936475267	10129.77483	10129.77483		3.919600515	9256.806567	9256.806567		4.931112353	14343.3997	14343.3997		4.013776899	12241.70437	12241.70437		4.915109759	12485.35477	12485.35477		5.500478378
2	35	A1404	mercury	MerD [Pseudomonas sp. K-62].	Pseudomonas sp. K-62	4115578_268	35	A1404	2.93294453	6920.2571	6920.2571		2.520195503	6500.5421	6500.5421		3.546194888	7903.1671	7903.1671		3.89473445	8656.114533	8656.114533		1.758852533	5995.171967	0		3.112006296	7044.037233	7044.037233		1.223789648	4943.63	0		3.287322403	9020.514767	9020.514767		2.2887762	5459.3625	5459.3625		4.364080708	8327.8748	8327.8748		2.368166098
2	43	A1412	silver	putative membrane kinase sensor SilS [Salmonella typhimurium].	Salmonella typhimurium	4206625_263	43	A1412	4.912535593	10928.6637	10928.6637		5.327606208	12103.56767	12103.56767		5.672937978	12015.85497	12015.85497		7.283979592	16497.92753	16497.92753		3.441209661	9637.138133	9637.138133		4.13352235	11278.03263	11278.03263		2.542625082	6242.183233	6242.183233		6.47243466	15040.69167	15040.69167		3.197045185	7978.9036	7978.9036		5.182830545	13228.3162	13228.3162		2.924108723
2	49	A1422	copper	PacS [Synechococcus sp.].	Synechococcus sp.	435125_431	49	A1422	6.293058117	14757.5455	14757.5455		5.426214769	15661.7711	15661.7711		7.256480842	15645.65197	15645.65197		6.295004156	14674.0566	14674.0566		3.378274426	8549.447367	8549.447367		5.557956661	11696.6528	11696.6528		3.932759445	8269.269333	8269.269333		5.373707697	12160.60443	12160.60443		5.251139042	13118.0649	13118.0649		6.304731726	12195.27893	12195.27893		4.609461073
2	22	A1431	copper	COG3142: Uncharacterized protein involved in copper resistance [Xylella fastidiosa Dixon].	Xylella fastidiosa Dixon	45:22994382_339	22	A1431	2.673793878	6247.509867	6247.509867		2.039392809	5452.653867	5452.653867		2.381429621	5634.720167	5634.720167		3.572260335	7103.895633	7103.895633		0.83995583	4196.201033	0		1.781462217	5677.038267	0		1.085902483	4211.454933	0		2.453590094	6549.080667	6549.080667		2.032884458	5263.938667	5263.938667		2.710301444	6406.660133	6406.660133		1.470718289
2	36	A1434	chromium	chromate transport protein [Bacillus cereus].	Bacillus cereus ATCC 10987	4584202_258	36	A1434	5.205863225	42491.19543	42491.19543		17.15436884	36549.40637	36549.40637		10.0384611	20622.68313	20622.68313		10.50109446	41162.2965	41162.2965		20.77962783	38205.27893	38205.27893		17.40541303	38362.29573	38362.29573		13.41090351	31011.25743	31011.25743		18.161163	40798.2542	40798.2542		9.101013187	29531.6391	29531.6391		16.20480929	41550.93437	41550.93437		10.99254882
2	15	A145	copper	CopC protein [Pseudomonas fluorescens].	Pseudomonas fluorescens	14331038_3	15	A145	1.337275039	4295.103333	0		0.68715704	4090.2714	0		1.348856808	3949.4971	0		3.094459636	6357.951267	6357.951267		0.60900137	3382.975567	0		1.466727661	4405.141967	0		2.232320487	6543.647333	6543.647333		1.928777732	5394.510767	0		0.408248576	2849.259067	0		1.653399824	4645.3899	0		0.56635638
2	16	A1471	zinc,cadmium	similar to Saccharomyces cerevisiae zinc/cadmium resistance protein, SWISS-PROT Accession Number P20107 [Schizosaccharomyces pombe].	Schizosaccharomyces pombe (fission yeast)	52:1749680_314	16	A1471	2.56949892	7032.579367	7032.579367		1.190492709	4398.196067	0		1.768527681	5199.8346	0		2.785297596	6496.460567	6496.460567		0.391129441	3422.0058	0		3.218024429	7194.779833	7194.779833		0.496657384	3093.653733	0		0.893083114	4283.372267	0		0.692900454	3773.900433	0		1.523850517	5175.745433	0		0.942592059
2	5	A1474	tellurium	Tellurium resistance protein terD [Bacillus cereus ATCC 14579].	Bacillus cereus ATCC 14579	53:30018652_39	5	A1474	1.375876938	3976.7082	0		1.202578046	3926.766967	0		1.648322925	4127.5513	0		1.490553866	4208.48	0		0.753493173	4115.474367	0		0.912928085	3521.485267	0		1.180300117	7682.9882	0		1.009347473	3593.8926	0		0.841451464	3197.5886	0		0.932159639	3633.642833	0		0.556200492
2	23	A1491	tellurium	TerD [Proteus mirabilis].	Proteus mirabilis	5702382_529	23	A1491	2.318948	6715.497	6715.497		2.14298982	5827.317667	5827.317667		3.110606738	6897.781367	6897.781367		2.643290377	5891.6011	5891.6011		1.134736362	4258.719533	0		2.276540432	5580.683167	5580.683167		1.885605671	4802.1505	0		2.400588292	6539.401467	6539.401467		1.866108236	5461.5138	0		2.673360125	5964.840933	5964.840933		2.690062988
2	36	A15	copper	CopF Cu-ATPase [Ralstonia metallidurans].	Wautersia metallidurans	10047068_97	36	A15	2.486006051	7040.384733	7040.384733		2.232304129	6302.570933	6302.570933		3.603324659	7430.1894	7430.1894		3.134533054	6445.9731	6445.9731		1.305092647	5710.013633	0		2.634522373	6362.469033	6362.469033		1.718420237	5075.071633	0		2.97629319	7567.653633	7567.653633		2.647069344	6249.936867	6249.936867		3.083025909	6827.148067	6827.148067		2.143420561
2	3	A1510	chromium	putative polytopic integral membrane protein [Bradyrhizobium japonicum].	Bradyrhizobium japonicum	60:6655031_1215	3	A1510	0.504424338	3007.706633	0		0.227852454	2666.428767	0		0.233488949	2402.546133	0		0.930879396	3631.318567	0		0.644761832	3870.572733	0		0.453130201	2551.8744	0		0.718082752	3138.3444	0		0.273632567	2643.7467	0		2.15568723	5553.211133	5553.211133		0.403374604	2839.389333	0		0.198951614
2	45	A1533	cobalt	Arsenite transporter of the plasma membrane, required for resistance to arsenic compounds; transcription is activated by Arr1p in the presence of arsenite; Arr3p [Saccharomyces cerevisiae].	Saccharomyces cerevisiae (baker's yeast)	6325459_937	45	A1533	5.485994275	13560.2545	13560.2545		6.594427476	15304.1373	15304.1373		8.385790022	15061.96593	15061.96593		10.96580455	21488.84107	21488.84107		4.936784726	10863.337	10863.337		7.069269347	15054.70943	15054.70943		3.039439948	7079.3113	7079.3113		8.819981219	18216.21673	18216.21673		3.233375461	10803.5221	10803.5221		7.223815701	13851.48497	13851.48497		4.179798591
2	49	A1534	pmoA	particulate methane monooxygenase protein A [uncultured eubacterium pAMC512].	uncultured eubacterium pAMC512	6424923_266	49	A1534	5.603800989	14177.4101	14177.4101		4.944196597	11782.38667	11782.38667		5.873320229	13870.31507	13870.31507		13.53995013	28822.82937	28822.82937		2.982057942	7678.183833	7678.183833		8.110742122	15883.29943	15883.29943		2.957012954	7160.6811	7160.6811		10.56756712	23808.18417	23808.18417		3.991835729	9928.492967	9928.492967		8.433211522	22113.69623	22113.69623		4.500443861
2	39	A1535	cadmium	putative cadmium-exporting P-type ATPase [Helicobacter felis].	Helicobacter felis	6465953_737	39	A1535	3.643081354	9270.825967	9270.825967		3.575150485	8045.3468	8045.3468		3.77648252	8128.851533	8128.851533		4.30817849	8610.776667	8610.776667		2.095884802	5896.195767	5896.195767		2.726781529	6477.929467	6477.929467		2.25635268	5808.781667	5808.781667		3.42656704	8658.404233	8658.404233		2.818053178	8052.143067	8052.143067		3.349559585	6954.9365	6954.9365		2.909046455
2	18	A1540	mercury	hypothetical protein Rv3334 [Mycobacterium tuberculosis H37Rv].	Mycobacterium tuberculosis H37Rv	66:15610470_321	18	A1540	1.934694263	5037.369833	0		1.92982712	5504.158967	0		1.661469065	4339.0592	0		2.648173686	5956.123667	5956.123667		1.124773996	4558.700967	0		1.689954882	4945.596167	0		0.73335266	3173.4111	0		1.764308535	4665.578067	0		0.613329433	3293.774633	0		1.589777292	4604.183467	0		0.921298314
2	3	A1542	cadmium,zinc,cobalt	putative inner membrane protein [Bradyrhizobium japonicum].	Bradyrhizobium japonicum	6655033_13	3	A1542	0.775188166	3329.0955	0		0.440552581	3240.2865	0		0.724381659	2981.004333	0		1.228719569	4242.061733	0		0.453615776	3068.224867	0		1.81419044	4769.4516	0		0.383797514	2760.102233	0		0.704225329	3218.432833	0		0.403042515	3334.605767	0		0.744077403	3509.677767	0		0.240481164
2	2	A1546	mercury	mercuric ion transport protein [Xanthomonas campestris].	Xanthomonas campestris	6689526_278	2	A1546	0.487992644	2958.360967	0		0.2956378	2442.094133	0		0.502996392	2778.3147	0		0.616584872	3105.346067	0		0.695140239	3681.5673	0		0.658511	3213.448067	0		0.37888577	2480.578	0		1.020869424	3694.1588	0		0.516277021	2810.1357	0		0.548974533	2743.872167	0		0.341502435
2	50	A1547	mercury	MerC protein [Xanthomonas campestris].	Xanthomonas campestris	6689528_275	50	A1547	21.85928544	40485.14253	40485.14253		21.06817357	43040.7825	43040.7825		14.60230999	33888.1458	33888.1458		14.5929774	48189.12627	48189.12627		8.499642872	35867.26883	35867.26883		16.31519655	31869.8118	31869.8118		11.36346852	28353.12753	28353.12753		11.55064095	44749.05987	44749.05987		8.0226316	23319.7737	23319.7737		10.75350489	46980.4381	46980.4381		11.00942443
2	51	A1548	mercury	MerD protein [Xanthomonas campestris].	Xanthomonas campestris	6689531_181	51	A1548	8.978963661	50438.9583	50438.9583		14.72541782	48077.14513	48077.14513		11.65471418	44559.276	44559.276		11.8921313	57543.06243	57543.06243		7.727600777	29558.11457	29558.11457		9.60261984	34752.00517	34752.00517		9.105727576	25238.48237	25238.48237		19.69210406	43697.16403	43697.16403		8.420815353	32338.7724	32338.7724		18.31298824	40811.6868	40811.6868		11.64799236
2	49	A1558	chromium	similar to a chromate resistance protein (ChrA) from A. eutrophus, Swiss-Prot Accession Number P17551.	Synechococcus sp.	687689_531	49	A1558	12.65813913	39134.8502	39134.8502		7.611130674	28315.6992	28315.6992		12.21096286	32638.9941	32638.9941		18.50668156	47327.04357	47327.04357		6.404143631	16975.0452	16975.0452		8.307326838	32736.25353	32736.25353		9.521870397	19970.11227	19970.11227		17.30181541	38132.0553	38132.0553		8.816023159	22168.69787	22168.69787		15.25423802	36642.82807	36642.82807		13.66342805
2	45	A1560	copper	CopA [Aeromonas veronii bv. Sobria].	Aeromonas veronii bv. sobria	6941900_826	45	A1560	3.069768725	9946.0825	9946.0825		2.898022365	7764.320433	7764.320433		4.160230476	8793.241667	8793.241667		3.934870756	9294.656033	9294.656033		2.213359801	6418.653433	6418.653433		3.340244582	8396.933367	8396.933367		2.922470184	7365.2646	7365.2646		3.720295517	8831.356233	8831.356233		3.112351584	7604.694767	7604.694767		4.058265163	8614.450833	8614.450833		2.711860781
2	46	A1561	copper	CopB [Aeromonas veronii bv. Sobria].	Aeromonas veronii bv. sobria	6941901_427	46	A1561	6.541176456	12917.0208	12917.0208		5.287191518	12784.27923	12784.27923		5.158930231	12497.7057	12497.7057		7.113904353	15556.88603	15556.88603		2.960471247	6834.021467	6834.021467		5.499591306	11383.1357	11383.1357		3.136712021	7244.074833	7244.074833		6.328000946	12753.6038	12753.6038		3.911113873	10652.1043	10652.1043		5.960639164	11383.99217	11383.99217		4.732473919
2	9	A1565	nasA	NasA [Bacillus halodurans].	Bacillus halodurans	7007446_242	9	A1565	2.281395418	6439.1935	6439.1935		1.143315528	4506.0355	0		1.47314934	5170.436533	0		1.663363613	5329.868433	0		0.774734595	4625.514167	0		1.489790322	4373.8892	0		1.715428423	4698.5568	0		2.219454594	7483.909033	7483.909033		1.126115626	5182.252033	0		1.778807327	4948.182767	0		0.78030423
2	12	A157	chromium	ChrB1 protein [Ralstonia metallidurans].	Wautersia metallidurans	14530743_132	12	A157	1.912438498	5454.962933	0		1.522316404	5647.8333	0		2.403382921	5688.374167	5688.374167		2.815013274	5846.579033	5846.579033		0.648418361	3749.4556	0		1.558008022	4558.815633	0		0.76863128	3206.597767	0		1.624709841	5023.533633	0		1.434735775	4708.839067	0		2.172073041	5144.607233	5144.607233		1.387359879
2	5	A1570	pmo	PmoC [Methylocystis sp. M].	Methylocystis sp. M	7188937_188	5	A1570	1.023875808	3350.100633	0		1.127416041	3234.2707	0		0.920597524	3224.458733	0		1.359459585	4060.2513	0		0.474831127	2939.5525	0		0.571307805	2862.798933	0		0.775617644	3051.6737	0		1.088597283	4218.759	0		0.56733882	3097.6803	0		1.127181031	3310.5879	0		0.427711417
2	5	A1571	mercury	MerT [Shewanella putrefaciens].	Shewanella putrefaciens	72:1143573_149	5	A1571	0.291740523	2901.2162	0		0.333391597	2896.219133	0		0.36244289	2535.290967	0		1.745822523	5063.1152	0		0.263097001	2729.5338	0		1.775481988	4286.7638	0		0.38294583	2713.0814	0		0.968046851	4102.343133	0		0.133256573	2551.300333	0		1.250568643	4170.962867	0		0.251300099
2	11	A158	pmoA	particulate methane monooxygenase [uncultured bacterium].	uncultured bacterium	14575661_99	11	A158	0.175682136	3101.208233	0		0.83397544	5403.741333	0		0.426964972	3055.497267	0		1.957664188	5703.724733	0		0.99557222	4145.2655	0		0.98372262	3964.7767	0		0.27652442	2763.264867	0		2.567375189	7229.5609	7229.5609		0.318340381	2607.522167	0		1.184565743	4299.7743	0		0.402078995
2	10	A1580	cobalt,nickel	CnrH protein [Ralstonia metallidurans].	Wautersia metallidurans	7328303_251	10	A1580	1.561806284	5325.958767	0		1.017540262	5108.0424	0		1.774586174	5279.740267	0		1.777573444	5253.7756	0		0.513097718	3194.2934	0		1.169798109	4446.747867	0		0.659547146	3658.0394	0		1.200683818	4545.648733	0		0.989762896	4070.253867	0		1.329731816	5020.688333	0		0.961183153
2	36	A1584	mercury	putative transcriptional regulator [Neisseria meningitidis Z2491].	Neisseria meningitidis Z2491	7380159_22	36	A1584	3.453195563	8462.4132	8462.4132		3.244071842	8622.505633	8622.505633		5.465412642	11103.8894	11103.8894		3.600509014	8986.126433	8986.126433		2.025399651	5834.747633	5834.747633		2.751510126	6036.786333	6036.786333		2.867161258	6126.011333	6126.011333		3.416001802	9124.797967	9124.797967		3.412079775	5702.071467	5702.071467		3.526538622	7684.481567	7684.481567		4.521760225
2	7	A1587	pmoA	particulate methane monooxygenase protein A [uncultured bacterium PS-80].	uncultured bacterium PS-80	7578597_258	7	A1587	1.205605371	4403.0413	0		1.127173634	4295.4222	0		0.971662726	3622.3704	0		1.329463892	4282.446	0		0.804917934	3834.135533	0		1.546211934	4238.900033	0		0.849901108	3894.489833	0		1.235156128	4837.218467	0		0.991343902	3876.303333	0		1.468085325	4147.8053	0		0.621054947
2	8	A1630	nasA	nitrate transporter [Aquifex aeolicus VF5].	Aquifex aeolicus VF5	9:15605772_527	8	A1630	0.426943459	2978.311233	0		0.494575138	3347.179133	0		0.77052241	3079.999567	0		2.204155416	5057.1488	5057.1488		0.572534746	2884.615667	0		1.029577286	3827.8703	0		0.271588045	2252.8723	0		1.412359668	4207.3598	0		0.335682639	2404.295333	0		1.777731819	4534.9439	0		0.450968909
2	31	A1633	nasA	nitrate transporter [Aquifex aeolicus VF5].	Aquifex aeolicus VF5	9:2982930_536	31	A1633	3.899983576	8447.261033	8447.261033		3.6136695	7930.3323	7930.3323		2.179248256	5621.737167	5621.737167		9.979751716	19671.72503	19671.72503		1.677802652	5560.851267	0		5.382087771	12807.34453	12807.34453		0.838041803	3692.365733	0		4.755117118	9920.683233	9920.683233		0.629636043	3714.5448	0		4.873426376	11906.07237	11906.07237		1.29806197
2	37	A1637	mercury	Zinc transporter zitB.	Salmonella typhimurium	92:20455434_71	37	A1637	5.223955488	10466.6142	10466.6142		3.884127235	8813.512667	8813.512667		4.605288074	8631.076967	8631.076967		5.384374875	10042.34937	10042.34937		1.964739577	6226.0421	0		4.814478304	9475.6339	9475.6339		1.797123145	5335.7104	0		3.159307739	7301.667167	7301.667167		2.473104083	7030.592667	7030.592667		3.125889643	8066.857067	8066.857067		3.013654103
2	47	A164	mercury	mercuric reductase [Aeropyrum pernix K1].	Aeropyrum pernix K1	14601420_696	47	A164	4.935992622	13133.83637	13133.83637		3.146154216	14399.45977	14399.45977		4.929414985	14935.82577	14935.82577		5.918916703	13046.77243	13046.77243		2.945422401	7510.4601	7510.4601		5.576233404	11372.43763	11372.43763		2.751851604	9442.149233	9442.149233		4.52474785	13378.25893	13378.25893		3.756210971	11279.2392	11279.2392		4.13254988	11773.23237	11773.23237		4.382937239
2	4	A1643	bismuth	Hpn.	Helicobacter pylori	94:836667_84	4	A1643	0.812874341	3627.586367	0		0.516813214	2704.030967	0		0.425893246	2679.733033	0		1.703029752	4283.335767	0		0.602672711	3413.7828	0		0.361179394	2730.114067	0		1.725115631	4583.5876	0		1.350052875	4641.170333	0		0.437656101	3120.5527	0		0.937437064	3491.878067	0		0.294225379
2	25	A175	tellurium	tellurite resistance.	Plasmid RK2Te-r	149153_5	25	A175	2.867106575	6808.220833	6808.220833		2.598587517	6021.7877	6021.7877		2.862294016	6279.1627	6279.1627		3.31054004	6990.7477	6990.7477		1.040405983	4281.587833	0		2.434739549	5736.835067	5736.835067		1.505413488	4396.440633	0		2.345918645	6227.954367	6227.954367		2.590872747	5719.768833	5719.768833		2.731710644	6038.846133	6038.846133		1.593753879
2	30	A18	pmoA	particulate methane monooxygenase protein A [uncultured methanotroph 'type 2'].	uncultured methanotroph 'type 2'	10441044_85	30	A18	3.215028627	7985.707133	7985.707133		2.594877164	6607.106567	6607.106567		2.954704748	7843.8105	7843.8105		6.228245846	12909.7361	12909.7361		1.451078531	5221.669733	0		2.798757858	6849.900033	6849.900033		1.266026277	4801.754967	0		4.499500408	10437.0955	10437.0955		2.49055489	6033.216767	6033.216767		3.704673692	9087.188267	9087.188267		1.027465961
2	46	A181	tellurium	tellurite resistance protein TehA [Salmonella enterica subsp. enterica serovar Typhi Ty2].	Salmonella enterica subsp. enterica serovar Typhi Ty2	150:29141962_314	46	A181	5.618090101	12300.06797	12300.06797		4.988123706	11763.0424	11763.0424		6.308114976	12039.6513	12039.6513		6.328505525	13813.09043	13813.09043		2.434255895	7152.573067	7152.573067		4.909322474	9681.6443	9681.6443		3.47757924	7190.188933	7190.188933		5.244677119	10892.73467	10892.73467		4.263248471	10560.84193	10560.84193		5.379363441	10372.39983	10372.39983		3.937015855
2	50	A189	copper	copA peptide.	Pseudomonas syringae	151188_1197	50	A189	13.87562418	38831.32093	38831.32093		10.39269349	37499.8203	37499.8203		15.60354647	43657.3242	43657.3242		15.73835543	37864.13797	37864.13797		8.741751518	19823.59727	19823.59727		10.49618582	24420.2177	24420.2177		8.000444205	17474.05107	17474.05107		14.80100644	33533.15163	33533.15163		10.57727201	30426.73237	30426.73237		11.92145052	31176.1191	31176.1191		14.86601625
2	47	A20	copper	putative heavy metal transcriptional repressor [Salmonella typhimurium LT2].	Salmonella typhimurium LT2	106:16763879_122	47	A20	4.003629335	12708.95733	12708.95733		5.409876791	11972.5328	11972.5328		6.582647786	13281.49017	13281.49017		7.005088072	13345.64123	13345.64123		4.195893332	12584.51297	12584.51297		6.262000717	12557.50533	12557.50533		4.095235464	8365.469833	8365.469833		7.083259168	16390.3805	16390.3805		4.60771043	12030.41987	12030.41987		4.982140376	11407.1075	11407.1075		4.520549725
2	3	A207	chromium	chromate transporter [Bacillus halodurans C-125].	Bacillus halodurans C-125	15613432_394	3	A207	0.578194019	3160.5932	0		0.86131572	3803.5563	0		0.549100065	3045.5449	0		0.839120367	3434.9949	0		0.415417804	3083.5032	0		0.980905496	3462.134567	0		0.245895907	2975.3048	0		1.092594884	4318.514767	0		0.246472566	2912.470833	0		0.937928266	3464.690267	0		0.568357538
2	16	A212	aluminum	aluminum resistance protein [Bacillus halodurans C-125].	Bacillus halodurans C-125	15614807_591	16	A212	1.927815214	5399.150967	0		1.445007196	4638.365367	0		2.004317179	5146.6738	5146.6738		2.300919892	6558.271767	6558.271767		0.847609722	4123.2101	0		2.275410914	6162.668933	6162.668933		0.740676103	3286.8264	0		1.618864283	5170.616033	0		1.181811948	4907.8045	0		2.069823096	5453.705833	5453.705833		1.034686997
2	35	A219	chromium	chromate resistance protein-related protein [Vibrio cholerae O1 biovar eltor str. N16961].	Vibrio cholerae O1 biovar eltor str. N16961	15642336_1084	35	A219	3.422622441	7563.755333	7563.755333		2.981118123	6754.866167	6754.866167		3.695546061	7668.785267	7668.785267		3.796700209	8671.0421	8671.0421		1.765996176	5054.906333	0		2.49046203	6407.031	6407.031		1.95444038	5090.3106	0		3.293970913	7474.9508	7474.9508		2.55397531	6174.601233	6174.601233		3.467815758	7586.100033	7586.100033		2.610387202
2	38	A224	nickel,cobalt,cadmium	nickel-cobalt-cadmium resistance protein (nccB) [Helicobacter pylori 26695].	Helicobacter pylori 26695	15645585_713	38	A224	3.161995194	9208.6127	9208.6127		3.958339855	8848.979433	8848.979433		3.956263669	9818.992767	9818.992767		3.572616186	10392.8066	10392.8066		1.632722168	5108.511667	0		3.58941498	7092.481167	7092.481167		2.417349419	5725.0877	5725.0877		3.352762437	9020.660633	9020.660633		3.712951322	8684.681767	8684.681767		3.713450269	7944.352833	7944.352833		2.962822802
2	47	A225	nickel,cobalt,cadmium	nickel-cobalt-cadmium resistance protein (nccB) [Helicobacter pylori 26695].	Helicobacter pylori 26695	15645585_776	47	A225	5.503334268	14325.13407	14325.13407		5.927953443	12104.4495	12104.4495		6.174249937	11113.39073	11113.39073		9.698255432	18417.50677	18417.50677		2.247240869	8606.9451	8606.9451		7.555017423	13360.25567	13360.25567		3.163129034	8133.786567	8133.786567		7.870892514	16486.235	16486.235		3.822933193	10213.79763	10213.79763		8.246093783	14561.73337	14561.73337		4.057491546
2	45	A228	chromium	chromate resistance protein (chrA) [Methanocaldococcus jannaschii DSM 2661].	Methanocaldococcus jannaschii DSM 2661	15668899_110	45	A228	4.281096933	9507.8473	9507.8473		3.670844637	8421.445267	8421.445267		4.523915108	9978.630333	9978.630333		5.615856009	10322.6152	10322.6152		2.023358638	6422.6741	6422.6741		4.365658137	8172.3745	8172.3745		2.636775572	6146.055433	6146.055433		4.384494544	10325.4975	10325.4975		3.730869405	8062.605933	8062.605933		4.875786337	9672.644167	9672.644167		3.108689636
2	7	A234	tellurium	tellurite resistance protein, putative [Neisseria meningitidis MC58].	Neisseria meningitidis MC58	15677467_83	7	A234	1.103875042	4004.473133	0		1.025314378	3708.6448	0		1.361111253	4087.032667	0		1.642423725	4427.0267	0		0.561328746	3793.238	0		1.049938396	3882.207233	0		0.551623743	2992.7974	0		1.594191317	5309.214467	0		0.669127057	3211.012	0		1.757497642	4820.8367	0		0.604292834
2	51	A241	mercury	mercury(II) reductase; MerA [Halobacterium sp. NRC-1].	Halobacterium sp. NRC-1	15789469_127	51	A241	6.291847569	15778.52793	15778.52793		5.419742648	12876.1686	12876.1686		8.704510179	15983.59827	15983.59827		8.2696573	14659.3118	14659.3118		3.5603879	9493.503533	9493.503533		5.848578823	11308.4002	11308.4002		4.620245029	9831.5888	9831.5888		6.895887355	13471.20047	13471.20047		5.31095657	12111.9824	12111.9824		7.042171157	14806.58167	14806.58167		6.795787321
2	37	A248	tellurium	tellurium resistance protein TerA [Deinococcus radiodurans R1].	Deinococcus radiodurans R1	15807215_637	37	A248	3.327928222	8343.192833	8343.192833		3.801306655	9587.098933	9587.098933		4.293390637	8517.7381	8517.7381		4.244151871	8442.5379	8442.5379		1.71816064	4714.4877	0		3.06123288	7123.1959	7123.1959		2.057256697	5535.8901	5535.8901		3.158126976	7471.938733	7471.938733		2.647513945	7419.760933	7419.760933		3.067385215	6658.389933	6658.389933		3.135124674
2	49	A249	tellurium	tellurium resistance protein TerZ [Deinococcus radiodurans R1].	Deinococcus radiodurans R1	15807216_102	49	A249	5.832796216	21110.76657	21110.76657		5.09889594	15757.31893	15757.31893		6.70636572	17814.2486	17814.2486		6.683629406	15634.41727	15634.41727		3.608018862	9397.750933	9397.750933		5.735177797	10569.75647	10569.75647		3.640682164	9942.387033	9942.387033		5.902984144	14937.96807	14937.96807		5.28960426	14105.27453	14105.27453		6.239155509	14326.62853	14326.62853		6.799253113
2	50	A250	tellurium	tellurium resistance protein TerD [Deinococcus radiodurans R1].	Deinococcus radiodurans R1	15807217_29	50	A250	10.20120129	23073.30857	23073.30857		9.10554181	21463.0143	21463.0143		9.94983786	22742.05367	22742.05367		13.0431724	32983.80853	32983.80853		5.922112385	16735.95373	16735.95373		10.07458292	21479.99213	21479.99213		4.865973308	10650.7174	10650.7174		8.382721127	30608.43713	30608.43713		5.189960389	16313.3987	16313.3987		10.58401875	25479.2747	25479.2747		7.621643057
2	11	A251	tellurium	tellurium resistance protein TerD [Deinococcus radiodurans R1].	Deinococcus radiodurans R1	15807217_372	11	A251	1.892141614	4582.449167	0		0.802286503	4222.858433	0		1.709304818	5443.582133	0		1.579962024	4257.440533	0		0.60012387	3585.526767	0		1.498754978	4708.738367	0		0.993424585	3501.742367	0		1.463655422	6788.097933	0		1.507106617	4976.854233	0		1.840610032	4991.120567	0		0.897163276
2	45	A252	chromium	chromate transport protein [Deinococcus radiodurans R1].	Deinococcus radiodurans R1	15807403_8	45	A252	7.702565655	18039.74147	18039.74147		6.616043751	16847.96687	16847.96687		5.722599781	12164.17473	12164.17473		19.98371805	37076.7428	37076.7428		6.143783803	16520.29323	16520.29323		8.662336956	19697.21867	19697.21867		2.145470822	7949.3395	7949.3395		9.135159989	27259.4378	27259.4378		3.838385823	11789.22633	11789.22633		12.13386743	27103.6145	27103.6145		5.367189921
2	50	A253	tellurium	tellurium resistance protein TerE [Deinococcus radiodurans R1].	Deinococcus radiodurans R1	15807661_601	50	A253	6.190181993	16913.25613	16913.25613		5.286880152	15548.5631	15548.5631		6.496854949	14617.109	14617.109		6.885649594	16087.95797	16087.95797		3.426088213	8525.5006	8525.5006		4.531446465	10936.28417	10936.28417		4.503677969	9730.676567	9730.676567		5.827600721	14638.80497	14638.80497		5.505470279	12206.74477	12206.74477		6.467976516	14269.45143	14269.45143		6.371234257
2	12	A256	copper	putative two-component response regulator [Mycobacterium leprae TN].	Mycobacterium leprae TN	15826987_537	12	A256	1.841578173	5009.175467	0		1.1003027	4658.048467	0		1.935133272	5191.120633	0		2.373784985	5419.649033	5419.649033		0.60086695	3554.878467	0		1.529110876	4761.884967	0		0.678850184	2991.724567	0		1.514820389	5023.795467	0		1.21668739	3943.769967	0		1.643252147	4467.025333	0		1.115516181
2	45	A257	cobalt,zinc,cadmium	putative cation-efflux transporter component [Mycobacterium leprae TN].	Mycobacterium leprae TN	15827060_19	45	A257	4.384408941	11203.9205	11203.9205		3.517282065	10437.04977	10437.04977		4.896751296	12850.37723	12850.37723		5.018188877	12599.123	12599.123		2.967521318	7359.0826	7359.0826		4.048610452	8991.052367	8991.052367		2.797205208	6577.980733	6577.980733		3.90628972	11329.3147	11329.3147		3.408475399	9698.9822	9698.9822		5.078029237	10650.05823	10650.05823		5.24785156
2	24	A258	pgl	putative 6-phosphogluconolactonase [Mycobacterium leprae TN].	Mycobacterium leprae TN	15827228_388	24	A258	1.870259191	5186.047833	0		1.702396742	4506.680633	0		1.860779959	4816.436467	0		3.257048058	6077.139933	6077.139933		1.394071502	4486.073667	0		1.337100177	4040.2669	0		1.316209858	3710.0235	0		2.490039067	6756.000633	6756.000633		0.958479543	3400.300067	0		1.988090441	4974.012	0		1.092965684
2	20	A261	cobalt,zinc,cadmium	cobalt-zinc-cadmium resistance protein [Xylella fastidiosa 9a5c].	Xylella fastidiosa 9a5c	15837468_693	20	A261	1.86699732	6107.145967	0		1.966606888	5976.311233	0		2.445112539	6646.151633	6646.151633		2.85289308	6681.1549	6681.1549		0.969408181	4206.362333	0		1.87764585	5597.565567	0		1.059232508	4117.507533	0		2.399306515	6443.669567	6443.669567		1.685367904	5299.670867	0		2.222018138	6381.517367	6381.517367		1.87474064
2	24	A283	copper	Cation transporting ATPase (pacS) [Sulfolobus solfataricus P2].	Sulfolobus solfataricus P2	15899375_334	24	A283	3.252047375	7367.542433	7367.542433		2.718167934	7651.4638	7651.4638		2.911246199	6090.4189	6090.4189		2.54199128	7173.434	7173.434		1.264896045	4540.861233	0		1.53952837	4806.794067	0		1.227509766	4233.8403	0		2.175956877	5995.2288	5995.2288		2.229355557	6597.4649	6597.4649		2.893863805	5978.775833	5978.775833		1.84800648
2	49	A284	copper	P-type ATPase - probable copper transporter [Streptococcus pneumoniae R6].	Streptococcus pneumoniae R6	15902685_428	49	A284	5.776670761	17721.41367	17721.41367		5.126242348	17667.36617	17667.36617		8.963218781	17901.1445	17901.1445		8.016702058	16383.4687	16383.4687		2.967656403	8564.284633	8564.284633		6.518219657	13083.66253	13083.66253		3.483815102	9925.1583	9925.1583		7.020917088	15925.8476	15925.8476		4.985634292	12023.6303	12023.6303		8.165557031	16821.73627	16821.73627		4.556361729
2	20	A298	tellurium	yceF [Bacillus subtilis subsp. subtilis str. 168].	Bacillus subtilis subsp. subtilis str. 168	16077361_588	20	A298	2.399218728	5751.676733	5751.676733		1.93536394	6724.919533	0		3.024494057	6958.5374	6958.5374		3.62608585	6862.547167	6862.547167		1.430697957	4431.4408	0		1.83742946	6114.072567	0		1.259752751	4638.140667	0		2.30559064	6192.828067	6192.828067		2.057138907	5280.454933	5280.454933		2.642608787	6625.391367	6625.391367		1.575969138
2	6	A3	pmoA	particulate methane monooxygenase [uncultured bacterium].	uncultured bacterium	1:37813047_95	6	A3	1.086644954	3626.977467	0		1.104325352	4005.8766	0		1.036913897	3783.962733	0		1.680566838	5240.0519	0		0.654005442	3494.683033	0		0.879521756	3850.5961	0		0.549053776	3489.198533	0		1.459668547	4532.103033	0		0.744977455	3358.567533	0		1.529110285	4807.765667	0		0.618587737
2	50	A300	chromium	ywrA [Bacillus subtilis subsp. subtilis str. 168].	Bacillus subtilis subsp. subtilis str. 168	16080666_480	50	A300	6.774406799	20513.02013	20513.02013		5.226424303	16129.6002	16129.6002		9.531277781	20255.6077	20255.6077		11.36843734	31382.1412	31382.1412		4.259972981	10299.25157	10299.25157		11.67065871	24442.55367	24442.55367		4.134477426	10751.82023	10751.82023		10.50032383	26305.12073	26305.12073		5.521754418	14057.24783	14057.24783		15.17959765	29395.0312	29395.0312		7.259714791
2	42	A304	copper	transcriptional activator [Yersinia pestis].	Yersinia pestis CO92	16122243_470	42	A304	3.704080264	9137.535767	9137.535767		4.004475672	8003.2545	8003.2545		4.22419473	8142.428467	8142.428467		5.032734233	9615.441667	9615.441667		2.123488881	5802.635067	5802.635067		3.589712138	7595.992467	7595.992467		2.601122574	6053.561333	6053.561333		3.746201704	8873.976833	8873.976833		3.310043428	7557.6782	7557.6782		4.07824524	7927.2911	7927.2911		2.376253752
2	15	A319	mercury	mercuric ion transport protein [Haemophilus influenzae Rd KW20].	Haemophilus influenzae Rd KW20	16272981_100	15	A319	1.664209247	4361.355667	0		0.756172238	3474.9129	0		0.735983509	3182.0275	0		2.212679233	5366.240733	5366.240733		1.749928805	4608.298767	0		1.436980313	4696.630433	0		0.706136649	3268.007933	0		1.727066851	5000.019767	0		0.629629077	3239.487333	0		1.897754103	5057.119967	0		0.757983505
2	29	A321	mercury	mercuric reductase [Synechocystis sp. PCC 6803].	Synechocystis sp. PCC 6803	16329673_673	29	A321	3.18182389	8292.110767	8292.110767		4.927825807	10732.06487	10732.06487		4.492972166	9064.3084	9064.3084		5.787592676	10448.69787	10448.69787		1.34987403	4915.027933	0		3.038719587	7748.149	7748.149		1.469814415	4501.9207	0		3.398731788	8315.8494	8315.8494		2.34886556	8345.526333	8345.526333		3.165767152	7349.083467	7349.083467		2.020619792
2	50	A323	nickel	nickel resistance [Synechocystis sp. PCC 6803].	Synechocystis sp. PCC 6803	16331903_501	50	A323	11.16447107	40881.42837	40881.42837		13.44375877	31751.73233	31751.73233		15.47274931	34200.57223	34200.57223		28.28224535	47857.25777	47857.25777		5.288930759	17131.665	17131.665		7.526804822	29469.8883	29469.8883		6.48044395	13122.89773	13122.89773		14.59919017	30030.25873	30030.25873		7.221988915	21112.42037	21112.42037		16.71612691	32733.39447	32733.39447		13.01856084
2	46	A324	mercury	mercuric resistance operon regulatory protein [Synechocystis sp. PCC 6803].	Synechocystis sp. PCC 6803	16331934_36	46	A324	6.263148551	16964.2151	16964.2151		6.101242151	16427.27533	16427.27533		8.472474646	15678.68437	15678.68437		9.146173698	20835.2952	20835.2952		3.628669789	10026.98383	10026.98383		7.938075734	14492.9861	14492.9861		2.487676205	5873.664367	5873.664367		6.744303096	17103.685	17103.685		4.202846933	10781.76867	10781.76867		5.956857168	13587.12623	13587.12623		3.879384539
2	49	A325	chromium	chromate transport protein [Synechocystis sp. PCC 6803].	Synechocystis sp. PCC 6803	16332117_558	49	A325	6.281328507	13981.0901	13981.0901		5.309447437	10497.44787	10497.44787		5.333141497	13439.0525	13439.0525		7.342306002	13696.21937	13696.21937		3.079090682	8937.7202	8937.7202		5.362308316	11144.164	11144.164		3.546364407	7897.959567	7897.959567		6.155755079	12551.49083	12551.49083		4.59650608	10523.79583	10523.79583		6.19118714	12364.6663	12364.6663		4.941515236
2	9	A326	tellurium	TerW [Escherichia coli O157:H7].	Escherichia coli O157:H7	164:15830597_4	9	A326	0.976138778	4442.668733	0		0.90312743	4536.065933	0		1.387531371	3974.267467	0		2.006115278	4832.111033	4832.111033		0.970186193	4134.778667	0		0.90394997	4086.329567	0		0.465733097	3106.1262	0		1.055284941	4450.977	0		0.90073161	4343.638867	0		1.045683065	4167.610733	0		0.796927122
2	10	A328	nasA	assimilatory nitrate reductase [Pseudoalteromonas sp. AEA-2001/6].	Pseudoalteromonas sp. AEA-2001/6	16506243_469	10	A328	1.327017726	4720.7576	0		1.798611345	4913.616167	0		1.41480154	3856.6742	0		1.355637757	4372.865433	0		0.575447231	3538.2134	0		1.359177153	4000.9731	0		0.447148113	3204.166467	0		1.182552542	4327.050333	0		0.900290816	3865.932833	0		0.925177128	3944.020767	0		0.498797019
2	13	A329	nasA	assimilatory nitrate reductase [Vibrio sp. AEA-2001/8].	Vibrio sp. AEA-2001/8	16506247_637	13	A329	1.912689796	5320.099267	0		1.523433439	4634.321633	0		1.918540469	5338.9119	0		2.010202529	5030.6453	5030.6453		1.393541625	4945.7189	0		1.767364339	5166.8195	0		1.038197198	3714.054467	0		1.749114247	5545.2589	0		1.182185854	4477.739133	0		1.854854758	5386.057867	0		0.562038067
2	5	A335	tellurium	conserved hypothetical protein [Salmonella enterica subsp. enterica serovar Typhi str. CT18].	Salmonella enterica subsp. enterica serovar Typhi str. CT18	16761960_361	5	A335	0.596907456	3356.711533	0		1.129927791	3892.1711	0		0.389446142	2628.5789	0		0.702367318	3354.397167	0		0.828551081	3890.406533	0		0.687657707	3355.107367	0		0.542842421	3059.2043	0		1.091918031	4228.7073	0		0.934252744	3755.532267	0		1.162246491	4061.5833	0		1.404759018
2	5	A346	cadmium	cation-efflux system membrane protein homolog [Staphylococcus aureus subsp. aureus N315].	Staphylococcus aureus subsp. aureus N315	171:15927720_539	5	A346	1.250401449	4385.013633	0		0.46831781	2926.900333	0		1.299676252	3958.4682	0		1.135816494	3946.9465	0		0.538753893	3342.2787	0		0.925451951	3677.591833	0		0.695167633	2734.824233	0		0.629694928	4060.955033	0		1.131881244	3901.0199	0		1.628179008	5399.288033	0		0.787031784
2	29	A347	nickel	nickel resistance protein [Nostoc sp. PCC 7120].	Nostoc sp. PCC 7120	17158765_924	29	A347	2.652136155	6737.023033	6737.023033		2.589385047	6256.371867	6256.371867		2.793670348	7207.756333	7207.756333		3.920458366	8719.064733	8719.064733		1.780713188	5642.094667	0		3.262898801	7445.675567	7445.675567		1.553464714	4309.700667	0		2.676364013	9211.6253	9211.6253		2.32742572	6216.741833	6216.741833		3.84008461	8739.589633	8739.589633		1.387197203
2	5	A349	nickel,cobalt	NcrB [Hafnia alvei].	Hafnia alvei	17225098_820	5	A349	0.916336708	3659.156033	0		0.771838345	3389.5245	0		0.923887255	3330.864367	0		1.872992597	4648.504767	0		0.407113601	3120.156433	0		1.37120838	4016.0481	0		0.58554517	3185.498333	0		1.27883233	4384.143533	0		1.064303817	3998.209833	0		0.607304592	3190.6352	0		0.65411715
2	36	A35	mercury	merT protein [Pseudomonas sp. BW13].	Pseudomonas sp. BW13	11071872_153	36	A35	4.156803211	9250.1477	9250.1477		2.641219321	5957.322367	5957.322367		3.657236263	7562.517867	7562.517867		8.462859799	15137.5203	15137.5203		1.878394693	6098.350067	0		4.402051827	7961.055767	7961.055767		1.611299506	4782.244133	0		5.468674764	12668.63063	12668.63063		2.689346583	6066.469033	6066.469033		6.4767799	13748.8279	13748.8279		2.00813932
2	15	A354	mercury	mercuric reductase [Nostoc sp. PCC 7120].	Nostoc sp. PCC 7120	17232677_1459	15	A354	1.40118145	4409.085467	0		1.883713236	5176.778433	0		1.106927132	3856.254233	0		1.713520848	5085.249933	0		0.958954699	4377.940567	0		1.479126361	4224.012733	0		0.45855844	3010.217133	0		2.035435013	5870.8319	5870.8319		0.944219958	3730.115	0		2.883569525	6923.778733	6923.778733		1.332589749
2	50	A359	cobalt,zinc,cadmium	membrane protein [Wautersia metallidurans].	Wautersia metallidurans	1731913_352	50	A359	7.53675929	20031.86097	20031.86097		7.224582087	16308.59663	16308.59663		8.032646831	17440.8701	17440.8701		15.15665052	32417.21937	32417.21937		4.218875118	9983.5032	9983.5032		6.943463133	20278.5265	20278.5265		4.052456447	9724.946567	9724.946567		13.41230077	27861.7047	27861.7047		5.782276968	13182.3406	13182.3406		9.320871641	22763.1295	22763.1295		6.971277585
2	50	A360	cobalt,zinc,cadmium	possible metal-binding sites [Wautersia metallidurans].	Wautersia metallidurans	1731915_190	50	A360	8.42916904	24598.0091	24598.0091		8.880860359	23309.5491	23309.5491		11.04748112	25953.25057	25953.25057		10.71498186	23142.41403	23142.41403		5.744752162	14052.5849	14052.5849		8.901873425	17023.5374	17023.5374		4.936787562	12759.6686	12759.6686		9.887397893	24258.77697	24258.77697		6.277204835	17884.11193	17884.11193		11.12537827	19395.42183	19395.42183		5.626348898
2	11	A37	cobalt	unknown [Saccharomyces cerevisiae].	Saccharomyces cerevisiae (baker's yeast)	1122333_237	11	A37	0.305322548	2979.8372	0		0.311495971	2521.5174	0		0.523251953	2930.9886	0		1.536712964	4294.616967	0		0.925272893	3892.997267	0		1.225155681	4032.418733	0		1.955521345	8601.461533	0		1.059664184	3739.5766	0		0.302760266	3356.6687	0		0.73051916	3853.756467	0		0.490367783
2	3	A370	cobalt,zinc,cadmium	PROBABLE COBALT-ZINC-CADMIUM RESISTANCE (CATION EFFLUX SYSTEM PROTEIN) TRANSMEMBRANE [Ralstonia solanacearum GMI1000].	Ralstonia solanacearum GMI1000	17548713_4	3	A370	0.914959449	3769.879767	0		0.867694605	4630.399367	0		0.748460239	3510.3786	0		1.381382624	4382.113633	0		0.57595508	3552.739933	0		0.594716397	3226.951467	0		0.349642545	3080.849333	0		1.22812481	4081.492167	0		0.541029028	3218.3035	0		0.716481009	3703.385867	0		0.530299163
2	12	A371	chromium	PROBABLE CHROMATE RESISTANCE SIGNAL PEPTIDE PROTEIN [Ralstonia solanacearum GMI1000].	Ralstonia solanacearum GMI1000	17548775_903	12	A371	0.807899642	3684.4062	0		0.8538431	3709.355033	0		1.725776202	4772.1759	0		1.552026644	4711.924267	0		1.408001871	4716.7258	0		1.395233871	4184.262033	0		0.491169157	3066.722133	0		1.15976107	4686.606667	0		0.51043825	3149.305733	0		1.838650645	4712.644967	0		0.731233644
2	47	A372	copper	PROBABLE COPPER RESISTANCE TRANSMEMBRANE PROTEIN [Ralstonia solanacearum GMI1000].	Ralstonia solanacearum GMI1000	17548877_1144	47	A372	4.823607689	12309.624	12309.624		4.401583124	9747.536267	9747.536267		5.269738889	10175.07597	10175.07597		5.185506107	10852.48127	10852.48127		3.202630184	7897.171667	7897.171667		3.625498702	7571.047	7571.047		2.848108204	7228.6959	7228.6959		3.964857604	8964.142867	8964.142867		4.143931366	9511.080033	9511.080033		4.997535089	10462.38783	10462.38783		3.781697984
2	49	A373	copper	PROBABLE COPPER RESISTANCE D TRANSMEMBRANE PROTEIN [Ralstonia solanacearum GMI1000].	Ralstonia solanacearum GMI1000	17548880_647	49	A373	4.881935759	14199.41433	14199.41433		4.79366475	11869.2433	11869.2433		5.910612739	13104.5338	13104.5338		6.966126423	13403.8515	13403.8515		3.363061192	8978.9941	8978.9941		4.603802148	9793.1583	9793.1583		3.712114066	9448.571067	9448.571067		5.741280141	14842.98727	14842.98727		4.933547773	12002.95617	12002.95617		5.732068975	11836.37657	11836.37657		5.086009422
2	17	A374	nickel	PROBABLE COBALT-NICKEL-RESISTANCE SYSTEM TRANSMEMBRANE PROTEIN [Ralstonia solanacearum GMI1000].	Ralstonia solanacearum GMI1000	17549265_1009	17	A374	1.749951584	5246.5348	0		1.003970422	3269.450833	0		0.687175184	3102.0771	0		2.565176289	6080.7431	6080.7431		1.639771274	4489.541633	0		0.830049776	3904.184667	0		1.504143244	4246.017767	0		3.719300581	7705.466733	7705.466733		0.821321226	3509.4526	0		2.432013186	5462.5941	5462.5941		0.567403052
2	34	A379	tellurium	putative tellurium resistance protein D [Escherichia coli O157:H7].	Escherichia coli O157:H7	179:7108484_215	34	A379	3.323302914	7920.783167	7920.783167		3.093041285	8480.4163	8480.4163		4.562327155	9881.539833	9881.539833		6.241894503	13196.9848	13196.9848		2.002046395	6540.949033	6540.949033		3.877073968	7820.310967	7820.310967		1.500914485	4520.651967	0		4.665167405	12364.24067	12364.24067		1.849485727	5954.561967	0		5.380322382	11455.7234	11455.7234		2.440822171
2	27	A383	chromium	chromate transport protein [Agrobacterium tumefaciens str. C58].	Agrobacterium tumefaciens str. C58	17936790_9	27	A383	3.182039542	7530.4879	7530.4879		3.189235801	7842.369433	7842.369433		3.323671973	7413.1655	7413.1655		3.561811013	7298.429633	7298.429633		1.805732787	4910.139167	0		2.200558084	6022.4153	6022.4153		1.290097545	4206.1602	0		2.564566713	5945.032	5945.032		2.668701238	6203.460667	6203.460667		2.603274409	6813.897267	6813.897267		2.208434588
2	18	A385	copper	copper tolerance protein [Agrobacterium tumefaciens str. C58].	Agrobacterium tumefaciens str. C58	17937687_4	18	A385	2.737525113	5897.462867	5897.462867		1.276789715	4732.967567	0		0.447215204	3255.394167	0		3.7572254	7544.255	7544.255		1.162276036	3869.088367	0		3.114767897	6661.633433	6661.633433		1.959114229	4522.954933	0		1.662471516	4780.117867	0		0.395292353	2542.9691	0		1.541472268	4300.2811	0		0.852954357
2	40	A396	cadmium	hypothetical membrane protein [Corynebacterium glutamicum ATCC 13032].	Corynebacterium glutamicum ATCC 13032	18:19552133_58	40	A396	4.774428393	10668.06327	10668.06327		4.194548768	9413.198167	9413.198167		4.928220317	9955.296667	9955.296667		5.058397741	10671.1458	10671.1458		2.300903875	6434.648233	6434.648233		3.538900153	8224.682067	8224.682067		2.711583	6883.139933	6883.139933		5.000763582	10728.36847	10728.36847		3.192990775	9091.6142	9091.6142		4.987997637	9026.039167	9026.039167		4.429534287
2	8	A397	cadmium	Hypothetical membrane protein [Corynebacterium glutamicum ATCC 13032].	Corynebacterium glutamicum ATCC 13032	18:21323673_211	8	A397	1.303665527	4199.460967	0		0.966029145	3613.0632	0		1.178028234	3763.5931	0		2.022724335	4757.856167	4757.856167		0.707229549	3721.7909	0		1.485760302	4491.634133	0		0.879404795	3665.983433	0		1.462748532	5058.739467	0		0.720927462	3693.485533	0		1.785191868	4473.498467	0		0.596530638
2	24	A399	copper	superoxide dismutase [Blumeria graminis].	Blumeria graminis	18033107_572	24	A399	2.39576168	6018.752267	6018.752267		2.863858026	5781.4202	5781.4202		2.63048253	6486.0597	6486.0597		3.458700889	7193.894633	7193.894633		2.517582392	5819.115333	5819.115333		2.070424739	5924.286267	5924.286267		1.026268678	3508.374867	0		4.121382019	8775.0887	8775.0887		1.518612725	4871.9202	0		3.208159152	6564.672267	6564.672267		1.598865207
2	42	A40	copper	copper-transporting ATPase, P-type (copB) [Archaeoglobus fulgidus DSM 4304].	Archaeoglobus fulgidus DSM 4304	11497769_326	42	A40	5.919706289	15713.6012	15713.6012		6.139372433	16615.46837	16615.46837		7.989584552	16194.92947	16194.92947		9.491527324	28255.50663	28255.50663		1.921528061	6227.395667	0		9.687308521	17560.21593	17560.21593		2.167131231	5915.7091	5915.7091		12.83806269	25139.0787	25139.0787		3.354862671	7170.511167	7170.511167		7.702767838	20082.0234	20082.0234		4.355289816
2	17	A403	mercury	periplasmic mercuric ion binding protein [Pseudomonas sp.].	Pseudomonas sp.	18076026_4	17	A403	1.44616544	5077.952033	0		2.21306672	7993.438767	7993.438767		1.08215494	3710.7242	0		2.890689127	6470.230233	6470.230233		1.257056665	4292.619233	0		1.588673975	4344.8381	0		0.661060451	3241.9499	0		1.922619249	5317.8823	0		0.918463505	3963.486033	0		1.284518999	4872.149433	0		0.83952488
2	29	A412	mercury	mercuric reductase [Pyrobaculum aerophilum str. IM2].	Pyrobaculum aerophilum str. IM2	18313475_664	29	A412	3.520286687	8115.380767	8115.380767		3.3344371	7601.678033	7601.678033		5.465541871	11832.69313	11832.69313		5.581402522	10336.5107	10336.5107		2.331945792	6629.334433	6629.334433		3.961517041	8334.669067	8334.669067		0.676490497	4075.974133	0		4.596161475	9797.330167	9797.330167		1.993378876	5666.672833	0		3.589444153	7328.3839	7328.3839		2.814365353
2	30	A432	nasA	nitrate transporter [Bacillus subtilis subsp. subtilis str. 168].	Bacillus subtilis subsp. subtilis str. 168	19:16077402_731	30	A432	3.465957058	7550.203067	7550.203067		2.421547465	6649.366667	6649.366667		3.254776955	7558.4345	7558.4345		3.359648056	6880.401167	6880.401167		2.180277069	5668.4753	5668.4753		2.369817897	6150.085733	6150.085733		2.253599691	5682.513867	5682.513867		2.552076802	6671.990767	6671.990767		2.686699749	6677.6588	6677.6588		2.967707709	7053.879	7053.879		2.446824186
2	11	A433	nasA	nitrate transporter [Bacillus subtilis subsp. subtilis str. 168].	Bacillus subtilis subsp. subtilis str. 168	19:2632619_106	11	A433	2.219550341	6091.786233	6091.786233		2.103196256	5682.929633	5682.929633		1.104827756	4560.352433	0		2.968362936	6542.797933	6542.797933		0.790409229	4458.149367	0		1.260499801	5327.3013	0		0.383935027	2802.4103	0		1.438839653	6398.446	0		1.647328188	5412.9271	0		2.31285243	6047.474967	6047.474967		0.728138841
2	5	A452	chromium	chromate transport protein ChrA [Corynebacterium glutamicum ATCC 13032].	Corynebacterium glutamicum ATCC 13032	19553645_595	5	A452	1.028889269	3766.536267	0		0.692452849	3246.782567	0		0.824328584	3282.6423	0		1.836747443	4623.264733	0		1.010379005	4188.449233	0		0.86763741	3367.123633	0		1.138317054	3978.6151	0		1.181197023	4386.663933	0		0.769914534	3395.871367	0		1.309787238	3928.010533	0		0.606792717
2	40	A453	mercury	putative mercuric reductase [Corynebacterium glutamicum ATCC 13032].	Corynebacterium glutamicum ATCC 13032	19554204_1273	40	A453	4.292730739	10499.64823	10499.64823		3.232136334	10582.6912	10582.6912		3.817084493	8052.201433	8052.201433		7.14651249	12250.85053	12250.85053		2.727634388	7202.6168	7202.6168		4.192161853	9933.2706	9933.2706		5.107377018	15654.47897	15654.47897		6.293688386	14240.03213	14240.03213		2.361526061	5276.311767	5276.311767		4.12723187	9182.961733	9182.961733		2.589962347
2	17	A458	copper	putative copper efflux ATPase [Legionella pneumophila].	Legionella pneumophila	19880990_797	17	A458	0.385777316	2863.604333	0		0.743181269	2944.117867	0		1.010679187	3526.205267	0		3.189760653	6394.778033	6394.778033		0.43452658	3042.9388	0		1.618431427	4496.5522	0		1.566209296	4287.722	0		2.809952477	6702.130967	6702.130967		0.194732048	2428.061167	0		2.3296191	5460.195233	5460.195233		0.622424385
2	50	A459	copper	putative cation efflux transporter [Legionella pneumophila].	Legionella pneumophila	19881004_1212	50	A459	8.819736675	52377.40363	52377.40363		9.443230218	43659.56377	43659.56377		20.80350749	51230.75387	51230.75387		20.91832714	53540.95307	53540.95307		11.27120114	30868.65163	30868.65163		18.25990216	35262.58913	35262.58913		7.69478147	28072.6041	28072.6041		15.05140334	47299.60283	47299.60283		10.65305047	35375.38537	35375.38537		15.247617	43240.05723	43240.05723		18.06384171
2	43	A469	cadmium	cation efflux system protein [Methanosarcina acetivorans str. C2A].	Methanosarcina acetivorans C2A	20089689_97	43	A469	3.267931166	9324.2283	9324.2283		4.822504695	10763.64023	10763.64023		3.805294204	7544.540333	7544.540333		3.299666713	6859.8961	6859.8961		2.942322671	8186.275	8186.275		4.123694403	8227.360967	8227.360967		3.156052077	7788.1216	7788.1216		6.119147938	14539.58783	14539.58783		2.603585193	6993.684833	6993.684833		3.402715825	7392.777433	7392.777433		3.446880772
2	49	A470	mercury	mercury ion binding protein [Methanosarcina acetivorans str. C2A].	Methanosarcina acetivorans C2A	20090187_2	49	A470	4.990140188	14247.7415	14247.7415		4.811956683	12310.56243	12310.56243		7.248478352	14783.8707	14783.8707		7.618675041	15280.61843	15280.61843		3.615207496	8639.1054	8639.1054		4.136459816	10162.73647	10162.73647		4.025537396	9652.244267	9652.244267		6.159336671	13237.387	13237.387		4.382738417	11146.8681	11146.8681		5.799288032	12761.68257	12761.68257		6.091423423
2	4	A471	nickel	nickel ABC transporter, ATP-binding protein [Methanosarcina acetivorans str. C2A].	Methanosarcina acetivorans C2A	20092268_208	4	A471	1.033936205	4042.355833	0		1.468178966	4777.328233	0		0.853735446	3383.529	0		1.703805542	4469.559867	0		0.683339186	4174.900667	0		1.016918806	3900.7646	0		0.571121655	3366.5778	0		1.02454994	3595.361367	0		1.036414252	4023.107033	0		1.187547187	4245.4767	0		0.549302652
2	8	A472	nickel	nickel ABC transporter, permease protein [Methanosarcina acetivorans str. C2A].	Methanosarcina acetivorans C2A	20092270_368	8	A472	0.587756442	3138.050633	0		1.616553485	4629.8296	0		0.259699087	2454.973667	0		1.687975815	4427.582567	0		0.261936043	2921.4469	0		0.931776213	3814.195167	0		0.340073888	2981.9177	0		1.225579152	3943.263533	0		0.267228853	2646.271	0		0.983470205	3769.0587	0		0.312764732
2	20	A473	nickel	nickel ABC transporter, permease protein [Methanosarcina acetivorans str. C2A].	Methanosarcina acetivorans C2A	20092271_228	20	A473	2.13272452	5617.5776	5617.5776		2.317527506	6110.953867	6110.953867		2.176766387	5654.000367	5654.000367		2.836547682	6847.996733	6847.996733		1.29190358	5299.829633	0		2.46593159	5670.108367	5670.108367		1.060398173	3697.2514	0		2.262538086	5155.496033	5155.496033		1.480765542	4562.429167	0		2.019370046	5464.132567	5464.132567		1.211763947
2	15	A488	mercury	Zinc transporter zitB.	Yersinia pestis	20455433_194	15	A488	1.042833276	4297.1361	0		1.46044531	5777.2093	0		0.739384468	3278.1002	0		2.518384382	5584.5973	5584.5973		1.112589275	4174.2908	0		1.485000466	4864.558967	0		0.735606076	3653.076133	0		2.048913103	5639.0312	5639.0312		0.598937512	3318.936733	0		2.743089984	6446.025633	6446.025633		1.497301708
2	6	A493	mercury	conserved hypothetical protein [Thermoanaerobacter tengcongensis].	Thermoanaerobacter tengcongensis	20808817_175	6	A493	1.079295435	3667.235033	0		0.915813554	3502.284067	0		1.265164031	3470.617733	0		1.334345781	4268.501833	0		0.559567687	3463.378467	0		0.838106141	3502.025333	0		0.27448314	2679.920267	0		1.082056565	3690.236533	0		0.438497502	2929.5139	0		0.773900899	3394.441533	0		0.395506988
2	34	A494	copper	Copper chaperone [Thermoanaerobacter tengcongensis].	Thermoanaerobacter tengcongensis	20808821_2	34	A494	3.293551952	7953.827767	7953.827767		3.358013858	7597.551567	7597.551567		4.033140897	7070.1667	7070.1667		5.589668189	10751.00207	10751.00207		1.808827192	8047.221467	0		2.946872881	7322.487433	7322.487433		1.187154381	4105.426233	0		5.21461594	9690.358167	9690.358167		1.387490025	4688.294833	0		2.871786392	7792.935167	7792.935167		1.961028505
2	15	A502	copper	copper resistance protein B precursor [Xanthomonas campestris pv. campestris str. ATCC 33913].	Xanthomonas campestris pv. campestris str. ATCC 33913	21111573_188	15	A502	1.099043315	3758.764767	0		1.113449534	4497.9315	0		0.683775959	3255.866633	0		3.541956914	7255.4687	7255.4687		0.907284439	3542.8676	0		1.387400079	4527.3328	0		1.637308626	4561.0484	0		1.515783439	5655.212533	0		1.204837957	3874.434867	0		6.492069266	17358.20797	17358.20797		0.517112869
2	4	A503	copper	copper resistance protein A precursor [Xanthomonas campestris pv. campestris str. ATCC 33913].	Xanthomonas campestris pv. campestris str. ATCC 33913	21111574_1446	4	A503	1.321595744	4638.608867	0		0.760144724	4415.916367	0		0.718157624	4118.352867	0		1.379994444	5556.5434	0		0.500690725	3271.9965	0		1.733048283	4697.724167	0		0.614267539	3335.8176	0		2.310080061	7060.504933	7060.504933		0.479136744	3198.6587	0		1.160931376	4138.654333	0		0.507833386
2	39	A508	tellurium	putative integral membrane protein. [Streptomyces coelicolor A3(2)].	Streptomyces coelicolor A3(2)	21219412_190	39	A508	3.537005358	9043.533467	9043.533467		4.662788683	9211.106733	9211.106733		4.773972189	10369.98023	10369.98023		5.038446944	9375.874467	9375.874467		2.500024129	7064.302367	7064.302367		4.152504984	8199.533967	8199.533967		1.732199472	5190.498567	0		4.238961221	8322.955833	8322.955833		3.771315986	7882.516233	7882.516233		4.426414632	8979.187133	8979.187133		3.215148981
2	2	A513	mercury	putative merR-family transcriptional regulator [Streptomyces coelicolor A3(2)].	Streptomyces coelicolor A3(2)	21221708_145	2	A513	0.35134032	2831.1096	0		0.752324659	3276.394533	0		0.34155854	2770.125533	0		0.778873817	3243.7733	0		0.351777518	2906.077233	0		0.683324322	3182.828133	0		0.410297951	2806.214733	0		0.617351489	3414.0053	0		0.129173294	2647.5375	0		0.558545298	2953.3363	0		0.235118476
2	2	A518	tellurium	conserved hypothetical protein [Streptomyces coelicolor A3(2)].	Streptomyces coelicolor A3(2)	21225749_18	2	A518	1.030834709	3745.091967	0		0.63085042	3013.988633	0		0.787132377	3375.443567	0		0.821797419	3302.104033	0		0.572134768	3280.3337	0		0.59558331	3129.700533	0		0.731058351	2911.1587	0		0.931939101	3851.602467	0		0.515717572	3411.549867	0		0.665920137	3069.6251	0		0.515387964
2	9	A522	cobalt,zinc,cadmium	Cobalt-zinc-cadmium resistance protein [Methanosarcina mazei Go1].	Methanosarcina mazei Go1	21227813_261	9	A522	1.039637561	3867.893467	0		1.167239992	4696.236867	0		0.837873681	3266.0557	0		2.384012373	6319.864467	6319.864467		0.158103959	2854.497433	0		1.176526158	3940.302133	0		0.348732552	2720.250433	0		1.304894196	4068.042267	0		0.384764717	3080.0157	0		1.214886484	4288.554167	0		0.213174676
2	38	A523	cobalt,zinc,cadmium	Cobalt-zinc-cadmium resistance protein [Methanosarcina mazei Go1].	Methanosarcina mazei Go1	21227880_455	38	A523	3.391889926	8633.203067	8633.203067		2.97910116	7726.3401	7726.3401		3.876009537	7644.492633	7644.492633		4.074008638	8124.568967	8124.568967		2.105904771	5172.847467	5172.847467		2.517289898	5686.2586	5686.2586		2.446468004	5620.182867	5620.182867		4.073767674	8877.675067	8877.675067		2.900723584	7180.672667	7180.672667		3.058707808	7291.970167	7291.970167		2.583088007
2	21	A529	cobalt,zinc,cadmium	cobalt-zinc-cadmium resistance protein [Xanthomonas campestris pv. campestris str. ATCC 33913].	Xanthomonas campestris pv. campestris str. ATCC 33913	21230722_68	21	A529	1.648903406	4834.929867	0		1.502004958	4505.031	0		0.972080307	3854.625367	0		3.172782421	6353.651167	6353.651167		1.022384764	4257.9115	0		2.038093673	4974.108533	4974.108533		0.83138657	3096.6475	0		2.074479034	5617.681467	5617.681467		0.535221475	3188.073933	0		4.123217037	8193.1124	8193.1124		2.501534148
2	4	A533	tellurium	tellurite resistance protein [Proteus vulgaris].	Proteus vulgaris	21233845_66	4	A533	1.439057585	4334.301233	0		1.371680913	4089.1694	0		1.195682158	4286.8075	0		1.604338735	4452.591733	0		0.791908901	3539.0163	0		1.19576501	4235.464467	0		0.36736077	2848.675167	0		1.075707181	3946.045	0		1.021559386	4389.4954	0		1.023000796	3720.519467	0		0.586804052
2	5	A536	pgl	6-phosphogluconolactonase [Xanthomonas axonopodis pv. citri str. 306].	Xanthomonas axonopodis pv. citri str. 306	21242808_275	5	A536	0.699045573	3325.192733	0		0.522562566	2660.0166	0		0.556552564	2899.6583	0		1.462681491	4238.609367	0		0.622337635	3557.119033	0		0.462481579	3490.0827	0		0.578373782	3058.308633	0		0.982320508	3885.657267	0		0.50491809	2955.1732	0		1.027029954	3501.493833	0		0.304185522
2	5	A537	cadmium	cation efflux system protein [Xanthomonas axonopodis pv. citri str. 306].	Xanthomonas axonopodis pv. citri str. 306	21242882_1617	5	A537	1.425787701	4156.3304	0		0.943521004	3894.110967	0		1.818630663	4506.953467	0		1.008901278	4305.535267	0		0.885370212	4120.7017	0		0.485886857	4357.700633	0		0.331298113	2521.707467	0		1.352412687	4326.6562	0		0.843557651	3852.893167	0		1.592445521	4904.660433	0		1.030259124
2	19	A543	cadmium	cation efflux system protein [Xanthomonas axonopodis pv. citri str. 306].	Xanthomonas axonopodis pv. citri str. 306	21244878_1093	19	A543	2.881344623	6776.637133	6776.637133		1.937133773	5923.9556	0		2.113239795	5498.359333	5498.359333		2.659078331	6224.257767	6224.257767		0.74742295	3962.147267	0		1.480637483	4713.452567	0		1.267917068	4030.2777	0		2.028839523	5731.319967	5731.319967		1.692124541	4592.019333	0		2.126571164	5671.607033	5671.607033		1.995402412
2	32	A544	cadmium	cation efflux system protein [Xanthomonas axonopodis pv. citri str. 306].	Xanthomonas axonopodis pv. citri str. 306	21244879_950	32	A544	2.769925767	6617.074633	6617.074633		2.414289405	5410.5894	5410.5894		2.717789336	6143.099633	6143.099633		3.494373969	7302.817867	7302.817867		2.287827348	6193.5814	6193.5814		3.371617942	7020.774933	7020.774933		1.467136059	4555.8566	0		3.196292013	7944.403267	7944.403267		2.208457377	5792.799367	5792.799367		2.793689662	6084.645067	6084.645067		1.401660747
2	21	A548	mercury	putative mercuric reductase [Sphingomonas sp. Spi7].	Sphingomonas sp. Spi7	21322693_192	21	A548	2.316036135	5500.505967	5500.505967		2.454269112	5545.300967	5545.300967		3.612957885	7836.2625	7836.2625		2.961835407	6243.353	6243.353		1.081138059	4716.881633	0		1.443226758	5175.841567	0		1.17094248	3758.544333	0		2.741351051	7643.548467	7643.548467		2.381816098	5913.2034	5913.2034		2.421994211	6168.128267	6168.128267		1.500204111
2	35	A549	mercury	HTH_MERR, helix_turn_helix, mercury resistance [Bacillus anthracis A2012].	Bacillus anthracis str. A2012	21398885_140	35	A549	3.731700473	8707.8523	8707.8523		4.229236196	8597.191667	8597.191667		4.257797937	8430.888933	8430.888933		8.369849402	17661.22227	17661.22227		2.564303462	6861.031	6861.031		4.387591294	9095.482833	9095.482833		2.291308835	6169.0859	6169.0859		8.470955032	15773.53137	15773.53137		1.774972831	4731.359967	0		5.617238072	12566.5523	12566.5523		1.732599813
2	5	A55	copper	HelC.	Pseudomonas fluorescens	1174235_81	5	A55	1.291716512	4238.622667	0		0.715707061	3658.7712	0		0.456000597	3123.1681	0		1.441338992	4718.608367	0		1.212882741	4609.703967	0		0.901756324	3713.116167	0		0.607980934	3301.504833	0		0.912567057	3887.157967	0		0.84781453	3513.616067	0		1.039618177	4358.3905	0		0.482911002
2	7	A563	copper	hypothetical protein [Yersinia pestis KIM].	Yersinia pestis KIM	21959393_111	7	A563	1.679751401	4594.5636	0		0.801840827	3681.736167	0		0.98797458	3273.0038	0		1.48423516	4206.3871	0		1.048709726	4045.990367	0		1.170990404	4203.9347	0		0.674665285	3081.7751	0		1.482896051	4438.810033	0		0.609238945	3646.486733	0		1.406316964	4029.7769	0		0.307645774
2	4	A569	silver	SilE [Streptococcus pyogenes].	Streptococcus pyogenes	22087262_1179	4	A569	0.817364044	3257.7736	0		0.910658454	3125.080333	0		0.965431996	3547.437467	0		1.535935519	3975.785933	0		0.633501058	3331.2729	0		0.775099499	3217.143833	0		0.545246617	2786.6424	0		0.939156052	3995.562133	0		0.543880894	3141.233033	0		0.982026972	3755.6571	0		0.349235542
2	49	A57	copper	copper resistance protein [Serratia marcescens].	Serratia marcescens	118:38347977_658	49	A57	7.072842184	26063.5273	26063.5273		8.896347019	23792.3854	23792.3854		12.75913139	27553.84433	27553.84433		17.98049234	38455.09403	38455.09403		3.700828312	11952.3134	11952.3134		14.82985052	25631.27403	25631.27403		5.310386641	11368.9863	11368.9863		8.19081512	29269.56637	29269.56637		6.394824183	15858.06733	15858.06733		8.069486301	28504.44723	28504.44723		8.936037344
2	47	A570	zinc,lead,mercury,cadmium	zinc, lead, cadmium, and mercury transporting ATPase [Yersinia pestis KIM].	Yersinia pestis KIM	22124325_1527	47	A570	7.268287311	14939.2418	14939.2418		5.922006821	13357.63377	13357.63377		6.364851729	15765.2029	15765.2029		7.286630224	14467.71347	14467.71347		3.01443889	8959.678833	8959.678833		4.913586166	10948.30073	10948.30073		3.401208377	7414.955533	7414.955533		5.354586946	12469.2732	12469.2732		4.271554033	10652.9311	10652.9311		7.088751374	14703.08	14703.08		3.722138619
2	23	A572	tellurium	putative tellurium resistance protein [Yersinia pestis KIM].	Yersinia pestis KIM	22124470_6	23	A572	2.840645816	6315.400867	6315.400867		2.321684563	5722.672567	5722.672567		2.983467976	6112.3359	6112.3359		2.811623543	7553.834233	7553.834233		1.198340665	4390.053033	0		2.368903012	5884.1336	5884.1336		1.241707141	3752.634667	0		2.52306108	6818.4741	6818.4741		2.234619444	5613.977167	5613.977167		2.751903483	6018.715433	6018.715433		1.504861876
2	29	A58	copper	pcoD [Escherichia coli].	Escherichia coli	118:619131_680	29	A58	3.804874163	8980.659767	8980.659767		3.332231012	8912.855433	8912.855433		3.481740863	7523.664333	7523.664333		3.806517598	7502.997533	7502.997533		1.46886025	4873.039767	0		2.334698292	5950.3362	5950.3362		1.355062446	4201.424033	0		2.661259027	6704.5724	6704.5724		2.043237827	6618.6325	6618.6325		2.491761046	5745.3505	5745.3505		2.870022525
2	47	A586	pmoA	particulate methane monooxygenase subunit A [uncultured bacterium].	uncultured bacterium	22324383_275	47	A586	16.69394667	61929.67183	61929.67183		13.12658526	57720.3242	57720.3242		25.41691446	56626.20307	56626.20307		23.8490414	53267.49733	53267.49733		14.07498758	51777.9127	51777.9127		17.62919524	54906.3307	54906.3307		22.69152783	56786.7161	56786.7161		16.98782664	61082.25643	61082.25643		17.22344662	60106.43357	60106.43357		15.89290485	58043.5872	58043.5872		16.38937631
2	46	A587	pmoA	particulate methane monooxygenase subunit A [uncultured bacterium].	uncultured bacterium	22324389_270	46	A587	5.447610298	12068.96547	12068.96547		4.636362558	11307.7376	11307.7376		5.765002265	11172.18487	11172.18487		6.188869831	13040.97293	13040.97293		2.503839201	7251.9321	7251.9321		4.511968337	9597.754167	9597.754167		2.977422508	6150.927533	6150.927533		5.550993579	11078.1269	11078.1269		3.587572363	10000.44013	10000.44013		4.060139172	10162.39647	10162.39647		4.457724029
2	51	A588	pmoA	particulate methane monooxygenase subunit A [uncultured bacterium].	uncultured bacterium	22324411_276	51	A588	13.47385264	43727.60803	43727.60803		19.10638981	44886.8196	44886.8196		16.87000487	46961.56117	46961.56117		19.04366836	50913.7096	50913.7096		9.028979671	29991.8678	29991.8678		12.83447792	30964.08653	30964.08653		9.736469287	20598.03443	20598.03443		17.86978024	38654.02923	38654.02923		11.07237737	35049.8108	35049.8108		13.79627006	38653.4075	38653.4075		11.86153849
2	51	A609	tellurium	hypothetical protein Rsph020175 [Rhodobacter sphaeroides].	Rhodobacter sphaeroides	22956535_462	51	A609	13.63948979	44021.36067	44021.36067		20.24225221	53413.82417	53413.82417		24.70898703	54867.27993	54867.27993		31.95644554	55624.13017	55624.13017		10.35898091	40318.67443	40318.67443		20.11228373	42538.72913	42538.72913		15.06991302	40461.11973	40461.11973		20.28882636	55531.48953	55531.48953		18.15886474	45177.72913	45177.72913		19.0990756	53799.15487	53799.15487		19.43974608
2	7	A615	0	COG3853: Uncharacterized protein involved in tellurite resistance [Rhodobacter sphaeroides].	Rhodobacter sphaeroides	22962257_275	7	A615	1.231332847	3944.9188	0		0.608062152	3229.274033	0		0.709180113	3114.880433	0		1.044918723	3817.060867	0		0.573712309	3309.665067	0		1.087473793	3856.5818	0		0.785175105	3074.044233	0		0.835064847	3539.348567	0		0.805037735	3387.520433	0		0.825806621	3850.7409	0		0.432464025
2	43	A616	tellurium	COG3853: Uncharacterized protein involved in tellurite resistance [Rhodobacter sphaeroides].	Rhodobacter sphaeroides	22966927_272	43	A616	4.218683854	9352.220167	9352.220167		3.497838196	8349.685	8349.685		5.378452172	9251.666433	9251.666433		5.016682668	10069.20697	10069.20697		2.272205036	6068.196867	6068.196867		3.48491743	7775.011033	7775.011033		2.57973576	6365.316367	6365.316367		3.931717468	9463.129	9463.129		2.879964236	7550.2485	7550.2485		4.156355797	8624.04	8624.04		3.598383611
2	8	A618	chromium	COG3853: Uncharacterized protein involved in tellurite resistance [Rhodobacter sphaeroides].	Rhodobacter sphaeroides	22967664_122	8	A618	0.779595412	3643.020767	0		1.03992789	3495.5737	0		0.990166243	3759.2917	0		1.66627641	4783.614367	0		0.469692214	3345.433867	0		1.448892929	4277.6807	0		0.432593285	2664.537567	0		1.049787848	3954.561967	0		0.797653603	3642.607133	0		1.296245612	4248.993833	0		0.500000687
2	7	A622	chromium	COG3853: Uncharacterized protein involved in tellurite resistance [Rhodobacter sphaeroides].	Rhodobacter sphaeroides	22975266_107	7	A622	1.226859449	3926.902867	0		1.049556175	4398.595167	0		0.678575299	3251.285833	0		1.824627671	4950.713033	0		0.401596655	2739.283967	0		1.058659245	3815.181767	0		0.680581796	3203.3987	0		0.889223486	3611.960167	0		0.464309476	2746.9466	0		1.244548132	4239.536867	0		0.624908815
2	12	A623	0	COG3853: Uncharacterized protein involved in tellurite resistance [Rhodobacter sphaeroides].	Rhodobacter sphaeroides	22976229_90	12	A623	1.822408004	4402.443167	0		1.821942409	4685.973667	0		2.178877383	4865.910433	4865.910433		2.000094169	5058.419033	5058.419033		0.691982658	3840.3774	0		0.903657957	3607.016967	0		0.898141312	3649.607533	0		1.308672522	4618.8177	0		1.193632974	3997.338733	0		1.179637812	4347.166067	0		1.404552612
2	24	A625	chromium	COG3853: Uncharacterized protein involved in tellurite resistance [Rhodobacter sphaeroides].	Rhodobacter sphaeroides	22978265_170	24	A625	2.405395494	7213.016367	7213.016367		2.954967939	8429.4669	8429.4669		3.096309003	5876.325067	5876.325067		3.490779771	7521.8598	7521.8598		1.296503976	4948.2291	0		2.588318219	6227.577667	6227.577667		0.507533157	3251.279967	0		2.725237773	6657.004833	6657.004833		2.123965048	8578.918333	8578.918333		2.41173002	6509.049	6509.049		1.498918164
2	25	A628	chromium	COG3853: Uncharacterized protein involved in tellurite resistance [Rhodobacter sphaeroides].	Rhodobacter sphaeroides	22981959_487	25	A628	2.529985747	6213.8115	6213.8115		2.752947928	6306.2008	6306.2008		2.384857387	5779.708767	5779.708767		3.388043091	7085.730067	7085.730067		0.921023674	4866.527933	0		2.936160065	6471.732133	6471.732133		0.575840547	3225.879167	0		2.119584641	5727.086367	5727.086367		1.891026933	5497.686633	0		3.036740305	7326.4529	7326.4529		1.432160008
2	47	A629	copper	COG3853: Uncharacterized protein involved in tellurite resistance [Rhodobacter sphaeroides].	Rhodobacter sphaeroides	22982455_15	47	A629	5.299327968	13417.09877	13417.09877		4.513946121	13179.4827	13179.4827		6.0098954	15288.0273	15288.0273		6.032529055	14095.47263	14095.47263		3.05222232	8084.577067	8084.577067		3.904537071	9210.1017	9210.1017		3.38358772	8342.8725	8342.8725		5.673681256	12966.7024	12966.7024		4.279707168	10619.83183	10619.83183		5.181710037	11296.9267	11296.9267		4.796766062
2	37	A630	chromium	COG3853: Uncharacterized protein involved in tellurite resistance [Rhodobacter sphaeroides].	Rhodobacter sphaeroides	22984367_80	37	A630	2.169377492	5454.932733	5454.932733		1.653702531	6336.8281	0		2.229300276	5859.715267	5859.715267		8.615216049	17416.2926	17416.2926		2.047039513	7564.426533	7564.426533		5.212272921	10230.88017	10230.88017		1.090207948	3881.186167	0		3.981821082	10114.47243	10114.47243		2.069570987	5449.862333	5449.862333		3.584539578	7558.1173	7558.1173		1.422804254
2	49	A632	tellurium	COG3853: Uncharacterized protein involved in tellurite resistance [Rhodobacter sphaeroides].	Rhodobacter sphaeroides	22985452_478	49	A632	7.996688521	17989.66367	17989.66367		7.662683516	15658.10803	15658.10803		7.256481929	14921.55853	14921.55853		9.528165366	24802.42117	24802.42117		4.578469539	11759.5032	11759.5032		9.691615794	19246.46677	19246.46677		3.271583882	7381.8714	7381.8714		9.504067972	18455.04357	18455.04357		4.425104608	12569.1621	12569.1621		9.586732913	32305.23207	32305.23207		4.156274813
2	12	A633	chromium	COG3853: Uncharacterized protein involved in tellurite resistance [Rhodobacter sphaeroides].	Rhodobacter sphaeroides	22986503_158	12	A633	0.814448968	3710.283733	0		0.653465833	4179.8112	0		1.139757808	3773.435933	0		3.58853519	7455.356933	7455.356933		0.560023702	3604.4167	0		1.100064261	4273.242733	0		0.484918736	3148.353967	0		1.981606654	5594.993367	0		0.320696145	2933.272	0		1.71365338	4805.220567	0		0.282262601
2	13	A635	chromium	COG3853: Uncharacterized protein involved in tellurite resistance [Rhodobacter sphaeroides].	Rhodobacter sphaeroides	22987035_298	13	A635	1.590041379	5267.191367	0		1.640250169	4711.910967	0		2.490021469	5837.836867	5837.836867		2.480503118	5794.702933	5794.702933		0.978764622	4165.995033	0		1.566982678	4592.197	0		1.464777185	4320.640867	0		2.150265476	6100.0906	6100.0906		1.572651559	4705.680167	0		2.267303852	5084.214	5084.214		1.317295912
2	33	A638	tellurium	COG3853: Uncharacterized protein involved in tellurite resistance [Rhodobacter sphaeroides].	Rhodobacter sphaeroides	22988087_2	33	A638	1.881216397	5767.2108	0		1.665059336	5269.568333	0		2.863248021	6735.278133	6735.278133		6.509240541	11757.49897	11757.49897		1.905743627	5590.7258	0		4.02124287	9051.655033	9051.655033		1.639761219	5166.6712	0		3.229464362	8063.045933	8063.045933		1.400464856	4200.734067	0		9.598220949	17312.25287	17312.25287		1.873136676
2	35	A647	tellurium	COG2730: Endoglucanase [Xylella fastidiosa Ann-1].	Xylella fastidiosa Ann-1	23000799_218	35	A647	2.044009975	6962.602633	6962.602633		1.406456556	5011.841733	0		1.20399777	3974.2909	0		7.67267746	16412.57253	16412.57253		1.774795601	5529.455067	0		2.276099968	6965.475967	6965.475967		1.707757166	6051.966167	0		5.311532934	15966.57873	15966.57873		3.452930253	8157.4703	8157.4703		2.57345218	7303.7822	7303.7822		0.377348461
2	48	A648	copper	COG3142: Uncharacterized protein involved in copper resistance [Lactobacillus gasseri].	Lactobacillus gasseri	23003052_76	48	A648	7.260492536	18405.179	18405.179		5.595214163	12777.95113	12777.95113		9.639034442	17478.28283	17478.28283		11.24534593	21964.40327	21964.40327		3.893423529	8315.253033	8315.253033		9.924087947	23732.4181	23732.4181		3.998925285	9579.264267	9579.264267		9.165936483	19307.1087	19307.1087		5.440758498	11776.41153	11776.41153		15.37636103	27575.76817	27575.76817		5.152630503
2	34	A649	aluminum	COG4100: Cystathionine beta-lyase family protein involved in aluminum resistance [Lactobacillus gasseri].	Lactobacillus gasseri	23003527_144	34	A649	3.384136545	9327.6509	9327.6509		4.150422205	8296.2931	8296.2931		2.123717622	5288.218233	5288.218233		3.807014305	7837.982367	7837.982367		2.526476384	8406.342333	8406.342333		3.481844072	7146.335967	7146.335967		1.752414072	5026.378133	0		3.352795129	7379.7489	7379.7489		2.495922009	7535.9242	7535.9242		2.173277512	6156.216567	6156.216567		1.267992642
2	18	A652	tellurium	COG0861: Membrane protein TerC, possibly involved in tellurium resistance [Magnetospirillum magnetotacticum].	Magnetospirillum magnetotacticum	23006202_15	18	A652	2.430594913	5604.467067	5604.467067		1.791268359	4369.997933	0		2.204333658	5743.190833	5743.190833		3.477554835	7684.3507	7684.3507		0.659383972	3909.483767	0		1.861582178	4776.594367	0		1.105846103	3630.650767	0		1.57648906	5994.377533	0		1.681309683	4463.1925	0		2.846980314	6864.8747	6864.8747		1.061950176
2	7	A656	chromium	COG0798: Arsenite efflux pump ACR3 and related permeases [Magnetospirillum magnetotacticum].	Magnetospirillum magnetotacticum	23011800_402	7	A656	1.114041769	3931.243833	0		0.54477179	2975.924667	0		0.628187271	2944.155033	0		1.310007505	4285.0247	0		1.187829945	4164.278033	0		0.553101277	3085.3255	0		0.464615721	2736.8226	0		0.770168692	4229.301533	0		1.009624295	3653.742167	0		0.952320021	3454.7044	0		0.254763039
2	19	A657	0	COG0861: Membrane protein TerC, possibly involved in tellurium resistance [Magnetospirillum magnetotacticum].	Magnetospirillum magnetotacticum	23012702_383	19	A657	2.297876983	6328.585267	6328.585267		2.864758341	6810.3139	6810.3139		2.681172962	5899.0193	5899.0193		2.377904397	6738.913233	6738.913233		1.301527564	4678.027833	0		1.782960724	5770.262567	0		0.858003522	3520.3494	0		1.847417715	5151.067767	0		1.917973214	5803.147967	0		1.971817458	5282.607967	0		1.620179884
2	48	A658	chromium	COG2059: Chromate transport protein ChrA [Magnetospirillum magnetotacticum].	Magnetospirillum magnetotacticum	23012809_175	48	A658	6.522678523	15502.4137	15502.4137		4.982322811	13037.49997	13037.49997		7.465851696	14890.48953	14890.48953		7.625566366	14391.37853	14391.37853		3.209433731	8432.381767	8432.381767		5.066802691	10476.1634	10476.1634		3.896040588	8409.5242	8409.5242		5.226567088	13658.22687	13658.22687		5.082636221	11925.15537	11925.15537		5.973560709	12735.2884	12735.2884		5.977023329
2	5	A660	tellurium	COG3917: 2-hydroxychromene-2-carboxylate isomerase [Magnetospirillum magnetotacticum].	Magnetospirillum magnetotacticum	23014749_435	5	A660	1.010817649	4102.7108	0		1.138027151	4627.458767	0		1.100698172	3851.383167	0		1.60831698	4418.477467	0		0.736175905	3637.655533	0		0.658683964	3336.0871	0		0.500378881	2930.6908	0		1.617568425	4674.623667	0		0.652579822	3436.390633	0		1.028502548	3887.636267	0		0.706131089
2	48	A670	cadmium	COG4300: Predicted permease, cadmium resistance protein [Leuconostoc mesenteroides subsp. mesenteroides ATCC 8293].	Leuconostoc mesenteroides subsp. mesenteroides ATCC 8293	23023727_156	48	A670	6.075723249	17608.9062	17608.9062		6.960878965	15410.58393	15410.58393		7.233667271	15825.20603	15825.20603		11.77010869	26572.30727	26572.30727		3.221557767	8957.3704	8957.3704		10.30745007	19724.20667	19724.20667		4.016474261	8940.006633	8940.006633		8.213492941	18803.31377	18803.31377		4.734036294	12339.38407	12339.38407		10.86985696	20293.81247	20293.81247		6.209131911
2	35	A672	copper	COG2730: Endoglucanase [Leuconostoc mesenteroides subsp. mesenteroides ATCC 8293].	Leuconostoc mesenteroides subsp. mesenteroides ATCC 8293	23026822_323	35	A672	3.105982997	7523.830667	7523.830667		2.596689847	6911.844333	6911.844333		4.295336138	8543.064067	8543.064067		4.175646325	8206.452067	8206.452067		1.443402799	5454.534767	0		3.542577686	7593.402933	7593.402933		2.401087807	5434.616567	5434.616567		3.463457127	7773.231733	7773.231733		2.732903766	6124.1488	6124.1488		3.442552107	7822.027133	7822.027133		2.840682292
2	10	A680	tellurium	COG2730: Endoglucanase [Leuconostoc mesenteroides subsp. mesenteroides ATCC 8293].	Leuconostoc mesenteroides subsp. mesenteroides ATCC 8293	23029241_111	10	A680	1.145368234	4016.9774	0		0.9109731	3404.805233	0		0.826361073	3442.283433	0		2.519125101	5480.5693	5480.5693		0.571529843	3801.7879	0		0.890581578	3538.4372	0		0.998114428	4438.491833	0		1.484518876	4443.576467	0		0.381318598	3015.2722	0		1.000788082	3922.468033	0		0.483805204
2	18	A683	chromium	COG2730: Endoglucanase [Leuconostoc mesenteroides subsp. mesenteroides ATCC 8293].	Leuconostoc mesenteroides subsp. mesenteroides ATCC 8293	23042206_982	18	A683	1.069127853	4220.886633	0		1.254338363	4431.502533	0		1.368464637	4185.8144	0		2.327833801	5279.290967	5279.290967		1.965796873	5719.313333	0		1.324645067	3844.849567	0		1.906126008	5729.341467	0		1.97237158	5765.234967	0		3.003146009	6916.9599	6916.9599		2.062012231	6058.614533	6058.614533		0.850431096
2	43	A690	tellurium	COG2730: Endoglucanase [Leuconostoc mesenteroides subsp. mesenteroides ATCC 8293].	Leuconostoc mesenteroides subsp. mesenteroides ATCC 8293	23053132_122	43	A690	3.766186994	9169.222767	9169.222767		3.397999532	8157.103667	8157.103667		3.857481956	8415.541633	8415.541633		5.547669407	10724.04717	10724.04717		2.152674113	6128.9485	6128.9485		4.451457241	7890.580867	7890.580867		2.210762713	5775.102433	5775.102433		4.225525526	9233.898367	9233.898367		3.478970916	8478.9412	8478.9412		5.783335397	10685.5618	10685.5618		2.951207865
2	35	A691	tellurium	COG2730: Endoglucanase [Leuconostoc mesenteroides subsp. mesenteroides ATCC 8293].	Leuconostoc mesenteroides subsp. mesenteroides ATCC 8293	23053135_1396	35	A691	3.204401628	9200.953067	9200.953067		2.387384527	6543.826667	6543.826667		1.990133335	5206.181667	0		5.165142258	10953.4511	10953.4511		1.672553428	5397.408633	0		3.862719483	8259.478767	8259.478767		2.148352998	7087.193867	7087.193867		5.835333944	14262.0141	14262.0141		2.043680935	5702.396433	5702.396433		4.386414365	9007.7786	9007.7786		1.678554877
2	14	A692	tellurium	COG2730: Endoglucanase [Leuconostoc mesenteroides subsp. mesenteroides ATCC 8293].	Leuconostoc mesenteroides subsp. mesenteroides ATCC 8293	23053473_542	14	A692	1.901207256	5418.1777	0		1.763616856	4685.105433	0		1.904652961	5208.050733	0		2.654501655	5746.464467	5746.464467		1.270348063	4639.096967	0		1.680498364	4618.156767	0		1.199764083	4028.3975	0		1.721783198	6092.843567	0		1.56172006	4917.1597	0		2.498891416	6161.6619	6161.6619		1.009110548
2	12	A693	tellurium	COG2730: Endoglucanase [Leuconostoc mesenteroides subsp. mesenteroides ATCC 8293].	Leuconostoc mesenteroides subsp. mesenteroides ATCC 8293	23053599_1	12	A693	1.735356333	5048.4313	0		1.002132048	3795.834833	0		1.246198743	4089.7239	0		2.711270474	6153.5356	6153.5356		0.736237661	3582.842467	0		1.850566896	4969.257533	0		0.881999618	3228.956333	0		1.855607635	5872.945667	0		0.634791037	5018.119	0		2.604995512	5583.5828	5583.5828		0.648848643
2	51	A695	tellurium	COG2730: Endoglucanase [Leuconostoc mesenteroides subsp. mesenteroides ATCC 8293].	Leuconostoc mesenteroides subsp. mesenteroides ATCC 8293	23054433_129	51	A695	8.826479563	31902.09173	31902.09173		6.686312713	27727.3056	27727.3056		10.7712362	32493.51233	32493.51233		9.59960485	24143.76297	24143.76297		5.181122582	15364.609	15364.609		8.375488959	17304.13277	17304.13277		7.030414333	18547.8867	18547.8867		10.71069154	29174.06377	29174.06377		6.677473045	23389.71807	23389.71807		10.55391602	18546.37917	18546.37917		10.26577501
2	46	A700	chromium	COG2730: Endoglucanase [Leuconostoc mesenteroides subsp. mesenteroides ATCC 8293].	Leuconostoc mesenteroides subsp. mesenteroides ATCC 8293	23055123_9	46	A700	5.089923376	11899.65913	11899.65913		5.132606351	10938.56377	10938.56377		6.589376751	13631.519	13631.519		8.572579808	15998.35787	15998.35787		3.547099247	10795.2687	10795.2687		5.50008668	12284.5346	12284.5346		3.151046069	7022.091	7022.091		9.41372998	18147.11337	18147.11337		3.644125889	8250.717233	8250.717233		6.856589193	12698.74537	12698.74537		3.942331565
2	17	A701	chromium	COG2730: Endoglucanase [Leuconostoc mesenteroides subsp. mesenteroides ATCC 8293].	Leuconostoc mesenteroides subsp. mesenteroides ATCC 8293	23055124_356	17	A701	2.514495706	6512.122033	6512.122033		1.194557982	5290.167667	0		2.756334686	6986.510533	6986.510533		2.17204731	6862.874967	6862.874967		0.828141506	3558.8446	0		1.877339311	5138.7179	0		1.343064687	4218.533167	0		2.184693884	5677.287267	5677.287267		1.531822283	5248.6631	0		2.390094135	6056.937767	6056.937767		1.536800587
2	34	A702	chromium	COG2730: Endoglucanase [Leuconostoc mesenteroides subsp. mesenteroides ATCC 8293].	Leuconostoc mesenteroides subsp. mesenteroides ATCC 8293	23055342_22	34	A702	4.354290945	10059.13343	10059.13343		3.888019023	9581.936967	9581.936967		4.434512761	8720.517	8720.517		4.518809815	10294.41533	10294.41533		1.800224906	5675.5185	0		3.628549084	7399.506467	7399.506467		1.614764281	4420.7769	0		4.041566337	8567.971	8567.971		2.969685265	6935.732033	6935.732033		4.084199605	8872.508733	8872.508733		1.962795076
2	51	A703	chromium	COG2730: Endoglucanase [Leuconostoc mesenteroides subsp. mesenteroides ATCC 8293].	Leuconostoc mesenteroides subsp. mesenteroides ATCC 8293	23055461_473	51	A703	13.55441579	43883.32613	43883.32613		15.09684685	36916.35023	36916.35023		16.08801194	37734.10673	37734.10673		24.41677762	46967.07027	46967.07027		7.562521898	20842.21607	20842.21607		12.65259376	34284.83393	34284.83393		9.740064276	21569.1168	21569.1168		11.55984571	42841.98043	42841.98043		9.904217457	24820.95407	24820.95407		14.85507716	38795.067	38795.067		13.70325794
2	13	A704	chromium	COG2730: Endoglucanase [Leuconostoc mesenteroides subsp. mesenteroides ATCC 8293].	Leuconostoc mesenteroides subsp. mesenteroides ATCC 8293	23055477_153	13	A704	1.636714447	5805.959367	0		1.515400051	4206.949633	0		2.177348245	5151.7842	5151.7842		2.517773755	5644.5142	5644.5142		1.155348727	4134.907	0		1.92422371	4950.150333	0		0.999048927	3709.411033	0		2.183201361	6396.051867	6396.051867		1.05930649	3822.072133	0		1.549435234	4423.2331	0		1.217073832
2	14	A705	chromium	COG2730: Endoglucanase [Leuconostoc mesenteroides subsp. mesenteroides ATCC 8293].	Leuconostoc mesenteroides subsp. mesenteroides ATCC 8293	23055589_83	14	A705	3.94097079	21131.13863	21131.13863		1.096465477	3727.894667	0		2.355137959	5492.709167	5492.709167		2.278570361	6527.698433	6527.698433		0.957894127	3991.643833	0		1.621293513	4486.9933	0		0.898610377	3586.301333	0		1.654628754	4918.814733	0		1.636105482	4037.757833	0		1.625385373	4943.535367	0		0.725799412
2	18	A706	chromium	COG2730: Endoglucanase [Leuconostoc mesenteroides subsp. mesenteroides ATCC 8293].	Leuconostoc mesenteroides subsp. mesenteroides ATCC 8293	23055590_1068	18	A706	2.075076407	5765.849733	5765.849733		1.23659995	4324.667333	0		1.586754105	4818.801833	0		7.409148971	21065.95427	21065.95427		0.457312453	3366.8894	0		6.008686397	11198.22777	11198.22777		1.649699724	5737.904633	0		3.472702827	10072.95127	10072.95127		0.832905926	3738.9508	0		9.66242651	17044.50287	17044.50287		0.346240617
2	33	A707	chromium	COG2730: Endoglucanase [Leuconostoc mesenteroides subsp. mesenteroides ATCC 8293].	Leuconostoc mesenteroides subsp. mesenteroides ATCC 8293	23055794_233	33	A707	4.245425909	9127.348433	9127.348433		3.080920074	8403.809867	8403.809867		4.64955953	9884.884067	9884.884067		4.851893168	8955.076333	8955.076333		2.192342925	6373.093533	6373.093533		2.424440985	6340.817567	6340.817567		2.304423607	6720.887267	6720.887267		2.957928126	7982.632433	7982.632433		3.157126	6774.328	6774.328		3.215589517	8036.965267	8036.965267		3.713508125
2	51	A708	tellurium	COG2730: Endoglucanase [Leuconostoc mesenteroides subsp. mesenteroides ATCC 8293].	Leuconostoc mesenteroides subsp. mesenteroides ATCC 8293	23055848_603	51	A708	12.62575341	42710.42313	42710.42313		13.72885983	31596.9179	31596.9179		13.29774773	34176.7734	34176.7734		15.58102154	46442.94723	46442.94723		9.631660027	25025.13993	25025.13993		14.49870637	34732.789	34732.789		8.13399164	22169.94007	22169.94007		17.30141041	38326.0221	38326.0221		8.425000635	24634.8717	24634.8717		17.37436638	44243.08263	44243.08263		16.43663002
2	36	A709	tellurium	COG2730: Endoglucanase [Leuconostoc mesenteroides subsp. mesenteroides ATCC 8293].	Leuconostoc mesenteroides subsp. mesenteroides ATCC 8293	23057746_201	36	A709	2.385821769	6701.334133	6701.334133		3.467610679	9516.449133	9516.449133		2.203135313	4845.574233	4845.574233		5.278117124	11425.86617	11425.86617		2.426652652	7619.5347	7619.5347		3.340660101	7462.1051	7462.1051		1.106653551	3676.814067	0		4.92036942	9502.296567	9502.296567		1.732966389	5292.219267	0		4.994589895	9294.0429	9294.0429		1.198912503
2	10	A713	copper	COG2730: Endoglucanase [Leuconostoc mesenteroides subsp. mesenteroides ATCC 8293].	Leuconostoc mesenteroides subsp. mesenteroides ATCC 8293	23062726_200	10	A713	0.670124476	3284.295767	0		0.340994218	2688.7702	0		0.502835335	2676.018667	0		3.423270555	7231.915167	7231.915167		0.740447516	3514.188267	0		1.38032648	4151.076467	0		0.433904055	3343.1326	0		1.93883788	5484.5738	0		0.194280379	2514.077	0		2.730803344	6360.204533	6360.204533		0.243937869
2	39	A717	zinc	cation efflux system [Oceanobacillus iheyensis HTE831].	Oceanobacillus iheyensis HTE831	23098578_34	39	A717	3.86183164	7945.436	7945.436		4.372541148	8394.656167	8394.656167		5.096153066	10135.9137	10135.9137		4.612619333	9740.187133	9740.187133		1.836704039	5124.513933	0		2.950921867	6756.727733	6756.727733		2.161785066	4982.702733	4982.702733		3.788848362	8196.0683	8196.0683		2.857447226	6688.164533	6688.164533		2.768317132	7436.882633	7436.882633		3.726980299
2	5	A718	aluminum	aluminum resistance protein [Oceanobacillus iheyensis HTE831].	Oceanobacillus iheyensis HTE831	23099104_391	5	A718	1.441030322	4490.176233	0		0.867003393	3656.978467	0		0.920474211	3703.7811	0		1.646945158	5510.7101	0		0.417461153	3035.5921	0		0.633445286	4468.569767	0		0.380350006	2887.532567	0		1.003081425	3832.393667	0		1.150122286	3671.970267	0		1.79372644	5016.5482	0		0.443257623
2	47	A722	chromium	chromate transporter [Oceanobacillus iheyensis HTE831].	Oceanobacillus iheyensis HTE831	23100060_218	47	A722	7.924708824	18878.78513	18878.78513		5.354562532	12869.46253	12869.46253		5.429077224	11793.01313	11793.01313		8.356023687	21007.2838	21007.2838		3.67791014	9017.663867	9017.663867		5.384807655	10416.82517	10416.82517		2.636876867	7346.960533	7346.960533		6.555275185	15374.81767	15374.81767		3.955508917	10684.1816	10684.1816		9.407963667	17304.35577	17304.35577		4.21319301
2	4	A727	chromium	chromate transporter [Oceanobacillus iheyensis HTE831].	Oceanobacillus iheyensis HTE831	23100720_382	4	A727	1.250841325	4170.39	0		0.783002047	3383.032133	0		0.858819262	3294.959633	0		1.71705478	4512.822367	0		0.364630642	2971.7038	0		0.735309491	3253.545833	0		0.322292665	2592.182333	0		1.218501706	4294.689333	0		0.557140082	3125.705833	0		1.190332005	4069.9722	0		0.310892523
2	7	A728	chromium	chromate transporter [Oceanobacillus iheyensis HTE831].	Oceanobacillus iheyensis HTE831	23100731_1075	7	A728	0.362935501	2590.282	0		0.458247672	2679.35	0		0.504231062	2674.1669	0		1.202193756	4370.811133	0		0.210441003	2820.697233	0		0.855923308	3661.036333	0		0.351049055	2581.4097	0		1.031523155	3705.450633	0		0.34003244	2784.645467	0		0.589147902	3486.3449	0		0.280110558
2	37	A729	copper	COG3667: Uncharacterized protein involved in copper resistance [Azotobacter vinelandii].	Azotobacter vinelandii	23104404_623	37	A729	4.183669047	7799.9607	7799.9607		4.215598514	10394.17017	10394.17017		4.329026365	9118.136167	9118.136167		5.203605235	11905.0571	11905.0571		1.809529035	5789.9508	0		4.36772748	8607.435833	8607.435833		1.169560589	4122.811467	0		4.328426569	9310.535433	9310.535433		2.590035893	6378.309933	6378.309933		3.401758987	7590.110133	7590.110133		2.542342002
2	23	A732	tellurium	COG0861: Membrane protein TerC, possibly involved in tellurium resistance [Azotobacter vinelandii].	Azotobacter vinelandii	23105653_888	23	A732	2.234798952	5763.333867	5763.333867		2.379416117	5234.981067	5234.981067		2.062043888	4820.307633	4820.307633		4.888637651	9352.977	9352.977		1.595634876	4449.471967	0		2.559914542	6126.045033	6126.045033		0.906404914	3636.211033	0		4.300224982	9694.866967	9694.866967		1.430643235	4909.383167	0		3.737856706	7569.254867	7569.254867		1.127865209
2	20	A733	tellurium	COG0861: Membrane protein TerC, possibly involved in tellurium resistance [Azotobacter vinelandii].	Azotobacter vinelandii	23105851_89	20	A733	2.402019048	6032.433567	6032.433567		1.955377708	5407.365767	0		2.986476529	6771.218233	6771.218233		2.770416052	6401.514767	6401.514767		1.012489461	3934.240833	0		1.681131851	4801.563667	0		1.398008831	4938.389267	0		1.564715351	5024.6645	0		1.630827244	4827.534067	0		1.727561696	5147.801533	0		1.658076161
2	28	A736	chromium	COG4638: Phenylpropionate dioxygenase and related ring-hydroxylating dioxygenases, large terminal subunit [Azotobacter vinelandii].	Azotobacter vinelandii	23107509_868	28	A736	2.969884167	7227.377233	7227.377233		2.170496655	5371.5167	5371.5167		3.894074051	7826.698667	7826.698667		3.26486067	8095.616167	8095.616167		1.559050321	4652.233767	0		2.397606984	5959.052767	5959.052767		2.358744663	8922.760933	8922.760933		2.039029561	6036.785533	6036.785533		2.260233686	5048.581133	5048.581133		3.19450866	7244.7641	7244.7641		2.482653612
2	48	A740	copper	COG4638: Phenylpropionate dioxygenase and related ring-hydroxylating dioxygenases, large terminal subunit [Azotobacter vinelandii].	Azotobacter vinelandii	23109144_584	48	A740	6.500144614	14168.609	14168.609		5.750074461	12402.845	12402.845		7.380888873	19029.72487	19029.72487		9.541692476	20838.20247	20838.20247		3.319166085	10086.92283	10086.92283		6.7327672	12880.54977	12880.54977		3.635912737	8028.4072	8028.4072		9.399740183	19482.10573	19482.10573		4.3709815	9216.453733	9216.453733		7.900356779	15569.4744	15569.4744		5.456256212
2	37	A746	tellurium	COG0861: Membrane protein TerC, possibly involved in tellurium resistance [Desulfitobacterium hafniense].	Desulfitobacterium hafniense	23112224_118	37	A746	3.302993208	8688.910267	8688.910267		3.963015963	9274.383733	9274.383733		3.823972397	8332.2418	8332.2418		5.089778611	9633.754167	9633.754167		2.068185565	5956.4823	5956.4823		4.384601072	8339.896933	8339.896933		2.410265502	5188.124933	5188.124933		3.461606896	7041.200467	7041.200467		2.971214401	7801.2337	7801.2337		3.396433095	7508.2667	7508.2667		2.607568086
2	15	A749	tellurium	COG0861: Membrane protein TerC, possibly involved in tellurium resistance [Desulfitobacterium hafniense].	Desulfitobacterium hafniense	23113305_383	15	A749	0.592717525	4097.396433	0		0.700507283	3768.007133	0		0.429422546	2716.9284	0		2.860933124	6789.680467	6789.680467		0.739621219	3972.29	0		0.164427354	3185.499467	0		1.083254454	3570.5069	0		1.838212889	6057.269267	0		5.587532554	14019.18123	14019.18123		1.598460609	5170.103367	0		0.56298642
2	51	A751	chromium	COG2059: Chromate transport protein ChrA [Nostoc punctiforme].	Nostoc punctiforme	23123941_292	51	A751	9.658901376	61600.19137	61600.19137		14.8870026	47362.74933	47362.74933		30.87897054	50685.37103	50685.37103		7.094253386	58466.55727	58466.55727		14.44878063	36959.2135	36959.2135		15.69173236	35509.0763	35509.0763		13.7185007	26640.66793	26640.66793		21.81768908	47750.54947	47750.54947		10.07878138	33451.66173	33451.66173		18.46169016	52302.43613	52302.43613		17.97834045
2	17	A758	tellurium	COG3793: Tellurite resistance protein [Nostoc punctiforme].	Nostoc punctiforme	23127624_87	17	A758	2.055756676	5457.033167	5457.033167		1.69817197	6177.492033	0		1.560044961	4012.809933	0		2.685814927	6053.693	6053.693		2.158742086	6069.205833	6069.205833		1.39737115	4378.305467	0		0.569808936	3087.057933	0		2.315847407	5400.118633	5400.118633		0.550690272	3607.9573	0		1.727321377	4841.950667	0		1.063851809
2	2	A760	tellurium	COG3793: Tellurite resistance protein [Nostoc punctiforme].	Nostoc punctiforme	23128241_192	2	A760	0.577921538	2924.641233	0		0.701784701	2909.5111	0		0.346320563	2673.6277	0		1.542445499	4086.2227	0		0.521966143	3091.599733	0		0.648785306	3063.873867	0		0.690153023	2943.1916	0		0.562590215	3649.299233	0		0.174165408	2655.5376	0		0.600420724	3055.902467	0		0.252276053
2	50	A764	chromium	COG3678: P pilus assembly/Cpx signaling pathway, periplasmic inhibitor/zinc-resistance associated protein [Nostoc punctiforme].	Nostoc punctiforme	23137197_710	50	A764	11.27989911	34249.9062	34249.9062		9.170734259	20366.42477	20366.42477		13.45332167	29289.30267	29289.30267		18.74743947	41028.8834	41028.8834		6.298327952	20282.325	20282.325		10.81733084	32849.5582	32849.5582		10.40355372	22094.32253	22094.32253		11.95828489	32350.3912	32350.3912		7.903463813	24366.4596	24366.4596		17.08319201	37422.9332	37422.9332		13.6452427
2	49	A765	tellurium	TrgA [Rhodobacter sphaeroides].	Rhodobacter sphaeroides	2314827_210	49	A765	6.239463402	19056.81407	19056.81407		6.484155019	15805.16823	15805.16823		7.190082992	19443.6663	19443.6663		7.368179231	19895.3626	19895.3626		4.835061254	11137.97943	11137.97943		6.486929303	16175.9306	16175.9306		3.7934781	10307.84127	10307.84127		6.572983283	17991.04133	17991.04133		5.372005516	14757.45583	14757.45583		9.316372565	19037.7008	19037.7008		5.068974099
2	49	A779	tellurium	COG1275: Tellurite resistance protein and related permeases [Pseudomonas syringae pv. syringae B728a].	Pseudomonas syringae pv. syringae B728a	23471440_1106	49	A779	7.168576463	21098.29683	21098.29683		7.073759907	18922.0367	18922.0367		9.542569211	21358.83163	21358.83163		9.224279037	20303.69333	20303.69333		3.735080149	11476.05807	11476.05807		6.141397174	12859.77127	12859.77127		4.104758959	8650.714133	8650.714133		7.008720283	15813.0924	15813.0924		4.029398101	11306.57043	11306.57043		7.312065676	15536.72847	15536.72847		6.132414078
2	13	A783	tellurium	COG0861: Membrane protein TerC, possibly involved in tellurium resistance [Pseudomonas syringae pv. syringae B728a].	Pseudomonas syringae pv. syringae B728a	23472851_862	13	A783	1.633024752	5335.2786	0		2.207497848	6175.8887	6175.8887		0.770298985	2911.047967	0		1.773777257	4561.5286	0		1.362951458	4618.155867	0		1.127165274	3731.580767	0		0.665321695	3193.531067	0		0.730599163	3720.085067	0		1.384862085	4373.2778	0		1.240352995	4164.530333	0		0.282672558
2	39	A785	copper	COG3015: Uncharacterized lipoprotein NlpE involved in copper resistance [Desulfovibrio desulfuricans G20].	Desulfovibrio desulfuricans G20	23473372_113	39	A785	3.236944851	7664.229433	7664.229433		3.269930346	6702.9062	6702.9062		3.632400432	8211.896933	8211.896933		3.846146978	7608.581967	7608.581967		1.536512493	5413.522033	0		3.296041845	6483.061	6483.061		2.066428994	5037.6991	5037.6991		3.916569517	8446.049133	8446.049133		2.832677911	6800.8092	6800.8092		3.69316805	7205.1668	7205.1668		2.720124991
2	29	A798	mercury	arsenite oxidase [Thiomonas sp. VB-2002].	Thiomonas sp. VB-2002	23821270_200	29	A798	3.902480489	9164.5232	9164.5232		2.861717994	8274.819167	8274.819167		4.005602464	8203.948533	8203.948533		3.961653098	8356.033933	8356.033933		1.107678369	4848.477667	0		2.796803759	6554.8068	6554.8068		2.135236541	5934.620767	5934.620767		3.229009872	8049.7389	8049.7389		2.615087937	6824.590233	6824.590233		3.207019247	7259.3603	7259.3603		2.457957573
2	32	A816	chromium	chromate transporter, putative [Shewanella oneidensis MR-1].	Shewanella oneidensis MR-1	24372573_435	32	A816	3.603180103	10066.11437	10066.11437		3.353763798	7501.378867	7501.378867		2.999656346	6972.571067	6972.571067		9.848613073	19213.84743	19213.84743		1.361640216	4830.9709	0		6.293620669	11346.72	11346.72		1.603475495	4839.399033	0		6.318976193	14071.2656	14071.2656		1.84203753	5287.053133	0		7.203746069	14806.34517	14806.34517		1.720781243
2	5	A817	cobalt	magnesium and cobalt efflux protein CorC [Shewanella oneidensis MR-1].	Shewanella oneidensis MR-1	24372761_2	5	A817	0.520200104	3036.882933	0		0.568207343	3392.7833	0		0.187193036	2362.2096	0		0.578564247	2829.4806	0		0.542012537	3075.944633	0		4.509647674	9334.844167	9334.844167		0.288476208	2453.1655	0		1.289188188	3764.103	0		0.671203699	3282.090933	0		5.372940747	11496.13827	11496.13827		0.336570547
2	34	A818	mercury	mercuric transport protein MerT, putative [Shewanella oneidensis MR-1].	Shewanella oneidensis MR-1	24372984_107	34	A818	5.829210879	15973.95113	15973.95113		4.733968871	13347.0027	13347.0027		8.271945362	17766.5486	17766.5486		6.303370058	12261.366	12261.366		1.916824578	6575.1625	0		3.89880382	9425.846	9425.846		3.908914799	8634.550233	8634.550233		4.19757346	11142.1487	11142.1487		3.831115183	11014.07133	11014.07133		4.332441763	10225.43617	10225.43617		6.168258731
2	13	A824	copper	negative transcriptional regulator, CopY [Streptococcus mutans UA159].	Streptococcus mutans UA159	24378917_47	13	A824	1.611713741	4950.106233	0		1.236412506	4295.4176	0		1.916270977	5065.753767	0		2.57439074	5405.379333	5405.379333		0.953013535	3813.883233	0		1.968246551	5233.768867	0		0.650855657	3331.321567	0		2.125724451	7088.094833	7088.094833		1.551829093	4521.5133	0		1.941735563	5263.9447	0		1.140592936
2	25	A850	mercury	mercury resistance regulator [Streptomyces sp. NRRL 5331].	Streptomyces sp. NRRL 5331	25900620_9	25	A850	1.972893956	5300.511967	0		2.226886046	5538.1568	5538.1568		3.026670425	7235.569133	7235.569133		3.061147205	7060.521467	7060.521467		1.323176699	4992.222233	0		2.534615828	6067.8596	6067.8596		1.137936273	3544.720133	0		2.130280109	6684.2542	6684.2542		1.579954938	4778.351667	0		2.558340928	6044.439567	6044.439567		1.989037351
2	5	A859	chromium	ACR1 [Saccharomyces cerevisiae].	Saccharomyces cerevisiae (baker's yeast)	260564_576	5	A859	1.130100092	4477.401333	0		0.96632278	3824.695833	0		0.692218222	2759.288867	0		1.136557774	3631.204133	0		1.502464571	4493.382133	0		0.601053283	3199.423233	0		0.802399007	3637.990867	0		0.94857009	3674.230833	0		1.169664985	4348.9858	0		0.939559132	3763.365033	0		0.875724823
2	33	A872	copper	copA [Helicobacter felis].	Helicobacter felis	2660542_1432	33	A872	3.17938664	7550.303967	7550.303967		3.551571645	7026.524567	7026.524567		4.043683524	8652.789167	8652.789167		6.128229075	11546.38733	11546.38733		1.888728186	5505.762733	0		2.99319944	6622.257767	6622.257767		1.960637591	5227.821167	0		4.83387713	10351.9298	10351.9298		2.579262211	5937.688267	5937.688267		3.714156965	8725.743267	8725.743267		2.884655121
2	20	A878	nickel	nickel ABC transporter, permease protein [Pseudomonas putida KT2440].	Pseudomonas putida KT2440	26990058_105	20	A878	1.349920087	5475.087533	0		1.718258509	7417.699267	0		3.300227479	23029.9843	23029.9843		3.161439392	7110.917133	7110.917133		1.181224461	4722.375567	0		2.224970674	5568.719667	5568.719667		1.210082992	4138.265233	0		2.715174229	9029.432833	9029.432833		2.17694238	6143.2353	6143.2353		2.445578028	6096.882267	6096.882267		0.828534202
2	50	A879	nickel	nickel ABC transporter, ATP-binding protein [Pseudomonas putida KT2440].	Pseudomonas putida KT2440	26990061_1	50	A879	6.108031738	19737.64057	19737.64057		8.444516224	18165.7877	18165.7877		10.58728901	21627.35413	21627.35413		9.963292642	23845.9101	23845.9101		6.329231498	16517.7729	16517.7729		7.055860905	17396.62203	17396.62203		5.958554887	12375.9521	12375.9521		11.30790624	21608.96317	21608.96317		5.083035636	13567.7418	13567.7418		8.767806294	18450.48983	18450.48983		6.056368876
2	50	A888	tellurium	putative tellurite resistant protein [Pseudomonas resinovorans].	Pseudomonas resinovorans	27228548_420	50	A888	5.51690987	15764.60347	15764.60347		5.279453184	13298.0208	13298.0208		5.396861979	12787.692	12787.692		6.810008963	14293.6279	14293.6279		3.596738289	8625.870067	8625.870067		4.445326197	9765.5496	9765.5496		4.094302153	8906.153733	8906.153733		5.442299607	13697.41497	13697.41497		4.489954784	11493.11857	11493.11857		6.170740399	12455.83133	12455.83133		4.493673438
2	51	A891	tellurium	Membrane protein TerC [Vibrio vulnificus CMCP6].	Vibrio vulnificus CMCP6	27366689_282	51	A891	11.44317394	25612.2812	25612.2812		6.356999532	18196.71967	18196.71967		9.087586149	26416.4967	26416.4967		16.42935607	33944.29747	33944.29747		4.870550656	13724.66337	13724.66337		12.86196403	25340.5608	25340.5608		8.934649485	16321.8821	16321.8821		13.3995627	33030.56117	33030.56117		8.657263032	20474.74083	20474.74083		13.37215679	25516.63277	25516.63277		9.209198858
2	40	A912	chromium	ChrA [Acetobacter aceti].	Acetobacter aceti	27542563_1160	40	A912	4.352111438	9396.353767	9396.353767		4.322741548	10515.27277	10515.27277		4.585405047	8324.3035	8324.3035		6.261963924	11246.48757	11246.48757		2.641027522	9438.528433	9438.528433		3.896253867	14562.12983	14562.12983		1.958987437	4955.260833	0		3.722684041	8310.6518	8310.6518		2.944724232	7247.0911	7247.0911		3.93788906	7966.754533	7966.754533		2.484496301
2	12	A913	pmoA	particulate methane monooxygenase [uncultured bacterium].	uncultured bacterium	27651214_353	12	A913	1.203698801	5460.7392	0		1.280867642	4492.3594	0		1.409110077	4347.500333	0		1.774874965	5462.1746	0		2.355840447	6650.7707	6650.7707		1.847756725	6021.8848	0		1.574980461	4501.2929	0		2.592100024	6124.4947	6124.4947		2.2020567	6234.398533	6234.398533		1.593418216	4972.734267	0		1.096904469
2	9	A922	pgl	6-phosphogluconolactonase [Xylella fastidiosa Temecula1].	Xylella fastidiosa Temecula1	28198261_358	9	A922	1.118445643	4159.327667	0		1.771571181	4830.3223	0		0.933161569	3470.248733	0		1.752812735	4542.8858	0		0.482900297	3117.5512	0		0.665363435	3372.789133	0		0.603072616	3138.119733	0		1.32607437	4425.341767	0		0.788015796	3559.7795	0		2.803344818	6925.3961	6925.3961		0.940329891
2	51	A925	chromium	chromate transport protein [Clostridium tetani E88].	Clostridium tetani E88	28210386_31	51	A925	8.068606402	19609.6347	19609.6347		6.032414672	17338.0058	17338.0058		7.357397431	18312.20697	18312.20697		10.67023234	21172.15163	21172.15163		3.942527524	10219.429	10219.429		7.028554287	14755.28803	14755.28803		5.17532035	11230.23513	11230.23513		7.702788275	18592.46707	18592.46707		4.471506287	16172.36663	16172.36663		9.441580069	17072.94167	17072.94167		7.548034191
2	26	A927	aluminum	aluminum resistance protein [Clostridium tetani E88].	Clostridium tetani E88	28210984_794	26	A927	3.158400875	7635.904733	7635.904733		2.78200289	6552.704367	6552.704367		3.394368266	7379.722467	7379.722467		4.221759475	8888.4371	8888.4371		1.369546045	4845.9786	0		1.818606429	5487.6388	0		1.389516562	5001.668867	0		4.08849796	8106.870733	8106.870733		2.184812392	5385.525767	5385.525767		4.049955868	8195.828867	8195.828867		2.1934465
2	29	A93	lead	PbrR protein [Ralstonia metallidurans].	Wautersia metallidurans	12718500_370	29	A93	3.889699495	9093.361267	9093.361267		2.452082046	6802.591067	6802.591067		3.853188925	8199.5486	8199.5486		3.67281423	7789.5164	7789.5164		1.40867762	5297.260033	0		2.748255261	7229.106533	7229.106533		1.940825223	5281.233867	0		2.974139266	6954.007467	6954.007467		2.662332389	7402.017433	7402.017433		3.283775808	6970.489867	6970.489867		2.315721321
2	23	A936	copper	copper transporting ATPase [Lactobacillus plantarum WCFS1].	Lactobacillus plantarum WCFS1	28379476_769	23	A936	1.548187536	4671.7564	0		1.466538852	4312.0071	0		1.277017421	3471.0658	0		3.593424881	7564.340267	7564.340267		1.407525952	4653.0364	0		2.493482016	6351.531933	6351.531933		1.244007875	3608.637133	0		3.17430572	7383.711467	7383.711467		1.250751024	4375.614367	0		2.352423363	5258.345567	5258.345567		0.537751565
2	41	A94	lead	PbrD protein [Ralstonia metallidurans].	Wautersia metallidurans	12718504_242	41	A94	3.489347384	8976.9347	8976.9347		3.067333353	8149.9106	8149.9106		3.760796288	8653.916467	8653.916467		4.203014665	8623.318133	8623.318133		1.838767951	5185.125533	0		3.190317293	6578.876733	6578.876733		2.340277874	6248.342933	6248.342933		3.68445964	8137.989067	8137.989067		2.855198935	7299.4022	7299.4022		4.087508739	8151.7462	8151.7462		2.569699744
2	31	A947	nickel	RC179 [Ruegeria sp. PR1b].	Ruegeria sp. PR1b	28558906_797	31	A947	3.032837287	7058.956333	7058.956333		2.13120193	7338.728733	7338.728733		3.277638608	7173.186467	7173.186467		6.860564715	11981.7125	11981.7125		2.41656617	6098.326533	6098.326533		2.861112345	6911.068133	6911.068133		1.629234836	4687.4795	0		2.996915273	6527.1155	6527.1155		1.083572793	4289.393033	0		3.174492731	7171.987333	7171.987333		0.666279896
2	8	A950	pgl	6-phosphogluconolactonase [Tropheryma whipplei TW08/27].	Tropheryma whipplei TW08/27	28572614_608	8	A950	1.555416418	5013.6977	0		1.468161495	4767.086033	0		1.594626447	4565.7677	0		1.854281341	4772.800633	0		0.945076909	3872.203067	0		1.575976641	5395.073167	0		0.636152221	3352.5967	0		2.14584715	6679.315233	6679.315233		1.547259564	4736.017367	0		1.909039277	5040.196233	0		0.943707199
2	47	A953	cadmium	cadmium resistance ATPase [Bacillus sp. MSA 235].	Bacillus sp. MSA 235	28627880_283	47	A953	6.473833912	14463.2278	14463.2278		4.934855301	13475.63273	13475.63273		5.461981017	12271.63733	12271.63733		7.737084547	16429.18743	16429.18743		3.328735397	8019.4972	8019.4972		5.129702992	11124.0442	11124.0442		3.243175202	7024.4736	7024.4736		5.673640005	11754.52957	11754.52957		3.422764323	10685.56213	10685.56213		4.963588492	11204.25957	11204.25957		4.742320673
2	47	A973	copper	ATPase [Enterococcus hirae].	Enterococcus hirae	290643_372	47	A973	7.879770848	29638.61453	29638.61453		10.11530502	29021.64057	29021.64057		9.133873285	21053.84013	21053.84013		12.52020306	32067.01133	32067.01133		6.569692724	16458.4866	16458.4866		10.8282777	20264.22293	20264.22293		3.64072291	10421.0348	10421.0348		9.295230542	20254.59467	20254.59467		5.365597745	15406.96253	15406.96253		12.49367017	21548.51137	21548.51137		6.431072542
2	51	A977	aluminum	aluminum resistance protein [Arthrobacter viscosus].	Arthrobacter viscosus	2921156_42	51	A977	7.015132387	19348.7737	19348.7737		8.005423826	20609.32907	20609.32907		8.419068313	18705.4241	18705.4241		8.867263543	21518.06507	21518.06507		3.638144755	9488.641233	9488.641233		8.39228705	14739.2636	14739.2636		4.707956785	10385.19427	10385.19427		7.544148944	17299.34173	17299.34173		4.676133033	13336.67067	13336.67067		7.524905148	17437.11847	17437.11847		6.437474613
2	5	A992	chromium	chromate transport protein [Bacteroides thetaiotaomicron VPI-5482].	Bacteroides thetaiotaomicron VPI-5482	29347145_390	5	A992	0.77621018	3891.612167	0		0.714021948	3848.885833	0		1.168755344	3894.6133	0		1.484661979	4514.966233	0		0.553189486	3280.7606	0		1.463678117	4064.111333	0		0.698819108	3236.0125	0		1.13939291	4602.642867	0		0.887403514	4159.4076	0		1.35569666	4230.201933	0		0.52440097
3	47	A1014	cellulase	cellulase [Pectobacterium carotovorum subsp. carotovorum].	Pectobacterium carotovorum subsp. carotovorum	29468587_979	47	A1014	6.765406913	16886.1422	16886.1422		6.592954573	16313.30887	16313.30887		8.544415438	15746.56277	15746.56277		9.354687138	25771.04293	25771.04293		4.346368351	8505.074667	8505.074667		9.686613327	18816.84047	18816.84047		4.538559819	9100.707967	9100.707967		10.79947508	19047.07647	19047.07647		5.051976598	12308.2628	12308.2628		16.09420309	33897.8844	33897.8844		5.616084302
3	6	A1019	cellulase	cellulase [Phanerochaete chrysosporium].	Phanerochaete chrysosporium (anamorph: Sporotrichum pruinosum)	296027_1351	6	A1019	1.760931822	5346.065933	0		0.240029453	2598.1257	0		0.661041724	3351.606233	0		2.556768988	6259.175433	6259.175433		0.233185864	2998.957467	0		0.890668213	3412.769867	0		0.302751306	3489.8909	0		0.954916801	3807.135933	0		0.254630245	2668.419467	0		1.010132258	4397.8804	0		0.44518337
3	20	A1061	cellulase	beta-1,4-endoglucanase precursor [Thermobifida fusca].	Thermobifida fusca	310897_148	20	A1061	2.850767855	6157.962033	6157.962033		2.294204856	5497.748967	5497.748967		2.12666289	5235.007933	5235.007933		2.389613224	6032.429333	6032.429333		0.979623844	4093.349733	0		2.205649986	5430.111867	5430.111867		1.389209973	4040.614433	0		2.05961351	5012.349567	5012.349567		2.141558684	6026.586767	6026.586767		1.746438279	4810.1951	0		1.226547665
3	9	A109	cellulase	cellulase [Alicyclobacillus acidocaldarius].	Alicyclobacillus acidocaldarius	13274207_1155	9	A109	1.473128686	4335.788633	0		1.160895221	5176.2117	0		1.006803443	3642.029167	0		1.968443278	4959.3835	0		0.710395096	3711.770867	0		1.558242555	4839.190867	0		0.493372497	2910.9746	0		1.827295255	5909.476567	0		0.784821006	3679.494333	0		0.735614591	3368.263833	0		0.572023938
3	48	A1118	cellulase	probable endoglucanase [Pirellula sp. 1].	Pirellula sp. 1	32475429_234	48	A1118	6.474965697	16081.582	16081.582		6.126570883	16944.04327	16944.04327		5.672218375	13408.82743	13408.82743		6.445672407	13824.165	13824.165		3.270118732	8246.6064	8246.6064		5.860234074	11557.0255	11557.0255		4.404807885	9095.2034	9095.2034		5.212717104	13288.00877	13288.00877		3.828406199	13814.0452	13814.0452		5.424962268	11719.16467	11719.16467		5.717376252
3	16	A114	cellulase	cellulase [Mesorhizobium loti MAFF303099].	Mesorhizobium loti MAFF303099	13471952_76	16	A114	1.359295313	4543.1627	0		1.46334719	5815.131467	0		0.502821578	2949.304533	0		2.512339522	5735.643633	5735.643633		1.047703182	4239.0444	0		1.24330761	4352.513233	0		0.648030464	3048.906133	0		1.831096414	4652.4953	0		0.877962486	4034.603967	0		1.264773588	4818.630333	0		0.473291516
3	36	A123	cellulase	alkali tolerable cellulase [Bacillus subtilis].	Bacillus subtilis	13785984_760	36	A123	3.102474477	8116.119567	8116.119567		2.464877821	7215.0136	7215.0136		3.998324976	9680.272733	9680.272733		3.953421521	8956.313733	8956.313733		1.500814576	4919.208267	0		3.072518997	6928.001433	6928.001433		2.496954202	5317.882933	5317.882933		3.457698706	8467.400333	8467.400333		3.247625752	7644.759533	7644.759533		3.705786253	8754.3442	8754.3442		3.15290149
3	50	A1266	cellulase	related to endoglucanase IV [Neurospora crassa].	Neurospora crassa	38636430_554	50	A1266	10.43166217	23755.76623	23755.76623		8.474158076	20760.0771	20760.0771		8.735710045	21405.83397	21405.83397		12.0587441	26456.89253	26456.89253		5.471688513	15157.5335	15157.5335		8.858983416	18364.83913	18364.83913		5.522151731	11854.56407	11854.56407		9.958308793	20305.095	20305.095		5.956954964	16724.61763	16724.61763		8.530313701	19460.4446	19460.4446		6.867463589
3	6	A1340	cellulase	Beta-mannanase/endoglucanase A precursor [Includes: Mannan endo-1,4-beta-mannosidase A (Beta-mannanase) (Endo-1,4-mannanase); Endo-1,4-beta-glucanase (Cellulase)].	Caldicellulosiruptor saccharolyticus	400222_3190	6	A1340	1.371967559	4062.923867	0		2.543796206	7203.130333	7203.130333		1.204464883	4214.594933	0		1.395829445	4372.4076	0		0.54354676	3553.261767	0		0.891829	3634.532333	0		0.763667806	3351.573133	0		0.763703029	4189.7532	0		0.8438296	3846.771267	0		1.506828642	5175.603367	0		0.488142524
3	40	A1356	cellulase	unnamed protein product [Clostridium thermocellum].	Clostridium thermocellum	40672_49	40	A1356	3.57433099	14366.57777	14366.57777		6.599997455	18252.22843	18252.22843		6.757136589	13207.6954	13207.6954		18.38796903	32681.1173	32681.1173		3.241431097	8670.589733	8670.589733		5.274088534	14221.03333	14221.03333		2.706025859	5715.390567	5715.390567		8.350099193	21749.99897	21749.99897		1.816857672	6545.281467	0		7.806629573	17298.21417	17298.21417		2.275650487
3	2	A136	cellulase	cellulase (EC 3.2.1.4).	Bacillus sp.	142660_618	2	A136	0.689644252	3486.0889	0		1.06594338	4776.872833	0		0.315125787	2553.8234	0		0.719131634	3356.156433	0		0.576790666	3413.228267	0		0.642397986	3337.080367	0		0.611835099	2580.0155	0		0.502082118	3437.153967	0		0.582408835	2803.3934	0		0.290595727	2593.547933	0		0.692155615
3	26	A137	cellulase	cellulase (EC 3.2.1.4).	Bacillus sp.	142667_1583	26	A137	2.018012508	5117.2447	5117.2447		1.122577225	5449.434467	0		1.463248966	4580.231633	0		3.065021499	8300.4505	8300.4505		1.597919013	5115.0683	0		3.168410107	6785.193467	6785.193467		0.933781849	3978.441033	0		1.681458684	4829.588133	0		1.558095351	4813.9679	0		2.036796376	5446.380233	5446.380233		1.575158203
3	2	A138	cellulase	endoglucanase.	Bacillus sp.	142669_1689	2	A138	0.50686119	3683.460967	0		0.70033468	3773.708367	0		0.89692388	3962.425067	0		0.533603606	3966.2449	0		0.57304424	3186.446933	0		0.548725173	3339.6321	0		0.71477052	3172.644533	0		1.180802927	4896.7602	0		0.520419687	3993.071667	0		1.077491136	3803.816933	0		0.426829484
3	43	A1390	cellulase	s-layer associated multidomain endoglucanase [Thermoanaerobacterium polysaccharolyticum].	Thermoanaerobacterium polysaccharolyticum	4099045_2341	43	A1390	4.364697236	10353.41777	10353.41777		4.012533315	8834.143333	8834.143333		4.430907758	10276.66597	10276.66597		4.789985836	10052.25827	10052.25827		2.393979438	6007.155867	6007.155867		4.229301908	8025.375133	8025.375133		2.802090526	6563.4526	6563.4526		4.421362767	9657.54	9657.54		3.19923797	8079.491133	8079.491133		4.016014566	8165.0828	8165.0828		3.449222712
3	8	A1391	cellulase	s-layer associated multidomain endoglucanase [Thermoanaerobacterium polysaccharolyticum].	Thermoanaerobacterium polysaccharolyticum	4099045_2447	8	A1391	1.103908518	4110.3838	0		0.907794028	3944.7278	0		1.514650942	4173.845067	0		1.927568076	5042.069067	0		0.539507269	3130.7475	0		1.336291046	4295.691433	0		0.645149851	3313.5019	0		1.715094133	4864.537133	0		0.799480754	3493.774967	0		1.842737551	4554.9617	0		0.951475075
3	9	A1403	cellulase	unnamed protein product [Erwinia chrysanthemi].	Erwinia chrysanthemi (Pectobacterium chrysanthemi)	41092_913	9	A1403	1.286190681	4747.460067	0		1.62220557	5070.1593	0		1.521802481	4582.029333	0		2.016881818	5033.094933	5033.094933		0.70348317	3878.135433	0		1.554514679	4402.157267	0		0.495215131	2786.873767	0		1.768896399	4794.509233	0		0.794069678	3761.553	0		1.288763398	3752.398567	0		0.857674845
3	7	A1423	cellulase	beta-1,4-endoglucanase precursor [Thermobifida fusca].	Thermobifida fusca	436312_93	7	A1423	0.918091743	4378.381967	0		0.787878166	4159.7223	0		1.393058604	4768.936533	0		1.869849155	5317.811067	0		0.548741068	4937.139333	0		0.847873959	3321.235567	0		0.375774354	3449.112467	0		1.189642945	4185.731233	0		0.569328743	3493.6059	0		1.219788755	4275.302367	0		0.670066481
3	51	A143	cellulase	cellulase [Thermus caldophilus].	Thermus caldophilus	14325794_1057	51	A143	7.810554909	21914.98463	21914.98463		6.535253566	19554.30597	19554.30597		9.484949652	27342.31963	27342.31963		9.65344842	22211.4098	22211.4098		4.864456539	13231.4228	13231.4228		7.446126631	16508.6409	16508.6409		5.524670552	13527.99657	13527.99657		7.437674149	20774.15427	20774.15427		6.957589089	17787.6572	17787.6572		7.251759622	18898.84403	18898.84403		8.40304077
3	49	A1454	cellulase	cellulase [Pectobacterium carotovorum].	Pectobacterium carotovorum	493493_1290	49	A1454	5.185446903	15854.58423	15854.58423		4.948580367	13450.14677	13450.14677		7.143560368	13864.09793	13864.09793		7.656153628	17441.0631	17441.0631		3.414602048	8238.309867	8238.309867		6.035621001	12451.93713	12451.93713		4.619969936	9142.263433	9142.263433		8.186786946	17010.44363	17010.44363		4.333021904	10976.408	10976.408		8.454767006	16162.86843	16162.86843		5.416361974
3	46	A1458	cellulase	endoglucanase I [Trichoderma viride].	Trichoderma viride	5:33521678_122	46	A1458	4.51812277	11564.05153	11564.05153		3.565767494	11898.345	11898.345		4.665187759	11332.0312	11332.0312		5.539901638	11540.51037	11540.51037		3.115170899	8114.8761	8114.8761		4.541372361	9958.797167	9958.797167		3.123440317	7350.388433	7350.388433		4.061178016	12085.10363	12085.10363		4.327088683	9937.268833	9937.268833		4.860690187	10501.55027	10501.55027		3.923201021
3	3	A1479	cellulase	endO 1,4-betaglucanase (cellulase M) (EGM) [Pyrococcus abyssi].	Pyrococcus abyssi	5458068_631	3	A1479	0.753663177	3798.584933	0		0.923914134	3983.2278	0		1.342995957	3709.292867	0		1.613912918	4520.512967	0		2.406877323	6822.999133	6822.999133		0.996349739	3523.255233	0		0.622305502	3240.4721	0		0.916585375	3743.4216	0		0.940164562	3774.868367	0		1.241796015	4176.287133	0		0.453611102
3	42	A1496	cellulase	endoglucanase CenC [Cellulomonas fimi].	Cellulomonas fimi	580980_1685	42	A1496	3.833729351	10417.55867	10417.55867		3.316765045	10057.5133	10057.5133		4.92166802	9565.795833	9565.795833		4.885701921	9658.233167	9658.233167		2.392833612	7630.984167	7630.984167		3.687098283	7599.6842	7599.6842		2.69635902	6198.8097	6198.8097		3.496951363	7712.333967	7712.333967		2.928827552	9231.271733	9231.271733		3.481236069	7626.8406	7626.8406		3.406468724
3	48	A1497	cellulase	cellulase [Clostridium thermocellum].	Clostridium thermocellum	581006_1411	48	A1497	10.37626332	24400.91173	24400.91173		8.865967069	21550.8092	21550.8092		10.49655006	20257.06277	20257.06277		14.25175718	36659.30497	36659.30497		3.431979448	11446.07367	11446.07367		12.2071855	24961.83557	24961.83557		5.675349434	11123.14287	11123.14287		11.6087358	21353.3414	21353.3414		6.245626041	15193.858	15193.858		12.36391084	24227.63763	24227.63763		6.315466186
3	48	A1499	cellulase	Endoglucanase 2 precursor (Endo-1,4-beta-glucanase 2) (Cellulase 2).	Clostridium josui	585231_617	48	A1499	6.87494345	15160.09043	15160.09043		4.821918327	11033.32907	11033.32907		5.108975539	12669.09243	12669.09243		9.484824858	21663.15587	21663.15587		3.774498585	8902.636333	8902.636333		8.67444349	17721.04817	17721.04817		3.755437906	7759.2978	7759.2978		8.455429521	18055.38797	18055.38797		4.489504833	11045.6557	11045.6557		10.91437553	22717.0934	22717.0934		4.579753947
3	22	A1500	cellulase	Endoglucanase C precursor (Endo-1,4-beta-glucanase C) (Cellulase C) (EGCCC).	Clostridium cellulolyticum	585233_625	22	A1500	2.401700432	6670.123333	6670.123333		2.100801352	4928.299133	4928.299133		1.88707616	5115.3489	0		2.823777064	6028.4023	6028.4023		1.402790891	4996.743133	0		1.560949993	4353.875033	0		1.048946452	3596.133333	0		2.067704551	5872.3005	5872.3005		1.242249396	3839.2165	0		2.386830801	5569.5877	5569.5877		1.303466508
3	12	A1501	cellulase	endoglucanase A precursor [Pyrococcus furiosus].	Pyrococcus furiosus	5870829_300	12	A1501	0.953572921	3924.924267	0		1.02749537	4348.8847	0		1.348843323	4315.3817	0		2.178459758	6251.295967	6251.295967		0.819244154	3971.2847	0		1.17980323	4399.415233	0		0.38295278	2873.059633	0		1.466654717	6186.9295	0		0.447747771	3191.597867	0		1.361186007	5341.1622	0		0.571380528
3	8	A1502	cellulase	beta-1,4-endoglucanase [Cellulomonas pachnodae].	Xylanimicrobium pachnodae	5880498_465	8	A1502	1.380394565	4644.240933	0		1.241909036	3790.891933	0		1.701009641	4654.2986	0		1.873332986	4764.029233	0		0.922745116	4586.225467	0		1.111906725	3908.2065	0		0.637472186	3025.574	0		1.739076177	5030.180433	0		1.282100471	4152.180933	0		1.591265277	4444.5728	0		0.929633039
3	6	A1543	cellulase	endoglucanase 3.	Fibrobacter succinogenes	666881_122	6	A1543	1.882115853	5949.578967	0		0.519951556	3988.0002	0		1.206015492	4394.709167	0		1.31116764	4818.602833	0		0.81480828	3801.181933	0		1.383615254	4732.284533	0		1.41975216	4524.327833	0		0.830118041	4575.022967	0		0.835436023	3405.324967	0		0.724325475	3424.089933	0		0.699251281
3	51	A1557	cellulase	endoglucanase 1 [Robillarda sp. Y-20].	Robillarda sp. Y-20	6855474_635	51	A1557	6.867121661	20347.66403	20347.66403		6.856789494	15682.33477	15682.33477		7.001612886	20457.373	20457.373		7.282860081	19798.20013	19798.20013		4.449993566	11266.44007	11266.44007		3.774700292	12851.87853	12851.87853		5.107460853	12519.2532	12519.2532		6.46473531	18290.14287	18290.14287		5.327028821	15571.7623	15571.7623		7.92354803	15653.8554	15653.8554		7.288476369
3	50	A156	cellulase	Endoglucanase [Pyrococcus abyssi GE5].	Pyrococcus abyssi GE5	14521148_1198	50	A156	5.93075379	14757.35543	14757.35543		5.605178913	12691.8911	12691.8911		7.874851779	14418.47553	14418.47553		6.971752552	13503.2711	13503.2711		3.432431685	8702.570267	8702.570267		5.471628556	11282.83247	11282.83247		4.440762585	9389.5234	9389.5234		6.129350752	13191.6067	13191.6067		4.631339582	11085.60833	11085.60833		6.30937283	12536.80203	12536.80203		5.449254818
3	22	A1611	cellulase	endoglucanase [Trametes hirsuta].	Trametes hirsuta	8:38175312_639	22	A1611	1.493422694	5111.739467	0		2.117654912	9131.727333	9131.727333		1.852226057	4503.598267	0		2.649066543	5941.894967	5941.894967		2.596634968	6350.338367	6350.338367		1.681385998	4876.215033	0		1.388470176	4489.135833	0		2.481319334	6313.392233	6313.392233		1.8517741	6729.303467	0		1.117507107	4983.1061	0		1.436637916
3	2	A1620	cellulase	family 45 cellulase homologue [Reticulitermes speratus hindgut symbiont 130484].	Reticulitermes speratus hindgut protist 130484	8926959_151	2	A1620	0.929144633	3698.178933	0		0.575673457	3015.024133	0		0.867024878	3279.2785	0		1.415991739	4269.453633	0		0.453920952	3407.507667	0		0.77095748	3314.732767	0		0.716954257	3095.416867	0		0.630982928	3254.3656	0		1.436775607	4656.712367	0		0.507793976	3029.5213	0		0.409523234
3	3	A1621	cellulase	family 45 cellulase homologue [Reticulitermes speratus hindgut symbiont 130484].	Reticulitermes speratus hindgut protist 130484	8926965_413	3	A1621	1.359402396	4381.278933	0		0.434962469	2784.0661	0		0.622403842	3150.290167	0		1.272266148	3696.745467	0		0.437039425	3362.985367	0		0.750977273	3280.054667	0		0.505031998	2791.532333	0		1.084515501	4099.178433	0		0.760812111	3298.6449	0		0.841025893	3132.823933	0		0.505194489
3	48	A1622	cellulase	family 45 cellulase homologue [Reticulitermes speratus hindgut symbiont 130484].	Reticulitermes speratus hindgut protist 130484	8926969_490	48	A1622	5.869099086	18410.29457	18410.29457		5.961345667	20186.4241	20186.4241		7.409387953	15727.57903	15727.57903		7.723131535	16493.0055	16493.0055		3.451671021	12216.54603	12216.54603		6.507262187	12730.45583	12730.45583		2.661855252	6937.458167	6937.458167		6.091485399	12815.9508	12815.9508		4.317802872	11972.52	11972.52		6.647031896	14602.607	14602.607		4.348109332
3	44	A1623	cellulase	family 45 cellulase homologue [Reticulitermes speratus hindgut symbiont 130484].	Reticulitermes speratus hindgut protist 130484	8926983_434	44	A1623	4.789875326	12363.7809	12363.7809		5.97904689	12924.25093	12924.25093		4.998748011	9868.519	9868.519		5.914090886	11909.47427	11909.47427		2.546776018	7361.311133	7361.311133		3.352414523	8387.998467	8387.998467		2.644869053	6416.541633	6416.541633		5.102410363	9707.538533	9707.538533		4.454867391	9313.740167	9313.740167		4.24081595	8721.907533	8721.907533		3.554010238
3	6	A1624	cellulase	family 45 cellulase homologue [Reticulitermes speratus hindgut symbiont 130484].	Reticulitermes speratus hindgut protist 130484	8926989_2	6	A1624	0.33116048	2576.161067	0		0.155226959	2636.964067	0		0.255483742	2357.9429	0		1.609072227	4304.382767	0		0.42631624	2948.444933	0		1.156694446	3707.3845	0		0.571168838	3030.504733	0		0.889340479	3981.8748	0		0.590702502	2927.886833	0		2.952555107	19568.67663	19568.67663		0.090547012
3	13	A1625	cellulase	family 45 cellulase homologue [Reticulitermes speratus hindgut symbiont 130484].	Reticulitermes speratus hindgut protist 130484	8926991_488	13	A1625	0.464474562	2984.298867	0		0.706972077	3105.983033	0		0.472204703	2700.8757	0		1.615360925	4099.1824	0		0.837889595	3520.973833	0		1.115710751	3596.105267	0		0.529088687	2745.314433	0		1.743812669	5024.621033	0		0.437882323	2733.111033	0		3.041216313	6423.976167	6423.976167		0.207393424
3	20	A1629	cellulase	Endoglucanase V precursor (Endo-1,4-beta-glucanase V) (Cellulase V) (EG V).	Hypocrea jecorina (anamorph: Trichoderma reesei)	9:1170136_422	20	A1629	2.361985376	5435.3286	5435.3286		2.03713069	7020.086067	7020.086067		2.090338913	5157.586633	5157.586633		4.124930581	7982.512967	7982.512967		1.254803994	4288.189033	0		1.545246157	4373.6029	0		0.999843213	3805.016167	0		2.197894585	7388.9648	7388.9648		0.788011084	3767.0406	0		1.643387567	4544.601833	0		0.959411282
3	21	A1652	cellulase	endoglucanase 2 [Penicillium janthinellum].	Penicillium janthinellum	984166_105	21	A1652	2.48376227	6590.5776	6590.5776		1.834371006	5976.152467	0		2.565120116	5658.381767	5658.381767		3.340534033	7199.858867	7199.858867		0.901824923	4349.930633	0		2.029077629	5715.7197	5715.7197		0.990581544	4096.886267	0		2.958453858	6692.363067	6692.363067		1.756657345	5540.096667	0		3.135067928	6292.516233	6292.516233		1.724281375
3	9	A177	cellulase	Cellulase [Agaricus bisporus].	Agaricus bisporus	1494970_247	9	A177	1.633098279	4665.3163	0		1.200338982	4355.364433	0		1.450830249	4548.628767	0		1.531749975	4639.3206	0		0.453479741	3562.514833	0		1.223009588	3888.032267	0		0.580584896	3321.237	0		1.73939436	4665.6431	0		1.936087152	5064.937633	0		1.045228435	3654.987667	0		0.756257754
3	33	A200	cellulase	major extracellular endoglucanase (engXCA) precursor.	Xanthomonas campestris	155398_1299	33	A200	2.231407462	6131.879967	6131.879967		2.820957414	6310.169867	6310.169867		2.68476768	6219.108167	6219.108167		4.253151196	8526.5364	8526.5364		2.759885563	10001.80413	10001.80413		4.185034317	11289.98417	11289.98417		1.911990876	5155.710233	0		3.321604229	7115.4905	7115.4905		3.441509679	9408.965767	9408.965767		1.764245011	4946.553833	0		2.449084201
3	38	A220	cellulase	endoglucanase [Thermotoga maritima MSB8].	Thermotoga maritima MSB8	15643807_229	38	A220	4.008999953	9615.7304	9615.7304		3.429780056	9149.489533	9149.489533		4.261857352	8988.4184	8988.4184		4.735518133	9290.791967	9290.791967		1.92000598	5955.304167	0		3.605349923	8189.268167	8189.268167		2.240737089	5641.942833	5641.942833		3.505225042	7881.768833	7881.768833		2.880467556	9208.018833	9208.018833		3.552037211	7328.7296	7328.7296		3.068738705
3	35	A221	cellulase	endoglucanase [Thermotoga maritima MSB8].	Thermotoga maritima MSB8	15644273_277	35	A221	3.086576016	8006.106267	8006.106267		2.711834737	6999.1106	6999.1106		3.276192672	7188.763467	7188.763467		3.728309736	7940.6933	7940.6933		1.762876823	5404.3764	0		2.750222067	5910.694733	5910.694733		1.780490355	5007.166033	0		2.81635222	7441.407	7441.407		2.764547322	6931.2446	6931.2446		3.726923732	7204.2553	7204.2553		2.490639716
3	18	A222	cellulase	endoglucanase [Thermotoga maritima MSB8].	Thermotoga maritima MSB8	15644498_114	18	A222	2.363160189	6630.72	6630.72		3.289791048	7243.044567	7243.044567		2.785891519	5945.7039	5945.7039		3.876810024	7768.3499	7768.3499		0.709288325	4029.724	0		1.975236063	6056.638967	0		0.600117571	3145.091067	0		1.820325032	6284.4928	0		1.893965427	5407.179633	0		2.43404958	6093.0422	6093.0422		1.122660078
3	6	A226	cellulase	endoglucanase (celM) [Methanocaldococcus jannaschii DSM 2661].	Methanocaldococcus jannaschii DSM 2661	15668735_508	6	A226	0.965512089	3867.186467	0		1.189471798	4288.1605	0		0.912213005	3454.0113	0		1.350513034	4120.767467	0		0.674796236	3620.936067	0		3.185779531	8280.5098	8280.5098		0.483838677	2808.2734	0		1.436482598	4143.414733	0		1.314352436	4171.8939	0		0.759449395	3153.280467	0		0.644896256
3	15	A262	cellulase	Endoglucanase, aminopeptidase M42 family [Clostridium acetobutylicum ATCC 824].	Clostridium acetobutylicum ATCC 824	15893507_156	15	A262	2.120647544	5855.026267	5855.026267		1.520003488	5304.714867	0		1.889687209	4784.161333	0		2.188280173	5615.812367	5615.812367		1.101011181	4707.075367	0		1.279880284	4612.602667	0		0.723291946	3866.853333	0		2.002307022	6031.505333	6031.505333		1.398144024	5360.047	0		1.708506075	5492.449433	0		1.011153351
3	49	A264	cellulase	Possible non-processive endoglucanase family 5, secreted; CelA homolog secreted; dockerin domain [Clostridium acetobutylicum ATCC 824].	Clostridium acetobutylicum ATCC 824	15894199_724	49	A264	6.055641537	15630.92673	15630.92673		5.088011514	12571.16173	12571.16173		7.69078362	14576.50617	14576.50617		7.67240826	16091.36093	16091.36093		4.827326084	12824.39207	12824.39207		6.381425809	11919.9443	11919.9443		4.112645133	9154.8471	9154.8471		8.88206639	19218.82387	19218.82387		5.310513275	13480.44007	13480.44007		7.613831898	14750.20277	14750.20277		4.548632308
3	49	A265	cellulase	Possible non-processive endoglucanase family 9, secreted; CelG ortholog; dockerin and cellulose-binding domain [Clostridium acetobutylicum ATCC 824].	Clostridium acetobutylicum ATCC 824	15894203_1621	49	A265	7.627810225	22019.9485	22019.9485		6.044517055	20009.30237	20009.30237		9.299719167	17179.73367	17179.73367		11.0087797	22023.44397	22023.44397		3.217886973	10559.4723	10559.4723		8.65925279	15001.21547	15001.21547		4.063132067	8599.1347	8599.1347		7.613624811	16241.81377	16241.81377		4.881631949	15237.13133	15237.13133		8.301132505	15764.7952	15764.7952		6.471525196
3	12	A266	cellulase	Endoglucanase, family 26; S-layer homology domain [Clostridium acetobutylicum ATCC 824].	Clostridium acetobutylicum ATCC 824	15895818_988	12	A266	2.340389376	5992.991967	5992.991967		1.750005395	4983.1973	0		2.131176391	5368.8354	5368.8354		2.282308851	5567.949633	5567.949633		0.950351964	4049.355967	0		1.549988671	4642.682233	0		0.912595825	3451.0893	0		2.16836368	5668.6186	5668.6186		2.20681015	5461.134733	5461.134733		2.350841447	5448.4714	5448.4714		1.489960382
3	49	A273	cellulase	Endoglucanase precursor [Sulfolobus solfataricus P2].	Sulfolobus solfataricus P2	15898195_48	49	A273	9.868333601	22389.44233	22389.44233		8.104132376	20332.33817	20332.33817		9.50397213	17086.44657	17086.44657		12.43481054	27577.8893	27577.8893		4.098248716	11659.22943	11659.22943		8.628687777	20349.23173	20349.23173		4.54076382	9832.787067	9832.787067		6.803877677	16063.29033	16063.29033		5.864489262	16091.49817	16091.49817		9.681954478	20155.56507	20155.56507		7.193719013
3	11	A280	cellulase	Cellulase (endo 1,4 beta glucanase), putative (celB) [Sulfolobus solfataricus P2].	Sulfolobus solfataricus P2	15899268_112	11	A280	2.798205152	8826.731133	8826.731133		0.439451506	3036.059267	0		0.418087558	2925.240933	0		3.138519152	6532.6401	6532.6401		0.330902233	3483.616833	0		1.726162151	5142.7559	0		0.559254448	3187.3869	0		1.686193192	5768.992967	0		0.679492862	3371.1448	0		2.560665985	6685.924767	6685.924767		0.202954359
3	13	A345	cellulase	Endoglucanase 1 precursor (Endo-1,4-beta-glucanase 1) (Carboxymethyl-cellulase 1) (CMCASE 1) (Cellulase 1).	Cryptococcus flavus	1708076_273	13	A345	1.208529615	3851.9796	0		1.698932939	5054.061467	0		1.319620196	4211.208867	0		2.895415608	6855.192033	6855.192033		0.856557669	3792.402233	0		1.18007739	4180.467733	0		1.089116866	3419.492733	0		1.486440163	5414.011433	0		0.639827085	3614.171167	0		1.822906116	4678.067667	0		0.54841474
3	4	A351	cellulase	similar to s-layer associated multidomain endoglucanase [Nostoc sp. PCC 7120].	Nostoc sp. PCC 7120	17227786_882	4	A351	0.891071836	3740.067567	0		0.879964986	3565.847067	0		0.936081845	3349.850133	0		1.187146358	3834.144233	0		0.79542654	3693.222767	0		0.886786138	3425.293567	0		0.781630207	3604.647333	0		1.153775708	4558.063667	0		0.477368089	3178.780033	0		1.290489358	3914.727	0		0.570068832
[truncated: 848 more rows]
[truncated: 20 more columns]
