# Supplementary material for: Fruit and Soil Quality of Organic and Conventional Strawberry Agroecosystems
Source: PLoS One. 2010 Sep 1;5(9):e12346. doi: 10.1371/journal.pone.0012346 (PMC2931688; doi:10.1371/journal.pone.0012346)
Supplement: Data S3 — Normalized data by functional groups. (0.00 MB CSV) [file pone.0012346.s008.csv]

Block	Treat	Contam	Metal	Cellulase	Pest	Nitrific	Chitin	Dhase	Cyto	Sulfate	Denit	Nfix	Ribulo	Urease	SUM
4	1	4186031.888	2501331.682	908347.8269	1976794.29	260984.4403	348056.2857	167874.2597	821418.1098	547061.8676	634524.8677	851394.0401	122149.8347	654491.5569	13980460.95
4	2	3727422.963	2209283.504	754447.0507	1777468.956	242409.4716	308379.4717	147543.7727	766560.1013	497334.185	534619.23	733169.4955	116016.6706	559516.4641	12374171.34
7	1	4064944.521	2389687.866	807744.9921	1939965.446	254185.3684	334165.2715	169225.9596	761076.1567	533343.1096	680073.8148	895495.8514	117290.5419	667446.6941	13614645.59
7	2	5017526.529	3172181.539	1096821.923	2504626.888	318503.8566	423877.8599	205082.9017	994701.6077	675827.2212	729969.6082	971590.4626	131222.7622	801385.9374	17043319.1
1	1	2092399.846	1319569.666	452536.2778	1000711.602	166713.033	210567.1113	102969.3275	390457.8553	297790.624	260139.3389	381944.7283	59461.44215	273138.8467	7008399.699
1	2	3276331.756	2054350.569	713032.8626	1565209.359	202514.7384	274105.5841	146915.3297	674116.6247	426900.4323	432788.303	654120.1101	99193.1182	479468.0485	10999046.84
2	1	1947495.954	1201418.243	383998.6857	873077.2895	152139.7682	155465.1986	97334.35227	358452.7573	244483.7844	284071.1904	389955.6058	53492.03303	255743.7035	6397128.566
2	2	4089834.826	2619603.736	826635.5484	1993725.406	274212.3914	356545.0016	192483.3095	779686.0916	538292.1526	602753.1359	794625.1308	102544.4072	623877.5854	13794818.72
3	1	2923964.726	1716715.313	596888.5534	1321661.736	188360.6012	248866.4869	119414.4684	545841.5254	425063.8996	468681.3648	640103.0447	83047.64752	423016.8367	9701626.203
3	2	3889357.176	2539653.796	831791.0584	1909634.733	275058.1235	357811.6662	176589.2175	803944.7093	525590.6342	516932.0738	782069.0689	98958.60655	568069.8224	13275460.69
6	1	2774592.904	1604266.925	554482.1691	1268752.17	197109.8136	219393.5505	126082.3232	526329.8391	360075.727	447839.4381	611495.4254	84143.40605	412358.1745	9186921.865
6	2	5126940.97	3332679.271	1054286.762	2547936.406	275594.2703	470341.6075	202714.9584	926392.3458	681568.309	749835.4366	988692.5095	111659.3062	847091.9912	17315734.14
5	1	2442025.377	1599798.095	460966.6422	1137026.621	196949.3874	199315.7663	86230.29563	475262.5116	287993.1661	268829.9777	361334.3292	52970.62531	302547.4184	7871250.212
5	2	3524512.213	2367939.84	712895.9596	1756975.572	249560.2703	297794.3733	150187.251	705491.2899	486435.2275	457276.9335	583442.8537	91895.20916	539693.2291	11924100.22
8	1	2569014.347	1819699.744	508129.3424	1258824.363	197012.9879	241552.1489	103523.1877	496779.5429	333317.1431	316027.7083	414936.6062	79437.74202	282401.3804	8620656.244
8	2	3344502.96	2224474.66	615897.9942	1667631.599	258042.2898	280499.0165	150124.3799	662764.5339	408749.7058	415646.0943	532999.4484	61826.67834	520956.319	11144115.68
