# Supplementary material for: Fruit and Soil Quality of Organic and Conventional Strawberry Agroecosystems
Source: PLoS One. 2010 Sep 1;5(9):e12346. doi: 10.1371/journal.pone.0012346 (PMC2931688; doi:10.1371/journal.pone.0012346)
Supplement: Data S4 — Normalized data for diversity analysis. (0.00 MB CSV) [file pone.0012346.s009.csv]

Block	Treat	D	Ds	Contam	Metal	Cellulase	Pest	Nitrific	Chitin	Dhase	Cyto	Sulfate	Denit	Nfix	Ribulo	Urease
4	1	703.7882928	631.703872	188.0499485	103.3403296	47.39810738	93.52021039	6.118502056	14.62844756	6.925071665	29.54511283	34.69080264	33.22127622	46.88610782	5.117527982	38.73196279
4	2	651.937432	598.2972111	178.6814139	97.30044554	45.84599849	92.76527001	6.228771798	13.38092464	7.55082095	25.8985126	34.53122937	31.73191197	46.37572296	6.112044873	33.1985783
7	1	701.4103722	647.462356	192.4150717	104.3276046	45.35874633	97.20093758	6.603075748	15.32043772	6.84276344	28.10998212	36.97744378	37.47497217	44.98685303	4.696278444	44.74563999
7	2	812.881068	765.7803534	227.1261263	125.3789572	54.63938943	117.0669292	8.988728555	19.31591966	7.593354361	37.55436144	42.2945191	39.87616157	46.68652271	7.154738277	48.3218982
1	1	429.1707402	404.6003408	111.6870347	67.57145819	39.06016637	71.62678697	4.568946934	11.6641993	5.016012226	17.66649302	28.58651293	17.54201426	30.82410077	3.223951968	19.67653499
1	2	658.0430823	630.1697344	187.8709688	103.46721	48.55387592	94.46971031	6.778410432	14.9145487	7.68191455	31.28166421	34.87203966	27.27034387	45.00432071	6.383333639	37.96223589
2	1	439.8582219	408.394769	115.5181725	65.29080189	36.03763014	68.22067417	4.999067924	10.0824143	5.92701082	17.71833542	25.8831659	19.70873175	36.20117365	3.483049402	24.28837157
2	2	708.3896159	670.6253347	201.3264683	113.2491973	49.0615112	102.5056147	7.357661318	16.61352598	7.408135261	29.24470122	38.22358239	35.17246456	46.54517659	4.504110563	39.21971357
3	1	628.5329809	567.1871146	169.9419318	90.91983172	45.69296582	83.10697791	5.808702477	12.84261908	7.028554212	23.88845417	35.64760256	27.24714238	47.72794975	4.000802384	32.17202673
3	2	694.9676198	647.9472084	188.9237196	111.3460071	46.56530153	98.2862769	7.398870892	18.07235533	7.324702485	32.08366913	41.36334014	28.94954041	44.29004191	5.012666947	37.35211088
6	1	537.8906931	483.1432844	143.274304	73.49501604	36.87420323	74.42619239	4.776102171	11.19626808	6.227471028	21.07924491	29.87738963	31.28657753	39.4155294	3.60765722	29.95197632
6	2	842.4005748	794.1472055	237.8838795	134.7594743	56.33396894	122.0225063	8.655149286	20.17247176	6.933845182	37.95093495	39.81297626	42.11926326	48.19698657	5.762905824	45.05428628
5	1	508.2200865	445.1229572	127.4185561	80.08276797	39.25072395	79.19418949	5.861945792	10.86139617	5.444562908	19.92741435	29.40916865	20.60203516	30.18332714	5.506956484	20.31745241
5	2	687.2412934	621.9938646	176.6575068	110.6046363	54.55731713	105.6061477	6.955293011	14.82329516	6.851614019	27.25239578	38.59438051	31.66987878	41.34958052	6.447075998	28.51254782
8	1	555.2673087	501.9138144	140.22983	90.50094977	41.96391204	82.71610895	6.820483245	13.60140223	7.937079481	26.84333602	27.87960947	19.88331475	34.12788788	6.061346467	23.144131
8	2	577.7379633	529.704824	150.963031	95.48518052	45.25170685	92.04233811	6.408142036	12.04340169	5.384174362	25.05098315	29.15187596	27.67236808	38.47261998	4.104063698	24.75538966
